# Supplementary material for: A novel rat head gaze determination system based on optomotor responses
Source: PLoS One. 2017 Apr 26;12(4):e0176633. doi: 10.1371/journal.pone.0176633 (PMC5405982; doi:10.1371/journal.pone.0176633)
Supplement: S1 File — All the experimental data is also available online [22]. This file compressed images, contour point coordinates, and head angle record files supporting experiments of this study, e.g. binarization analysis, curvature analysis, tangent angle analysis, head angle detection evaluation, optimization experiments for parameters of blurring kernel size, stepRatio in proposed algorithm, γ in gamma correction, and the validation of opening and erosion. (ZIP) [file pone.0176633.s002.zip]

Archive with 164 entries (153 files):
- 1-binarization-analysis/
- 1-binarization-analysis/gamma.bmp
- 1-binarization-analysis/roi.bmp
- 2-curvature-analysis/
- 2-curvature-analysis/px.txt
- 2-curvature-analysis/py.txt
- 2-curvature-analysis/readme.txt
- 3-tangent-angle-analysis/
- 3-tangent-angle-analysis/blur.txt
- 3-tangent-angle-analysis/erode.txt
- 3-tangent-angle-analysis/none.txt
- 3-tangent-angle-analysis/open.txt
- 3-tangent-angle-analysis/readme.txt
- 4-head-angle-curves/
- 4-head-angle-curves/GroundTruth002.csv
- 4-head-angle-curves/ProposedMethod.csv
- 4-head-angle-curves/readme.txt
- 5-illustration-of-stimulus-tracking/
- 5-illustration-of-stimulus-tracking/readme.txt
- 5-illustration-of-stimulus-tracking/sighted-rat/
- 5-illustration-of-stimulus-tracking/sighted-rat/all10.csv
- 6-parameters-optimization/
- 6-parameters-optimization/blur_kernel_size/
- 6-parameters-optimization/blur_kernel_size/Result-kernelsize1.csv
- 6-parameters-optimization/blur_kernel_size/Result-kernelsize10.csv
- 6-parameters-optimization/blur_kernel_size/Result-kernelsize11.csv
- 6-parameters-optimization/blur_kernel_size/Result-kernelsize12.csv
- 6-parameters-optimization/blur_kernel_size/Result-kernelsize13.csv
- 6-parameters-optimization/blur_kernel_size/Result-kernelsize14.csv
- 6-parameters-optimization/blur_kernel_size/Result-kernelsize15.csv
- 6-parameters-optimization/blur_kernel_size/Result-kernelsize16.csv
- 6-parameters-optimization/blur_kernel_size/Result-kernelsize17.csv
- 6-parameters-optimization/blur_kernel_size/Result-kernelsize18.csv
- 6-parameters-optimization/blur_kernel_size/Result-kernelsize19.csv
- 6-parameters-optimization/blur_kernel_size/Result-kernelsize2.csv
- 6-parameters-optimization/blur_kernel_size/Result-kernelsize20.csv
- 6-parameters-optimization/blur_kernel_size/Result-kernelsize21.csv
- 6-parameters-optimization/blur_kernel_size/Result-kernelsize22.csv
- 6-parameters-optimization/blur_kernel_size/Result-kernelsize23.csv
- 6-parameters-optimization/blur_kernel_size/Result-kernelsize24.csv
- 6-parameters-optimization/blur_kernel_size/Result-kernelsize25.csv
- 6-parameters-optimization/blur_kernel_size/Result-kernelsize26.csv
- 6-parameters-optimization/blur_kernel_size/Result-kernelsize27.csv
- 6-parameters-optimization/blur_kernel_size/Result-kernelsize28.csv
- 6-parameters-optimization/blur_kernel_size/Result-kernelsize29.csv
- 6-parameters-optimization/blur_kernel_size/Result-kernelsize3.csv
- 6-parameters-optimization/blur_kernel_size/Result-kernelsize30.csv
- 6-parameters-optimization/blur_kernel_size/Result-kernelsize31.csv
- 6-parameters-optimization/blur_kernel_size/Result-kernelsize32.csv
- 6-parameters-optimization/blur_kernel_size/Result-kernelsize33.csv
- 6-parameters-optimization/blur_kernel_size/Result-kernelsize34.csv
- 6-parameters-optimization/blur_kernel_size/Result-kernelsize35.csv
- 6-parameters-optimization/blur_kernel_size/Result-kernelsize36.csv
- 6-parameters-optimization/blur_kernel_size/Result-kernelsize37.csv
- 6-parameters-optimization/blur_kernel_size/Result-kernelsize38.csv
- 6-parameters-optimization/blur_kernel_size/Result-kernelsize39.csv
- 6-parameters-optimization/blur_kernel_size/Result-kernelsize4.csv
- 6-parameters-optimization/blur_kernel_size/Result-kernelsize40.csv
- 6-parameters-optimization/blur_kernel_size/Result-kernelsize41.csv
- 6-parameters-optimization/blur_kernel_size/Result-kernelsize42.csv
- 6-parameters-optimization/blur_kernel_size/Result-kernelsize43.csv
- 6-parameters-optimization/blur_kernel_size/Result-kernelsize44.csv
- 6-parameters-optimization/blur_kernel_size/Result-kernelsize45.csv
- 6-parameters-optimization/blur_kernel_size/Result-kernelsize46.csv
- 6-parameters-optimization/blur_kernel_size/Result-kernelsize47.csv
- 6-parameters-optimization/blur_kernel_size/Result-kernelsize48.csv
- 6-parameters-optimization/blur_kernel_size/Result-kernelsize49.csv
- 6-parameters-optimization/blur_kernel_size/Result-kernelsize5.csv
- 6-parameters-optimization/blur_kernel_size/Result-kernelsize6.csv
- 6-parameters-optimization/blur_kernel_size/Result-kernelsize7.csv
- 6-parameters-optimization/blur_kernel_size/Result-kernelsize8.csv
- 6-parameters-optimization/blur_kernel_size/Result-kernelsize9.csv
- 6-parameters-optimization/gamma/
- 6-parameters-optimization/gamma/Result-gamma0.50.csv
- 6-parameters-optimization/gamma/Result-gamma0.60.csv
- 6-parameters-optimization/gamma/Result-gamma0.70.csv
- 6-parameters-optimization/gamma/Result-gamma0.80.csv
- 6-parameters-optimization/gamma/Result-gamma0.90.csv
- 6-parameters-optimization/gamma/Result-gamma1.00.csv
- 6-parameters-optimization/gamma/Result-gamma1.10.csv
- 6-parameters-optimization/gamma/Result-gamma1.20.csv
- 6-parameters-optimization/gamma/Result-gamma1.30.csv
- 6-parameters-optimization/gamma/Result-gamma1.40.csv
- 6-parameters-optimization/gamma/Result-gamma1.50.csv
- 6-parameters-optimization/gamma/Result-gamma1.60.csv
- 6-parameters-optimization/gamma/Result-gamma1.70.csv
- 6-parameters-optimization/gamma/Result-gamma1.80.csv
- 6-parameters-optimization/gamma/Result-gamma1.90.csv
- 6-parameters-optimization/gamma/Result-gamma2.00.csv
- 6-parameters-optimization/gamma/Result-gamma2.10.csv
- 6-parameters-optimization/gamma/Result-gamma2.20.csv
- 6-parameters-optimization/gamma/Result-gamma2.30.csv
- 6-parameters-optimization/gamma/Result-gamma2.40.csv
- 6-parameters-optimization/gamma/Result-gamma2.50.csv
- 6-parameters-optimization/gamma/Result-gamma2.60.csv
- 6-parameters-optimization/gamma/Result-gamma2.70.csv
- 6-parameters-optimization/gamma/Result-gamma2.80.csv
- 6-parameters-optimization/gamma/Result-gamma2.90.csv
- 6-parameters-optimization/gamma/Result-gamma3.00.csv
- 6-parameters-optimization/gamma/Result-gamma3.10.csv
- 6-parameters-optimization/gamma/Result-gamma3.20.csv
- 6-parameters-optimization/gamma/Result-gamma3.30.csv
- 6-parameters-optimization/gamma/Result-gamma3.40.csv
- 6-parameters-optimization/gamma/Result-gamma3.50.csv
- 6-parameters-optimization/gamma/Result-gamma3.60.csv
- 6-parameters-optimization/gamma/Result-gamma3.70.csv
- 6-parameters-optimization/gamma/Result-gamma3.80.csv
- 6-parameters-optimization/gamma/Result-gamma3.90.csv
- 6-parameters-optimization/gamma/Result-gamma4.00.csv
- 6-parameters-optimization/gamma/Result-gamma4.10.csv
- 6-parameters-optimization/gamma/Result-gamma4.20.csv
- 6-parameters-optimization/gamma/Result-gamma4.30.csv
- 6-parameters-optimization/gamma/Result-gamma4.40.csv
- 6-parameters-optimization/gamma/Result-gamma4.50.csv
- 6-parameters-optimization/gamma/Result-gamma4.60.csv
- 6-parameters-optimization/gamma/Result-gamma4.70.csv
- 6-parameters-optimization/gamma/Result-gamma4.80.csv
- 6-parameters-optimization/gamma/Result-gamma4.90.csv
- 6-parameters-optimization/gamma/Result-gamma5.00.csv
- 6-parameters-optimization/opening_erosion/
- 6-parameters-optimization/opening_erosion/Result-noopen.csv
- 6-parameters-optimization/opening_erosion/Result-open.csv
- 6-parameters-optimization/stepratio/
- 6-parameters-optimization/stepratio/Result-stepRatio0.10.csv
- 6-parameters-optimization/stepratio/Result-stepRatio0.11.csv
- 6-parameters-optimization/stepratio/Result-stepRatio0.12.csv
- 6-parameters-optimization/stepratio/Result-stepRatio0.13.csv
- 6-parameters-optimization/stepratio/Result-stepRatio0.14.csv
- 6-parameters-optimization/stepratio/Result-stepRatio0.15.csv
- 6-parameters-optimization/stepratio/Result-stepRatio0.16.csv
- 6-parameters-optimization/stepratio/Result-stepRatio0.17.csv
- 6-parameters-optimization/stepratio/Result-stepRatio0.18.csv
- 6-parameters-optimization/stepratio/Result-stepRatio0.19.csv
- 6-parameters-optimization/stepratio/Result-stepRatio0.20.csv
- 6-parameters-optimization/stepratio/Result-stepRatio0.21.csv
- 6-parameters-optimization/stepratio/Result-stepRatio0.22.csv
- 6-parameters-optimization/stepratio/Result-stepRatio0.23.csv
- 6-parameters-optimization/stepratio/Result-stepRatio0.24.csv
- 6-parameters-optimization/stepratio/Result-stepRatio0.25.csv
- 6-parameters-optimization/stepratio/Result-stepRatio0.26.csv
- 6-parameters-optimization/stepratio/Result-stepRatio0.27.csv
- 6-parameters-optimization/stepratio/Result-stepRatio0.28.csv
- 6-parameters-optimization/stepratio/Result-stepRatio0.29.csv
- 6-parameters-optimization/stepratio/Result-stepRatio0.30.csv
- 6-parameters-optimization/stepratio/Result-stepRatio0.31.csv
- 6-parameters-optimization/stepratio/Result-stepRatio0.32.csv
- 6-parameters-optimization/stepratio/Result-stepRatio0.33.csv
- 6-parameters-optimization/stepratio/Result-stepRatio0.34.csv
- 6-parameters-optimization/stepratio/Result-stepRatio0.35.csv
- 6-parameters-optimization/stepratio/Result-stepRatio0.36.csv
- 6-parameters-optimization/stepratio/Result-stepRatio0.37.csv
- 6-parameters-optimization/stepratio/Result-stepRatio0.38.csv
- 6-parameters-optimization/stepratio/Result-stepRatio0.39.csv
- 6-parameters-optimization/stepratio/Result-stepRatio0.40.csv
- 6-parameters-optimization/stepratio/Result-stepRatio0.41.csv
- 6-parameters-optimization/stepratio/Result-stepRatio0.42.csv
- 6-parameters-optimization/stepratio/Result-stepRatio0.43.csv
- 6-parameters-optimization/stepratio/Result-stepRatio0.44.csv
- 6-parameters-optimization/stepratio/Result-stepRatio0.45.csv
- 6-parameters-optimization/stepratio/Result-stepRatio0.46.csv
- 6-parameters-optimization/stepratio/Result-stepRatio0.47.csv
- 6-parameters-optimization/stepratio/Result-stepRatio0.48.csv
- 6-parameters-optimization/stepratio/Result-stepRatio0.49.csv
- 6-parameters-optimization/stepratio/Result-stepRatio0.50.csv
