# Supplementary material for: A novel rat head gaze determination system based on optomotor responses
Source: PLoS One. 2017 Apr 26;12(4):e0176633. doi: 10.1371/journal.pone.0176633 (PMC5405982; doi:10.1371/journal.pone.0176633)
Supplement: S1 File — All the experimental data is also available online [22]. This file compressed images, contour point coordinates, and head angle record files supporting experiments of this study, e.g. binarization analysis, curvature analysis, tangent angle analysis, head angle detection evaluation, optimization experiments for parameters of blurring kernel size, stepRatio in proposed algorithm, γ in gamma correction, and the validation of opening and erosion. (ZIP) [file pone.0176633.s002.zip › 2-curvature-analysis/px.txt]

159
158
157
156
155
154
153
152
151
150
149
148
147
146
145
144
143
142
141
140
139
138
137
136
136
135
134
133
132
131
130
129
128
127
126
125
124
123
122
121
120
119
118
117
116
115
114
113
112
111
110
110
110
109
109
110
110
111
111
111
111
111
110
109
108
107
106
105
104
103
102
101
100
99
98
98
97
96
95
94
94
93
92
92
91
90
90
89
89
88
87
87
86
85
85
84
84
83
83
82
82
81
81
80
80
79
79
78
78
77
77
76
76
75
75
75
74
74
74
73
73
163
162
162
161
161
161
160
160
159
159
159
159
159
159
159
158
158
158
157
157
157
157
157
156
156
156
155
155
155
154
154
153
152
152
151
151
150
149
148
148
148
148
149
150
151
152
153
154
155
156
157
157
158
158
159
159
159
160
161
161
162
162
162
162
163
164
164
164
164
165
165
166
166
167
167
168
168
169
169
169
169
170
170
170
170
169
169
169
168
168
168
167
167
167
166
166
165
165
164
163
162
161
160
