# Supplementary material for: A novel rat head gaze determination system based on optomotor responses
Source: PLoS One. 2017 Apr 26;12(4):e0176633. doi: 10.1371/journal.pone.0176633 (PMC5405982; doi:10.1371/journal.pone.0176633)
Supplement: S1 File — All the experimental data is also available online [22]. This file compressed images, contour point coordinates, and head angle record files supporting experiments of this study, e.g. binarization analysis, curvature analysis, tangent angle analysis, head angle detection evaluation, optimization experiments for parameters of blurring kernel size, stepRatio in proposed algorithm, γ in gamma correction, and the validation of opening and erosion. (ZIP) [file pone.0176633.s002.zip › 3-tangent-angle-analysis/erode.txt]

5.511727
14.247818
59.150379
88.092964
74.219093
70.097214
66.439453
68.225105
68.225105
71.727509
79.688232
83.767540
89.999992
83.767540
79.688232
77.731140
71.887527
70.097214
71.887527
77.731140
79.688232
77.612427
79.688232
77.731140
71.887527
70.097214
71.887527
71.887527
70.097214
66.439453
62.768837
59.872440
56.981247
59.872440
62.768837
71.727509
79.688232
83.767540
89.999992
89.999992
89.999992
89.999992
89.999992
89.999992
89.999992
83.767540
73.056526
58.129330
46.871494
37.124413
33.018757
37.124413
43.625954
50.342457
55.995564
63.152248
68.225105
66.439453
64.558777
62.961475
61.270874
59.872440
62.768837
71.727509
73.764404
67.867256
67.867256
66.255226
67.867256
67.867256
73.764404
71.727509
68.225105
63.152248
63.152248
63.152248
63.152248
63.152248
63.152248
68.225105
71.727509
79.688232
83.767540
89.999992
83.767540
79.688232
77.731140
71.887527
70.097214
71.887527
71.887527
70.097214
66.439453
68.225105
63.152248
58.378658
52.711079
41.660057
29.722019
11.190067
4.326271
12.268864
12.268864
16.235594
16.235594
12.268864
18.112471
19.902786
18.112471
12.268864
16.235594
16.235594
18.272486
21.774893
26.847752
31.621344
34.698380
39.722408
42.063686
47.936314
50.277588
51.578770
51.578770
50.277588
47.936314
42.063686
39.722408
38.421227
38.421227
35.905479
35.905479
38.421227
38.421227
35.905479
35.905479
34.698380
31.621344
26.847752
26.847752
26.847752
26.847752
26.847752
26.847752
26.847752
21.774893
23.560547
27.161797
39.557232
55.900703
73.056526
83.767540
89.999992
89.999992
89.999992
89.999992
89.999992
89.999992
89.999992
83.767540
73.311081
62.179691
50.790310
42.584793
38.421227
38.421227
35.905479
35.905479
38.421227
38.421227
35.905479
38.687084
43.647564
45.000000
46.352436
47.365471
51.402130
50.277588
51.578770
55.489880
56.981247
55.489880
55.489880
56.981247
59.872440
58.378658
58.378658
59.872440
56.981247
55.489880
55.489880
56.981247
59.872440
58.378658
63.152248
63.152248
63.152248
63.152248
63.152248
63.152248
63.152248
63.152248
63.152248
63.152248
63.152248
63.152248
63.152248
63.152248
63.152248
63.152248
63.152248
68.225105
66.439453
70.097214
71.887527
71.887527
72.780510
79.099297
67.500000
14.527300
3.941570
