# Supplementary material for: A novel rat head gaze determination system based on optomotor responses
Source: PLoS One. 2017 Apr 26;12(4):e0176633. doi: 10.1371/journal.pone.0176633 (PMC5405982; doi:10.1371/journal.pone.0176633)
Supplement: S1 File — All the experimental data is also available online [22]. This file compressed images, contour point coordinates, and head angle record files supporting experiments of this study, e.g. binarization analysis, curvature analysis, tangent angle analysis, head angle detection evaluation, optimization experiments for parameters of blurring kernel size, stepRatio in proposed algorithm, γ in gamma correction, and the validation of opening and erosion. (ZIP) [file pone.0176633.s002.zip › 3-tangent-angle-analysis/none.txt]

5.511727
14.247818
59.150379
88.092964
81.475479
73.764404
67.867256
67.867256
66.255226
67.867256
73.311081
83.767540
89.999992
83.767540
79.688232
77.731140
71.887527
70.097214
71.887527
71.887527
75.445076
81.448631
89.999992
85.719559
83.570953
83.570953
71.887527
70.097214
71.887527
71.887527
75.445076
74.219093
70.990524
65.166565
58.443470
59.788921
60.879738
63.434952
57.181229
32.066822
2.539804
6.021288
2.175539
10.900705
30.127554
82.789612
70.428009
65.556046
69.310745
85.268837
35.008446
33.457432
30.043179
18.049143
4.148572
3.693021
11.251764
4.623056
13.661946
40.862053
74.618645
69.482323
56.395294
45.000000
33.604706
20.204729
4.519742
0.000000
6.429045
10.546170
3.273145
3.626597
3.626597
12.072771
0.763763
2.175539
17.236107
32.129650
41.995495
37.789616
43.092964
51.696251
62.636208
66.590851
67.867256
67.867256
66.255226
67.867256
67.867256
73.764404
77.731140
71.887527
64.558777
53.920101
48.214375
47.199352
51.696251
62.496014
71.062508
75.163460
73.311081
73.311081
77.612427
79.688232
77.731140
77.731140
79.688232
83.767540
89.999992
89.999992
89.999992
89.999992
89.999992
83.767540
73.056526
55.347725
12.072771
20.517673
28.958906
38.325638
47.484871
63.434952
67.500000
73.764404
76.493668
83.735596
67.185204
64.854965
73.056526
77.612427
79.688232
71.727509
68.225105
63.152248
63.152248
63.152248
63.152248
63.152248
67.684822
77.243065
77.243065
81.536247
75.163460
65.592964
47.248573
31.870674
16.943481
0.000000
10.311766
18.272486
21.774893
26.847752
26.847752
21.774893
23.560547
19.902786
18.112471
18.112471
19.902786
18.112471
18.112471
14.554928
2.274021
4.373081
4.373081
10.844532
14.836542
3.848026
1.363155
22.500002
52.267223
70.263771
76.296211
84.011932
66.930908
52.711079
48.994663
47.620911
40.896397
34.409325
31.135876
35.782524
39.557232
50.442764
54.217472
53.293667
46.871494
41.257481
39.722408
38.597870
39.722408
38.421227
38.421227
39.722408
38.597870
36.463017
32.007813
25.441221
18.112471
12.268864
16.235594
10.518755
8.377874
10.414278
10.414278
8.377874
10.518755
16.235594
12.268864
18.112471
27.161797
36.706333
47.248573
60.879738
73.547379
89.333885
49.065048
26.565050
10.492449
2.107089
6.362178
15.101620
30.572168
55.347725
79.768867
85.673729
77.731140
71.887527
64.558777
57.992188
53.536983
47.936314
42.063686
39.722408
38.421227
34.510124
33.018757
30.127554
34.192608
39.073498
48.004501
51.224998
45.000000
45.000000
38.775002
38.275692
43.179409
47.365471
51.402130
53.536983
57.992188
59.678875
57.992188
53.536983
51.402130
53.536983
57.992188
57.331905
58.864128
55.590672
58.617573
62.047489
63.759556
66.681709
58.776409
52.711079
50.501770
59.020073
67.867256
67.867256
73.764404
71.727509
62.768837
59.872440
56.981247
59.872440
62.768837
66.439453
70.097214
66.439453
62.768837
55.301620
54.094524
57.992188
62.179691
73.311081
77.612427
73.056526
70.990524
72.123055
69.407036
72.920151
86.499367
80.384666
59.150379
14.247818
5.511727
