# Supplementary material for: A novel rat head gaze determination system based on optomotor responses
Source: PLoS One. 2017 Apr 26;12(4):e0176633. doi: 10.1371/journal.pone.0176633 (PMC5405982; doi:10.1371/journal.pone.0176633)
Supplement: S1 File — All the experimental data is also available online [22]. This file compressed images, contour point coordinates, and head angle record files supporting experiments of this study, e.g. binarization analysis, curvature analysis, tangent angle analysis, head angle detection evaluation, optimization experiments for parameters of blurring kernel size, stepRatio in proposed algorithm, γ in gamma correction, and the validation of opening and erosion. (ZIP) [file pone.0176633.s002.zip › 4-head-angle-curves/GroundTruth002.csv]

Manual-angle	Auto-detection-angle	Velocity-f12-2
-43.602819	-35.54
-45	-42.71
-46.33222	-45
-47.602562	-42.71
-47.602562	-42.4222222222
-47.602562	-43.2188888889
-47.602562	-43.2188888889
-51.340192	-42.4588888889
-51.340192	-41.9533333333
-51.340192	-41.9533333333
-48.990913	-42.2077777778	-66.677777778
-48.990913	-41.7022222222	10.077777778
-48.990913	-41.7022222222	32.977777778
-48.990913	-41.7022222222	10.077777778
-50.194429	-41.7022222222	7.2
-50.194429	-41.1966666667	20.222222222
-50.440332	-41.4277777778	17.911111111
-50.440332	-41.9333333333	5.255555556
-50.440332	-41.6788888889	2.744444444
-50.440332	-40.9188888889	10.344444444
-51.632515	-40.6277777778	15.8
-51.632515	-40.6277777778	10.744444444
-50.440332	-40.3533333333	13.488888889
-50.440332	-40.6077777778	10.944444444
-48.990913	-41.3677777778	3.344444444
-47.602562	-41.8966666667	-7
-47.602562	-41.8966666667	-4.688888889
-47.602562	-41.3911111111	5.422222222
-47.602562	-41.8966666667	-2.177777778
-47.602562	-42.9477777778	-20.288888889
-47.602562	-42.9477777778	-23.2
-47.602562	-43.2222222222	-25.944444444
-47.602562	-42.9677777778	-26.144444445
-47.602562	-42.7133333333	-21.055555555
-47.602562	-41.6622222222	-2.944444444
-47.602562	-41.3877777778	5.088888889
-47.602562	-41.6188888889	2.777777778
-47.602562	-41.6188888889	-2.277777778
-47.602562	-40.5677777778	13.288888889
-47.602562	-40.5677777778	23.8
-47.602562	-40.0622222222	28.855555556
-47.602562	-40.0622222222	31.6
-47.602562	-40.0622222222	29.055555556
-47.602562	-40.3533333333	23.6
-47.602562	-39.6255555556	20.366666666
-47.602562	-39.9	14.877777778
-47.602562	-39.9	17.188888889
-47.602562	-40.4222222222	11.966666667
-47.602562	-40.4222222222	1.455555556
-47.602562	-40.6533333333	-0.855555555
-47.602562	-40.3788888889	-3.166666667
-47.602562	-40.8877777778	-8.255555556
-47.602562	-41.3933333333	-13.311111111
-47.602562	-42.65	-22.966666667
-46.27303	-42.65	-30.244444444
-46.27303	-42.3755555556	-24.755555556
-46.27303	-42.1444444444	-22.444444444
-46.27303	-42.3988888889	-19.766666667
-46.27303	-42.6733333333	-22.511111111
-46.27303	-42.9477777778	-22.944444445
-46.27303	-42.4388888889	-20.6
-46.27303	-42.4388888889	-15.511111111
-46.27303	-41.95	-5.566666667
-47.602562	-41.95	7
-47.602562	-41.95	7
-47.602562	-42.4555555556	-0.8
-47.602562	-41.1988888889	9.455555555
-47.602562	-41.1988888889	12
-47.602562	-40.6933333333	19.8
-47.602562	-40.6933333333	22.544444445
-47.602562	-40.6933333333	17.455555556
-47.602562	-41.1822222222	12.566666667
-47.602562	-40.9077777778	10.422222222
-47.602562	-41.1822222222	7.677777778
-47.602562	-41.1822222222	7.677777778
-47.602562	-42.1844444444	2.711111112
-47.602562	-41.4666666667	-2.677777778
-47.602562	-42.2266666667	-10.277777778
-47.602562	-41.9522222222	-12.588888889
-47.602562	-41.9522222222	-12.588888889
-47.602562	-41.4633333333	-7.7
-47.602562	-41.7377777778	-5.555555556
-47.602562	-41.7377777778	-8.3
-47.602562	-41.7377777778	-5.555555556
-47.602562	-40.7355555556	4.466666666
-47.602562	-40.6566666667	15.277777777
-47.602562	-40.1277777778	13.388888889
-47.602562	-40.6566666667	15.7
-47.602562	-40.9111111111	10.411111111
-47.602562	-40.3488888889	16.033333333
-47.602562	-40.6033333333	8.6
-47.602562	-40.8577777778	8.8
-47.602562	-40.8577777778	8.8
-47.602562	-41.86	-1.222222222
-47.602562	-42.6566666667	-19.211111111
-47.602562	-42.6566666667	-20
-47.602562	-41.8966666667	-17.688888889
-47.602562	-41.6422222222	-9.855555555
-47.602562	-42.2044444444	-12.933333333
-47.602562	-41.6755555556	-13.266666667
-47.602562	-40.9155555556	-3.122222223
-47.602562	-40.6411111111	2.166666667
-47.602562	-40.4066666667	4.511111111
-47.602562	-39.4044444444	24.555555556
-47.602562	-38.6766666667	39.8
-47.602562	-39.1822222222	34.744444445
-47.602562	-38.9477777778	29.488888889
-47.602562	-38.7322222222	29.1
-47.602562	-39.0066666667	31.977777777
-47.602562	-39.2777777778	23.977777778
-47.602562	-39.5522222222	13.633333334
-47.602562	-39.7866666667	8.544444444
-47.602562	-40.3388888889	0.677777778
-47.602562	-41.1066666667	-17.022222223
-45	-40.6011111111	-19.244444444
-45	-40.8355555556	-16.533333334
-45	-41.54	-25.922222222
-45	-41.3055555556	-25.733333334
-42.397438	-41.3055555556	-22.988888889
-42.397438	-41.0711111111	-17.933333333
-42.397438	-40.5655555556	-10.133333334
-42.397438	-40.5655555556	-7.788888889
-42.397438	-40.5655555556	-2.266666667
-42.397438	-40.8366666667	2.7
-42.397438	-40.3866666667	2.144444444
-42.397438	-39.6822222222	11.533333334
-42.397438	-39.4666666667	20.733333333
-42.397438	-39.2511111111	20.544444445
-42.397438	-39.0355555556	22.7
-42.397438	-39.56	15.111111111
-42.397438	-39.7755555556	7.9
-42.397438	-39.5044444444	10.611111112
-42.397438	-39.5044444444	10.611111112
-42.397438	-39.72	11.166666667
-42.397438	-39.9355555556	4.511111111
-42.397438	-39.6677777778	0.144444444
-42.397438	-39.8833333333	-4.166666666
-42.397438	-39.8277777778	-5.766666667
-43.72697	-39.8088888889	-7.733333333
-43.72697	-39.8088888889	-2.488888889
-43.72697	-40.3144444444	-5.388888888
-45	-40.5488888889	-10.444444445
-45	-40.3333333333	-8.288888889
-45	-40.3677777778	-6.477777778
-45	-40.8511111111	-9.155555555
-45	-41.1044444444	-14.366666666
-45	-41.3755555556	-14.922222223
-43.72697	-41.1411111111	-13.133333333
-43.72697	-41.1411111111	-13.322222222
-43.72697	-40.9066666667	-10.977777778
-43.72697	-40.4011111111	-0.866666667
-43.72697	-40.6166666667	-0.677777778
-42.397438	-40.3666666667	-0.333333334
-43.72697	-40.6011111111	-2.333333333
-43.72697	-40.0766666667	7.744444444
-43.72697	-40.3111111111	7.933333333
-43.72697	-40.04	13.355555556
-43.72697	-40.2933333333	8.477777778
-43.72697	-40.5277777778	6.133333333
-43.72697	-40.7988888889	1.077777778
-43.72697	-40.7988888889	-3.977777778
-43.72697	-41.2488888889	-6.322222222
-43.72697	-40.5311111111	-1.644444444
-45	-40.5866666667	0.144444444
-45	-40.6055555556	-5.288888889
-45	-41.13	-8.188888889
-45	-41.1111111111	-10.711111111
-45	-40.8766666667	-5.833333334
-45	-41.1111111111	-5.833333333
-45	-41.1111111111	-3.122222222
-45	-40.8766666667	-0.777777778
-45	-41.36	-1.111111111
-45	-41.81	-12.788888889
-45	-41.5566666667	-9.7
-45	-41.3033333333	-6.977777777
-45	-41.3222222222	-1.922222222
-45	-41.5755555556	-4.644444445
-45	-41.3411111111	-4.644444444
-45	-41.5755555556	-4.644444445
-45	-41.81	-6.988888889
-45	-42.0444444444	-11.677777777
-45	-42.0444444444	-6.844444444
-45	-42.0444444444	-2.344444444
-45	-42.0444444444	-4.877777777
-45	-42.0255555556	-7.222222223
-45	-41.7722222222	-4.5
-45	-42.0066666667	-4.311111111
-45	-42.0255555556	-6.844444445
-45	-41.7911111111	-2.155555555
-45	-42.3	-4.9
-45	-41.2977777778	7.466666666
-45	-41.2977777778	7.466666666
-45	-41.7866666667	2.577777777
-45	-41.7866666667	2.577777777
-45	-42.0211111111	0.044444445
-45	-42.0211111111	-2.488888889
-45	-42.0022222222	0.044444445
-45	-41.2344444444	7.911111112
-45	-40.2755555556	15.155555555
-45	-41.2777777778	10.222222222
-45	-41.2777777778	0.2
-45	-41.0233333333	2.744444445
-45	-40.7888888889	9.977777778
-45	-40.8077777778	9.788888889
-45	-40.8077777778	12.133333333
-45	-39.8055555556	22.155555555
-45	-39.8055555556	21.966666666
-45	-40.0211111111	12.133333333
-45	-39.0188888889	12.566666667
-46.33222	-39.2533333333	20.244444445
-46.33222	-38.7477777778	25.3
-46.33222	-38.7477777778	22.755555555
-46.33222	-38.2788888889	25.1
-46.33222	-37.8288888889	29.788888889
-46.33222	-38.8311111111	19.766666667
-46.33222	-39.8333333333	-0.277777777
-46.33222	-40.0677777778	-2.622222222
-46.33222	-41.07	-10.488888889
-46.33222	-41.07	-20.511111111
-46.33222	-41.3411111111	-20.877777778
-46.33222	-41.3411111111	-25.933333333
-46.33222	-41.5566666667	-28.088888889
-46.33222	-41.7722222222	-34.933333333
-46.33222	-41.7722222222	-39.433333333
-46.33222	-41.7722222222	-29.411111111
-46.33222	-41.5377777778	-17.044444445
-46.33222	-40.82	-7.522222222
-46.33222	-40.5855555556	4.844444444
-46.33222	-40.8388888889	2.311111111
-46.33222	-40.0711111111	12.7
-46.33222	-40.3055555556	10.355555555
-46.33222	-40.54	10.166666667
-46.33222	-40.54	12.322222222
-46.33222	-39.5377777778	22.344444444
-46.33222	-39.7722222222	20
-46.33222	-39.7722222222	17.655555556
-46.33222	-40.0066666667	8.133333333
-46.33222	-39.7533333333	8.322222223
-46.33222	-40.5211111111	3.177777778
-46.33222	-40.5211111111	-4.5
-47.726311	-39.5188888889	7.866666667
-47.726311	-39.5188888889	10.211111111
-47.726311	-40.2866666667	2.533333333
-47.726311	-40.0522222222	-5.144444444
-47.726311	-40.77	-9.977777778
-47.726311	-40.77	-9.977777778
-47.726311	-41.0044444444	-9.977777777
-47.726311	-41.2388888889	-14.855555556
-47.726311	-41.0044444444	-4.833333333
-47.726311	-41.5011111111	-9.8
-47.726311	-41.2666666667	-17.477777778
-47.726311	-41.5011111111	-19.822222222
-47.726311	-41.5011111111	-12.144444444
-47.726311	-41.5011111111	-14.488888889
-47.726311	-42.01	-12.4
-47.726311	-41.7755555556	-10.055555556
-47.726311	-41.7755555556	-7.711111112
-47.726311	-42.01	-7.711111111
-47.726311	-42.5155555556	-15.111111112
-47.726311	-42.75	-12.488888889
-47.726311	-42.75	-14.833333333
-47.726311	-42.4788888889	-9.777777778
-47.726311	-42.4788888889	-9.777777778
-47.726311	-41.4644444444	0.366666667
-47.726311	-41.6988888889	3.111111111
-47.726311	-41.6988888889	0.766666667
-47.726311	-41.1933333333	5.822222223
-47.726311	-41.1933333333	8.166666667
-47.726311	-40.6877777778	18.277777778
-47.726311	-40.6877777778	20.622222222
-47.726311	-41.1933333333	15.566666667
-47.726311	-40.6877777778	17.911111111
-48.990913	-40.6877777778	17.911111111
-48.990913	-40.6877777778	7.766666666
-48.990913	-40.6877777778	10.111111111
-48.990913	-40.1911111111	15.077777778
-48.990913	-39.9566666667	12.366666666
-48.990913	-40.4622222222	7.311111111
-48.990913	-40.4622222222	2.255555556
-48.990913	-40.4622222222	2.255555556
-48.990913	-40.9677777778	2.255555555
-48.990913	-41.0233333333	-3.355555555
-48.990913	-41.0233333333	-3.355555555
-48.990913	-41.0233333333	-3.355555555
-48.990913	-42.0255555556	-13.377777778
-48.990913	-41.81	-16.188888889
-48.990913	-41.5755555556	-16.188888889
-48.990913	-41.5755555556	-11.133333334
-48.990913	-41.5755555556	-11.133333334
-48.990913	-41.5755555556	-11.133333334
-48.990913	-41.7911111111	-8.233333333
-48.990913	-41.0733333333	-0.5
-47.602562	-41.0733333333	-0.5
-47.602562	-41.0922222222	-0.688888889
-47.602562	-41.5422222222	4.833333334
-47.602562	-41.5422222222	2.677777778
-47.602562	-41.3077777778	2.677777778
-47.602562	-40.8577777778	7.177777778
-47.602562	-40.8766666667	6.988888889
-47.602562	-41.13	4.455555556
-47.602562	-41.6133333333	1.777777778
-47.602562	-41.6133333333	-5.4
-47.602562	-41.5944444444	-5.211111111
-47.602562	-41.5944444444	-5.022222222
-47.602562	-41.8288888889	-2.866666667
-47.602562	-41.8288888889	-2.866666667
-47.602562	-42.0444444444	-7.366666666
-47.602562	-42.0255555556	-11.677777778
-47.602562	-41.5566666667	-6.8
-47.602562	-41.2855555556	-1.555555556
-47.602562	-41.2855555556	3.277777777
-47.602562	-41.2855555556	3.277777777
-47.602562	-40.8355555556	7.588888888
-47.602562	-39.8333333333	17.611111111
-47.602562	-40.0677777778	17.611111111
-47.602562	-40.3022222222	15.266666667
-47.602562	-40.0677777778	19.766666666
-47.602562	-40.5177777778	15.077777778
-47.602562	-40.7888888889	7.677777778
-47.602562	-40.7888888889	4.966666667
-47.602562	-40.7888888889	4.966666667
-47.602562	-41.2388888889	0.466666667
-47.602562	-42.2411111111	-14.055555555
-47.602562	-42.0066666667	-21.733333334
-47.602562	-42.0066666667	-19.388888889
-47.602562	-41.7355555556	-14.333333334
-47.602562	-41.23	-11.622222222
-47.602562	-41.23	-7.122222222
-47.602562	-41.23	-4.411111111
-47.602562	-41.23	-4.411111111
-47.602562	-41.23	-4.411111111
-47.602562	-40.78	4.588888889
-47.602562	-41.0144444444	12.266666667
-47.602562	-41.0144444444	9.922222223
-47.602562	-41.2855555556	7.211111111
-47.602562	-41.7911111111	-0.555555555
-47.602562	-41.52	-2.9
-47.602562	-41.07	1.6
-47.602562	-40.5644444444	6.655555556
-47.602562	-40.5644444444	6.655555556
-47.602562	-40.78	4.5
-47.602562	-40.78	0
-47.602562	-40.78	2.344444444
-47.602562	-40.5088888889	5.055555555
-47.602562	-40.0588888889	12.266666667
-47.602562	-40.5644444444	12.266666667
-47.602562	-41.0144444444	5.055555556
-47.602562	-41.2855555556	-2.155555556
-47.602562	-41.2855555556	-7.211111112
-47.602562	-41.52	-9.555555556
-47.602562	-41.52	-7.4
-47.602562	-41.07	-2.9
-47.602562	-41.3411111111	-5.611111111
-47.602562	-41.2855555556	-7.766666667
-47.602562	-40.8355555556	-7.766666667
-47.602562	-40.33	2.344444444
-47.602562	-40.33	6.844444444
-47.602562	-40.33	9.555555556
-47.602562	-40.33	9.555555556
-47.602562	-40.33	11.9
-47.602562	-40.5455555556	9.744444444
-47.602562	-40.2744444444	7.955555556
-47.602562	-40.78	5.611111111
-47.602562	-41.23	0.555555556
-47.602562	-41.7355555556	-9
-47.602562	-41.4644444444	-11.344444444
-47.602562	-41.23	-9
-47.602562	-41.23	-9
-47.602562	-40.5122222222	-1.822222222
-47.602562	-40.7466666667	-4.166666667
-47.602562	-41.2522222222	-7.066666666
-47.602562	-41.2522222222	-9.777777778
-47.602562	-40.7466666667	0.333333333
-47.602562	-40.5122222222	7.177777778
-47.602562	-41.0177777778	7.177777778
-47.602562	-40.7466666667	7.177777777
-47.602562	-40.7466666667	4.833333333
-47.602562	-41.4644444444	-2.344444444
-47.602562	-41.4644444444	-9.522222222
-47.602562	-41.4644444444	-7.177777777
-47.602562	-40.9588888889	2.933333333
-47.602562	-41.4644444444	-2.122222222
-47.602562	-41.6988888889	-9.522222222
-47.602562	-41.1933333333	-6.811111111
-47.602562	-41.1933333333	-1.755555555
-47.602562	-40.6877777778	0.588888889
-47.602562	-40.1822222222	5.644444445
-47.602562	-40.1822222222	12.822222222
-47.602562	-39.18	22.844444444
-47.602562	-39.4111111111	20.533333333
-47.602562	-38.4088888889	25.5
-47.602562	-37.9033333333	35.611111111
-47.602562	-38.4088888889	32.9
-47.602562	-38.9144444444	22.788888889
-47.602562	-39.42	17.733333333
-47.602562	-39.42	12.677777778
-47.602562	-39.42	7.622222222
-47.602562	-39.9166666667	2.655555555
-47.602562	-39.6855555556	-5.055555556
-47.602562	-40.6877777778	-12.766666667
-47.602562	-41.1933333333	-27.844444444
-47.602562	-41.1933333333	-32.9
-47.602562	-40.9588888889	-25.5
-47.602562	-39.9566666667	-10.422222223
-47.602562	-40.4622222222	-10.422222222
-47.602562	-40.2277777778	-8.077777778
-47.602562	-40.2277777778	-8.077777778
-47.602562	-40.7333333333	-8.166666666
-47.602562	-40.9877777778	-13.022222222
-47.602562	-40.7533333333	-0.655555555
-47.602562	-40.2477777778	9.455555555
-47.602562	-39.9766666667	12.166666666
-47.602562	-40.4733333333	4.855555556
-47.602562	-40.4733333333	-5.166666666
-47.602562	-40.7077777778	-2.455555556
-47.602562	-40.9788888889	-7.511111111
-47.602562	-40.4733333333	-2.455555555
-47.602562	-40.2188888889	5.144444444
-47.602562	-40.4533333333	5.344444445
-47.602562	-41.2133333333	-4.6
-47.602562	-41.7188888889	-14.711111111
-47.602562	-42.2244444444	-22.477777777
-47.602562	-41.99	-15.166666667
-47.602562	-41.4844444444	-10.111111111
-47.602562	-41.7188888889	-10.111111111
-47.602562	-42.2244444444	-12.455555555
-47.602562	-42.2244444444	-17.511111111
-47.602562	-42.2244444444	-20.055555555
-47.602562	-41.4644444444	-10.111111111
-47.602562	-40.9588888889	2.544444444
-47.602562	-39.9566666667	17.622222222
-47.602562	-40.1911111111	20.333333333
-46.33222	-40.6966666667	12.933333333
-46.33222	-40.1911111111	12.933333333
-46.33222	-40.1911111111	15.277777778
-46.33222	-39.9566666667	22.677777777
-46.33222	-39.9566666667	22.677777777
-46.33222	-40.4622222222	17.622222222
-46.33222	-40.4622222222	10.022222222
-46.33222	-41.4644444444	-5.055555555
-46.33222	-41.23	-12.733333333
-43.602819	-40.9955555556	-8.044444445
-43.602819	-41.5011111111	-8.044444444
-43.66778	-40.7833333333	-5.922222222
-43.66778	-40.5122222222	-3.211111111
-43.66778	-40.0066666667	-0.5
-43.66778	-39.5011111111	4.555555556
-43.66778	-40.0066666667	4.555555555
-43.66778	-40.0066666667	4.555555555
-43.66778	-39.7355555556	17.288888888
-43.66778	-39.97	12.6
-43.66778	-39.4644444444	15.311111112
-43.66778	-40.1822222222	13.188888889
-43.66778	-39.6855555556	10.977777777
-43.66778	-39.1888888889	13.233333333
-43.66778	-39.1888888889	8.177777778
-43.66778	-38.6833333333	8.177777778
-43.66778	-38.1777777778	18.288888889
-43.66778	-38.4488888889	15.577777778
-43.66778	-38.2144444444	15.211111112
-43.66778	-37.7177777778	22.522222222
-43.66778	-37.2122222222	22.522222222
-43.66778	-37.2122222222	29.7
-43.66778	-37.7088888889	19.766666667
-43.66778	-37.98	12.088888889
-43.66778	-37.4833333333	17.055555556
-43.66778	-37.9888888889	6.944444444
-43.66778	-37.7177777778	4.6
-43.66778	-37.7177777778	7.311111111
-43.66778	-38.72	-5.055555556
-43.66778	-38.72	-10.022222222
-43.66778	-39.7222222222	-25.1
-43.66778	-40.2277777778	-30.155555556
-43.66778	-39.9566666667	-22.477777778
-43.66778	-40.2411111111	-22.611111111
-43.66778	-40.2411111111	-27.577777778
-43.66778	-40.7466666667	-27.577777778
-43.66778	-40.7466666667	-30.288888889
-43.66778	-40.7466666667	-30.288888889
-43.66778	-40.8022222222	-20.822222222
-43.66778	-40.5677777778	-18.477777778
-43.66778	-40.5677777778	-8.455555556
-43.66778	-40.8388888889	-6.111111111
-43.66778	-41.5566666667	-16
-43.66778	-41.0511111111	-8.1
-43.66778	-41.0511111111	-8.1
-43.66778	-40.8355555556	-0.888888889
-43.66778	-40.8355555556	-0.888888889
-43.66778	-40.78	-0.333333333
-43.66778	-40.0122222222	7.9
-43.66778	-40.0122222222	5.555555556
-43.66778	-39.7411111111	8.266666667
-43.66778	-39.2355555556	16.033333333
-43.66778	-39.7411111111	18.155555556
-43.66778	-39.5066666667	15.444444444
-43.66778	-39.7222222222	13.288888889
-43.66778	-39.4877777778	13.477777778
-43.66778	-39.7588888889	10.766666667
-43.66778	-40.5266666667	2.533333333
-43.66778	-40.2922222222	-2.8
-43.66778	-40.3477777778	-3.355555556
-43.66778	-40.6188888889	-8.777777778
-43.66778	-40.3844444444	-11.488888888
-41.009087	-40.3844444444	-6.433333333
-41.009087	-40.3844444444	-8.777777777
-41.009087	-40.1688888889	-4.466666667
-41.009087	-40.1688888889	-6.811111111
-41.009087	-39.3144444444	4.444444445
-39.805571	-38.8311111111	16.955555556
-39.805571	-38.8311111111	14.611111111
-39.805571	-38.3477777778	20
-39.805571	-38.3477777778	22.711111111
-39.805571	-37.8644444444	25.2
-39.805571	-37.8644444444	25.2
-39.805571	-37.8088888889	25.755555555
-38.367485	-37.0411111111	31.277777778
-38.367485	-37.4122222222	27.566666667
-38.367485	-37.8955555556	14.188888888
-39.805571	-38.1111111111	7.2
-39.805571	-38.5944444444	2.366666667
-39.805571	-38.3788888889	-0.311111111
-39.805571	-38.8622222222	-5.144444444
-39.805571	-38.3788888889	-5.144444445
-39.805571	-38.4344444444	-5.7
-39.805571	-38.9866666667	-11.777777778
-39.805571	-39.47	-24.288888889
-39.805571	-38.7933333333	-13.811111111
-39.805571	-38.5777777778	-6.822222222
-39.805571	-38.1633333333	-0.522222222
-39.805571	-38.3788888889	2.155555555
-39.805571	-38.1633333333	2.155555556
-39.805571	-38.3755555556	4.866666666
-39.805571	-38.3755555556	0.033333333
-39.805571	-38.1077777778	3.266666666
-39.805571	-38.1077777778	8.788888889
-39.805571	-38.5133333333	9.566666667
-39.805571	-38.2455555556	5.477777777
-39.805571	-38.4444444444	1.333333334
-39.805571	-38.1733333333	-0.1
-39.805571	-38.1733333333	2.055555556
-39.805571	-38.4444444444	-2.811111111
-39.805571	-38.4444444444	-0.688888888
-39.805571	-38.7122222222	-3.366666666
-39.805571	-38.7122222222	-6.044444444
-39.805571	-38.3066666667	-1.988888889
-39.805571	-38.5744444444	-0.611111111
-39.805571	-38.79	-5.444444444
-39.805571	-38.8455555556	-4.011111112
-39.805571	-38.8455555556	-6.722222223
-39.805571	-38.8455555556	-6.722222223
-39.805571	-39.0611111111	-6.166666667
-39.805571	-39.0611111111	-6.166666667
-39.805571	-38.2933333333	4.188888889
-39.805571	-38.97	-2.577777778
-39.805571	-39.1855555556	-8.788888889
-39.805571	-38.9144444444	-3.4
-39.805571	-38.8588888889	-0.688888889
-39.805571	-38.8033333333	0.422222223
-39.805571	-38.8033333333	0.422222223
-39.559668	-38.8033333333	0.422222223
-39.559668	-38.5355555556	5.255555555
-39.559668	-39.0322222222	0.288888889
-39.559668	-38.3555555556	-0.622222223
-39.559668	-38.0844444444	8.855555556
-39.559668	-38.0844444444	11.011111112
-39.559668	-38.0844444444	8.3
-39.559668	-38.0844444444	7.744444445
-38.367485	-37.8688888889	9.344444444
-38.367485	-36.7433333333	20.6
-38.367485	-36.55	22.533333333
-38.367485	-36.4066666667	21.288888889
-38.367485	-36.6688888889	23.633333333
-37.234834	-36.0855555556	22.7
-37.234834	-35.5022222222	25.822222222
-37.234834	-35.3588888889	27.255555555
-37.234834	-34.7755555556	33.088888888
-37.234834	-34.5766666667	35.077777777
-34.695154	-34.6833333333	31.855555556
-34.695154	-34.7622222222	19.811111111
-32.195734	-34.5788888889	19.711111111
-32.195734	-34.1388888889	22.677777778
-32.195734	-34.3955555556	22.733333333
-32.195734	-34.6522222222	14.333333334
-32.195734	-34.0477777778	14.544444444
-32.195734	-33.8833333333	14.755555556
-32.195734	-33.7	10.755555556
-32.195734	-33.7	8.766666667
-32.195734	-33.7	9.833333333
-32.195734	-33.4433333333	13.188888889
-32.195734	-33.2788888889	13
-31.263732	-32.8577777778	12.811111111
-31.263732	-32.2855555556	21.1
-30.379126	-32.1344444444	25.177777778
-30.379126	-32.1344444444	19.133333334
-30.379126	-31.7133333333	21.7
-30.379126	-32.1344444444	15.655555556
-30.379126	-32.1344444444	15.655555556
-30.379126	-31.97	17.3
-30.379126	-32.1344444444	13.088888889
-30.379126	-32.2988888889	9.8
-30.379126	-32.45	4.077777778
-30.379126	-32.45	-1.644444444
-30.379126	-32.45	-3.155555556
-30.379126	-32.1855555556	-0.511111112
-30.379126	-31.6133333333	1
-30.379126	-31.4433333333	6.911111111
-30.379126	-31.4433333333	6.911111111
-30.379126	-31.1277777778	8.422222222
-30.379126	-30.8122222222	13.222222222
-30.379126	-30.6611111111	16.377777778
-30.379126	-30.6611111111	17.888888889
-30.379126	-30.1211111111	23.288888889
-30.379126	-30.0944444444	23.555555556
-30.379126	-29.7055555556	24.8
-30.141386	-29.0344444444	25.788888889
-30.141386	-28.9822222222	24.611111111
-29.357754	-28.3566666667	30.866666666
-29.357754	-28.4555555556	26.722222222
-29.357754	-28.3155555556	24.966666666
-29.357754	-28.0466666667	26.144444444
-29.357754	-28.1666666667	24.944444444
-28.61046	-27.6811111111	24.4
-28.61046	-27.8011111111	22.933333333
-28.61046	-27.93	17.755555556
-27.255328	-27.5622222222	14.722222222
-27.255328	-28.0477777778	9.344444444
-27.255328	-27.68	6.766666667
-28.61046	-27.9188888889	5.366666667
-28.61046	-28.2866666667	0.288888889
-27.897271	-28.6544444444	-6.077777777
-27.897271	-29.14	-9.733333333
-27.897271	-29.6544444444	-19.733333333
-32.005383	-29.6544444444	-18.533333333
-32.005383	-29.7833333333	-18.533333333
-32.005383	-29.6544444444	-20.922222222
-29.931512	-29.4111111111	-13.633333333
-29.931512	-28.8	-11.2
-29.931512	-28.5611111111	-6.422222222
-29.931512	-27.95	3.366666667
-28.61046	-27.8211111111	8.333333333
-28.61046	-27.1866666667	19.533333333
-28.61046	-27.0577777778	25.966666666
-28.61046	-26.8088888889	28.455555555
-28.61046	-26.8088888889	29.744444444
-28.61046	-26.6955555556	29.588888888
-26.565051	-26.8188888889	25.922222222
-26.565051	-26.2288888889	25.711111111
-26.565051	-26.1155555556	24.455555555
-26.565051	-25.4177777778	25.322222222
-26.565051	-24.75	30.711111111
-26.565051	-23.9622222222	32.244444445
-24.567171	-23.5233333333	35.344444445
-24.567171	-22.9644444444	38.444444445
-24.567171	-22.7622222222	40.466666667
-22.619865	-22.3233333333	43.722222223
-23.385221	-22.2255555556	45.933333333
-23.385221	-21.8844444444	43.444444445
-22.0679	-22.0233333333	40.922222223
-22.0679	-22.0233333333	33.944444445
-22.0679	-22.0233333333	27.266666667
-22.833654	-21.7944444444	21.677777778
-22.833654	-21.8922222222	16.311111111
-24.102235	-21.6633333333	13.011111111
-24.102235	-21.35	14.122222222
-24.102235	-21.1211111111	12.022222222
-24.102235	-21.0311111111	11.944444445
-24.102235	-20.8022222222	10.822222222
-24.102235	-21.0311111111	9.922222222
-24.102235	-20.9466666667	10.766666666
-24.102235	-21.0844444444	9.388888889
-23.552264	-20.7577777778	10.366666666
-23.552264	-20.8955555556	9.966666666
-23.552264	-20.8955555556	7.677777777
-23.552264	-21.1244444444	2.255555556
-23.552264	-21.4511111111	-3.3
-23.552264	-21.68	-6.488888889
-23.552264	-21.3666666667	-5.644444445
-23.552264	-21.5888888889	-5.577777778
-23.552264	-21.9022222222	-9.555555555
-23.552264	-22.04	-9.555555556
-23.552264	-22.1311111111	-13.733333333
-24.775141	-22.7711111111	-18.755555555
-25.974394	-22.8966666667	-20.011111111
-25.974394	-22.7077777778	-15.833333334
-26.565051	-22.7077777778	-12.566666667
-26.565051	-23.0211111111	-13.411111111
-26.565051	-23.2377777778	-18.711111111
-26.565051	-23.0155555556	-14.266666667
-26.565051	-23.2322222222	-13.3
-26.565051	-23.2322222222	-11.922222222
-26.565051	-23.2322222222	-11.011111111
-26.565051	-23.4333333333	-6.622222222
-26.003346	-23.4333333333	-5.366666666
-26.003346	-23.4333333333	-7.255555555
-26.003346	-23.5311111111	-8.233333333
-26.003346	-23.4055555556	-3.844444445
-26.003346	-23.4055555556	-1.677777778
-26.003346	-23.0511111111	-0.355555555
-24.863697	-22.7377777778	4.944444444
-24.863697	-22.0188888889	12.133333333
-26.003346	-21.4633333333	17.688888889
-26.003346	-21.3255555556	21.077777777
-24.34109	-21.0122222222	24.211111111
-24.34109	-20.6855555556	27.477777777
-26.003346	-20.3722222222	31.588888889
-26.003346	-19.83	35.755555556
-26.003346	-19.7455555556	36.6
-26.003346	-19.7455555556	33.055555555
-26.003346	-19.9088888889	28.288888889
-26.003346	-19.5955555556	24.233333333
-26.003346	-19.2111111111	22.522222222
-25.463345	-18.9111111111	24.144444445
-25.463345	-18.2411111111	27.711111111
-25.463345	-17.7788888889	29.066666667
-24.34109	-17.5455555556	28.266666666
-24.34109	-17.3166666667	25.133333333
-24.34109	-17.0166666667	27.288888889
-23.198591	-16.6322222222	31.133333334
-23.198591	-16.6322222222	32.766666667
-23.198591	-16.6322222222	29.633333334
-24.943905	-16.9322222222	22.788888889
-24.943905	-16.9322222222	19.788888889
-24.943905	-17.3155555556	9.255555555
-24.943905	-17.7777777778	0.011111111
-24.943905	-18.32	-7.744444444
-24.943905	-18.8422222222	-15.255555555
-24.943905	-18.8422222222	-18.255555555
-24.943905	-18.7711111111	-21.388888889
-24.943905	-19.3844444444	-27.522222222
-23.83874	-19.1555555556	-25.233333334
-23.83874	-19.5122222222	-25.8
-23.83874	-19.9044444444	-29.722222222
-23.83874	-20.2177777778	-29.022222222
-23.83874	-20.2177777778	-24.4
-23.83874	-20.3088888889	-19.888888889
-23.83874	-20.3088888889	-14.666666667
-23.83874	-20.7466666667	-19.044444445
-23.83874	-20.7466666667	-19.755555556
-24.943905	-21.1977777778	-18.133333334
-24.943905	-21.4266666667	-22.711111111
-26.029592	-21.6488888889	-21.366666667
-26.029592	-21.5577777778	-16.533333334
-26.029592	-21.4666666667	-12.488888889
-26.029592	-21.3755555556	-11.577777778
-26.029592	-21.8977777778	-15.888888889
-26.029592	-21.9822222222	-16.733333333
-26.029592	-22.2044444444	-14.577777777
-26.029592	-22.2044444444	-14.577777777
-26.565051	-22.6433333333	-14.455555555
-26.565051	-22.5466666667	-11.2
-28.705953	-22.86	-12.111111111
-28.705953	-22.86	-13.022222222
-28.705953	-23.0766666667	-16.1
-28.705953	-23.2022222222	-18.266666666
-28.705953	-23.2022222222	-13.044444444
-28.705953	-23.2022222222	-12.2
-28.705953	-23.7322222222	-15.277777778
-28.705953	-23.8288888889	-16.244444445
-28.705953	-23.9255555556	-12.822222223
-29.167613	-23.8288888889	-12.822222222
-29.167613	-24.0455555556	-11.855555556
-28.705953	-24.0455555556	-11.855555556
-28.705953	-24.1366666667	-10.6
-28.705953	-24.6666666667	-14.644444445
-28.705953	-24.8833333333	-16.811111111
-28.705953	-24.57	-13.677777778
-28.705953	-24.57	-8.377777778
-28.705953	-24.3822222222	-5.533333333
-28.705953	-24.6955555556	-7.7
-28.705953	-25.0088888889	-11.8
-28.705953	-25.3222222222	-12.766666666
-28.705953	-25.8433333333	-17.977777777
-30.343249	-25.8433333333	-17.066666666
-30.343249	-25.8433333333	-11.766666666
-30.343249	-26.1566666667	-12.733333334
-30.963757	-26.5811111111	-20.111111111
-30.963757	-27.1933333333	-26.233333333
-30.963757	-27.4011111111	-30.188888889
-30.963757	-27.6088888889	-29.133333333
-30.963757	-27.5055555556	-24.966666667
-33.690068	-27.0811111111	-17.588888889
-33.690068	-27.61	-17.666666667
-33.690068	-27.8177777778	-19.744444445
-34.695154	-28.0255555556	-21.822222223
-35.676408	-28.2277777778	-20.711111111
-35.676408	-27.9166666667	-13.355555556
-35.676408	-28.2377777778	-10.444444445
-35.676408	-27.9266666667	-5.255555556
-35.676408	-28.3277777778	-7.188888889
-35.676408	-28.7522222222	-12.466666666
-35.676408	-28.7522222222	-16.711111111
-35.676408	-29.0733333333	-14.633333333
-36.634114	-29.0733333333	-12.555555555
-36.634114	-29.2677777778	-12.422222222
-36.634114	-29.9	-16.722222222
-36.634114	-29.3711111111	-14.544444444
-36.634114	-29.4744444444	-12.366666666
-36.634114	-29.2766666667	-13.5
-36.634114	-29.0688888889	-7.411111111
-36.634114	-28.4366666667	3.155555555
-35.676408	-28.3177777778	4.344444444
-35.676408	-28.0066666667	10.666666666
-35.676408	-27.1855555556	18.877777777
-35.676408	-26.8644444444	24.033333334
-33.690068	-26.7611111111	31.388888889
-33.690068	-26.4477777778	29.233333333
-33.690068	-25.8177777778	36.566666666
-32.660913	-25.5044444444	37.722222223
-32.660913	-25.3911111111	36.777777778
-32.660913	-24.7644444444	36.722222223
-31.607502	-24.7644444444	35.533333334
-31.607502	-24.9811111111	30.255555556
-31.607502	-24.3688888889	28.166666667
-31.607502	-24.1588888889	27.055555555
-31.607502	-24.4722222222	22.888888889
-31.607502	-24.3877777778	20.6
-31.607502	-24.4844444444	13.333333334
-31.607502	-24.5977777778	9.066666666
-31.607502	-24.7111111111	6.8
-31.607502	-24.8144444444	-0.5
-31.607502	-24.8144444444	-0.5
-32.660913	-24.9055555556	0.755555555
-33.690068	-25.1155555556	-7.466666667
-33.690068	-25.3233333333	-11.644444444
-33.690068	-25.9377777778	-14.655555556
-33.690068	-26.1544444444	-17.666666666
-33.690068	-26.4655555556	-19.811111112
-33.690068	-26.4655555556	-18.677777778
-33.690068	-26.7888888889	-20.777777778
-34.695154	-26.6855555556	-18.711111112
-34.695154	-27.2066666667	-23.922222223
-34.695154	-27.5177777778	-26.122222222
-34.695154	-27.6333333333	-25.177777777
-34.695154	-28.0433333333	-27.2
-34.695154	-28.1433333333	-22.055555555
-34.695154	-28.1433333333	-19.888888889
-34.695154	-28.4544444444	-19.888888888
-34.695154	-28.3388888889	-18.733333333
-34.695154	-28.7655555556	-19.766666667
-34.695154	-29.0866666667	-24.011111111
-34.695154	-28.8788888889	-16.722222222
-34.695154	-28.7633333333	-12.455555555
-34.695154	-28.8822222222	-12.488888889
-34.695154	-29.3111111111	-12.677777778
-34.695154	-29.83	-16.866666667
-34.695154	-30.1511111111	-20.077777778
-35.676408	-30.4722222222	-20.177777778
-35.676408	-30.1488888889	-18.1
-35.676408	-30.1488888889	-13.833333333
-35.676408	-30.1488888889	-10.622222222
-35.676408	-30.47	-15.911111111
-36.384352	-30.47	-17.066666667
-36.384352	-30.47	-15.877777778
-36.384352	-30.5344444444	-12.233333333
-36.384352	-30.7966666667	-9.666666667
-39.035513	-31.0588888889	-9.077777778
-39.035513	-32.0555555556	-15.833333334
-39.035513	-31.9722222222	-18.233333333
-39.035513	-32.9688888889	-28.2
-39.035513	-33.5844444444	-34.355555555
-39.035513	-33.6322222222	-31.622222222
-39.035513	-33.8944444444	-34.244444444
-37.874984	-33.8944444444	-34.244444444
-37.874984	-34.0388888889	-35.044444445
-37.874984	-34.1833333333	-33.866666666
-37.874984	-34.1222222222	-30.633333333
-37.874984	-34.6122222222	-25.566666666
-40.462227	-34.7055555556	-27.333333334
-40.462227	-34.6511111111	-16.822222222
-40.462227	-35.1644444444	-15.8
-42.273689	-35.09	-14.577777778
-42.273689	-35.4433333333	-15.488888889
-41.308614	-35.81	-19.155555556
-41.308614	-36.13	-20.911111111
-41.308614	-36.8444444444	-26.611111111
-41.308614	-36.9988888889	-28.766666667
-43.15239	-37.1644444444	-25.522222222
-43.15239	-36.9422222222	-22.366666666
-43.15239	-37.1077777778	-24.566666667
-43.15239	-37.4211111111	-22.566666667
-43.090848	-37.5322222222	-24.422222222
-43.090848	-37.4855555556	-20.422222223
-43.090848	-37.6633333333	-18.533333333
-43.090848	-36.8811111111	-7.511111111
-43.090848	-36.8211111111	0.233333333
-43.090848	-36.9988888889	0
-43.025066	-37.5644444444	-4
-43.025066	-37.3388888889	-3.966666667
-43.994914	-37.9333333333	-8.255555555
-43.994914	-38.1111111111	-6.9
-42.954592	-38.2888888889	-7.566666667
-42.954592	-38.2888888889	-8.033333333
-42.954592	-39.0455555556	-13.822222223
-42.954592	-39.4488888889	-25.677777778
-42.954592	-39.4488888889	-26.277777778
-42.954592	-39.4488888889	-24.5
-41.87787	-39.4488888889	-18.844444445
-41.87787	-39.2577777778	-19.188888889
-42.954592	-39.4488888889	-15.155555556
-42.954592	-39.22	-11.088888889
-42.954592	-38.9911111111	-7.022222222
-43.958373	-38.8	-5.111111111
-43.958373	-38.9911111111	0.544444445
-43.958373	-38.7622222222	6.866666667
-43.958373	-38.7622222222	6.866666667
-43.958373	-39.1655555556	2.833333333
-43.958373	-39.1655555556	2.833333333
-43.958373	-39.1655555556	0.922222222
-43.958373	-39.5855555556	-1.366666667
-43.958373	-40.0055555556	-7.855555556
-43.958373	-40.0055555556	-10.144444445
-43.958373	-40.0055555556	-12.055555556
-43.958373	-40.0055555556	-10.144444445
-45	-39.9633333333	-12.011111111
-45	-39.9633333333	-12.011111111
-43.919076	-39.56	-3.944444444
-43.919076	-39.14	0.255555556
-43.919076	-38.3833333333	7.822222223
-42.797402	-38.1922222222	13.933333334
-42.797402	-38.1922222222	18.133333334
-42.797402	-38.1922222222	18.133333334
-42.797402	-38.83	11.755555556
-43.919076	-39.2811111111	7.244444445
-43.919076	-39.4722222222	4.911111111
-43.919076	-39.6466666667	3.166666666
-43.919076	-39.8755555556	-3.155555556
-43.919076	-40.4411111111	-13.011111111
-43.919076	-40.6322222222	-22.488888889
-43.919076	-40.8233333333	-26.311111111
-42.797402	-40.8233333333	-26.311111111
-42.797402	-40.81	-26.177777778
-42.797402	-40.5922222222	-17.622222222
-42.797402	-40.5922222222	-13.111111111
-42.797402	-40.9811111111	-15.088888889
-42.797402	-41.1722222222	-15.255555555
-42.797402	-41.13	-12.544444444
-42.797402	-41.3344444444	-8.933333333
-42.797402	-41.3344444444	-7.022222222
-45	-41.5388888889	-7.155555556
-45	-41.1011111111	-2.777777778
-45	-41.3055555556	-4.955555556
-45	-41.0722222222	-4.8
-45	-41.1033333333	-5.111111111
-45	-41.1033333333	-1.222222222
-45	-41.5411111111	-3.688888889
-45	-41.3366666667	-2.066666667
-45	-41.3055555556	0.288888888
-45	-41.07	2.644444444
-45	-41.5077777778	0.311111111
-45	-41.5077777778	-4.066666667
-45	-41.71	-4.044444444
-46.123303	-42.1333333333	-10.611111111
-46.123303	-42.1022222222	-9.988888889
-46.123303	-42.1022222222	-9.988888889
-46.123303	-42.1022222222	-5.611111111
-46.123303	-42.3377777778	-10.011111111
-46.123303	-42.5733333333	-12.677777777
-46.123303	-42.3377777778	-12.677777778
-46.123303	-42.1022222222	-5.944444444
-46.123303	-42.1022222222	-5.944444444
-46.123303	-41.8833333333	-1.733333333
-46.123303	-41.6811111111	4.522222222
-46.123303	-41.6811111111	4.211111111
-46.123303	-41.65	4.522222222
-46.123303	-41.65	4.522222222
-46.123303	-41.4144444444	9.233333334
-46.123303	-41.65	9.233333333
-46.123303	-41.8855555556	4.522222222
-46.123303	-41.9166666667	1.855555555
-46.123303	-41.9166666667	1.855555555
-46.123303	-42.3544444444	-4.711111111
-46.123303	-42.1188888889	-4.377777778
-46.123303	-42.5733333333	-8.922222222
-46.123303	-42.3377777778	-6.877777778
-46.123303	-42.3377777778	-6.877777778
-46.123303	-42.1022222222	-6.877777778
-46.123303	-42.1022222222	-4.522222222
-46.123303	-42.3066666667	-4.211111111
-46.123303	-42.0711111111	-1.544444444
-46.123303	-41.8355555556	0.811111111
-46.123303	-42.0711111111	2.833333333
-46.123303	-41.8522222222	2.666666667
-46.123303	-41.8522222222	7.211111111
-46.123303	-42.0877777778	2.5
-46.123303	-42.3233333333	0.144444445
-46.123303	-42.0877777778	0.144444444
-46.123303	-42.0877777778	0.144444444
-46.123303	-42.0877777778	2.188888889
-46.123303	-41.8855555556	1.855555555
-46.123303	-41.4477777778	3.877777778
-46.123303	-41.6666666667	4.044444444
-46.123303	-41.4644444444	3.877777778
-46.123303	-41.2288888889	6.233333333
-46.123303	-40.9933333333	10.944444445
-46.123303	-40.9933333333	13.3
-46.123303	-40.7888888889	12.988888889
-46.123303	-41.0244444444	10.633333334
-45	-41.2577777778	8.3
-45	-41.2577777778	6.277777778
-45	-40.8033333333	6.444444445
-43.781125	-40.8033333333	8.633333334
-43.781125	-40.8344444444	6.3
-43.781125	-40.3855555556	8.433333333
-43.781125	-40.1833333333	8.1
-43.781125	-40.1522222222	8.411111111
-43.781125	-39.9166666667	8.722222222
-43.781125	-39.6833333333	13.411111111
-43.781125	-39.6833333333	15.744444445
-43.781125	-39.6833333333	15.744444445
-43.781125	-39.8855555556	9.177777777
-43.781125	-39.8544444444	9.488888889
-43.781125	-40.3033333333	5.311111111
-43.781125	-40.3033333333	0.822222223
-43.781125	-40.1011111111	0.822222222
-43.781125	-40.1322222222	0.2
-43.781125	-40.57	-6.533333333
-43.781125	-41.2266666667	-15.433333334
-43.781125	-41.0244444444	-13.411111111
-43.781125	-41.0555555556	-13.722222223
-43.781125	-41.0555555556	-11.7
-43.781125	-41.0866666667	-12.322222223
-43.781125	-41.7433333333	-14.4
-43.781125	-41.7433333333	-14.4
-43.781125	-41.51	-14.088888889
-43.781125	-41.2744444444	-11.422222222
-43.781125	-40.82	-2.5
-43.781125	-41.4766666667	-2.5
-43.781125	-41.2433333333	-2.188888889
-43.781125	-40.7944444444	2.611111112
-43.781125	-40.7944444444	2.611111112
-43.781125	-40.1377777778	9.488888889
-43.781125	-40.34	14.033333333
-43.781125	-40.34	14.033333333
-43.781125	-40.34	11.7
-43.781125	-40.1377777778	11.366666666
-43.781125	-39.6833333333	11.366666667
-43.781125	-39.6833333333	17.933333334
-43.781125	-39.93	13.133333333
-43.781125	-39.8988888889	8.955555555
-43.781125	-39.8988888889	8.955555555
-43.781125	-39.8988888889	2.388888889
-43.781125	-40.1011111111	2.388888889
-43.781125	-39.4688888889	8.711111111
-43.781125	-39.6711111111	6.688888889
-43.781125	-39.6711111111	4.666666667
-43.781125	-39.4244444444	2.588888889
-43.781125	-39.4244444444	2.588888889
-43.781125	-39.4555555556	4.744444444
-43.781125	-39.8766666667	0.222222222
-43.781125	-39.8766666667	0.222222222
-43.781125	-40.3311111111	-4.322222222
-43.781125	-40.9633333333	-8.622222222
-43.781125	-40.7611111111	-12.922222222
-43.781125	-41.2155555556	-15.444444445
-43.781125	-41.6644444444	-19.933333333
-43.781125	-41.6644444444	-22.4
-43.781125	-41.8688888889	-24.444444445
-43.781125	-41.6811111111	-22.255555555
-43.781125	-41.6811111111	-18.044444444
-43.781125	-41.2266666667	-13.5
-43.781125	-41.2266666667	-8.955555556
-43.781125	-41.4288888889	-4.655555556
-43.781125	-40.9744444444	-2.133333333
-43.781125	-41.21	0.055555556
-43.781125	-41.4122222222	2.522222222
-43.781125	-41.1766666667	4.877777777
-43.781125	-41.6	2.688888889
-43.781125	-41.6	0.811111111
-43.781125	-41.6	0.811111111
-43.781125	-41.3977777778	-1.711111111
-43.781125	-41.1955555556	0.311111111
-43.781125	-41.2266666667	2.022222222
-43.781125	-40.7888888889	1.855555555
-43.781125	-40.5866666667	6.233333333
-43.781125	-40.3844444444	10.277777778
-43.781125	-39.93	12.466666667
-43.781125	-40.1655555556	14.344444444
-43.781125	-40.62	9.8
-43.781125	-40.62	9.8
-43.781125	-40.8222222222	5.755555556
-43.781125	-41.01	1.855555556
-43.781125	-41.6666666667	-4.4
-43.781125	-41.8688888889	-10.8
-43.781125	-41.8688888889	-12.822222222
-43.781125	-41.6666666667	-12.822222223
-43.781125	-41.6666666667	-17.366666667
-43.781125	-41.4311111111	-12.655555555
-43.781125	-41.2444444444	-6.244444444
-43.781125	-41.2444444444	-6.244444444
-43.781125	-41.0255555556	-2.033333334
-43.781125	-40.3688888889	6.411111111
-43.781125	-40.1666666667	15
-43.781125	-40.4	14.688888889
-43.781125	-40.6333333333	12.355555556
-43.781125	-40.8522222222	8.144444445
-43.781125	-40.4311111111	12.355555556
-43.781125	-41.2744444444	1.566666667
-43.781125	-41.3055555556	-0.611111112
-43.781125	-41.3055555556	-0.611111112
-43.781125	-41.5077777778	-4.822222222
-45	-41.71	-13.411111111
-45	-41.4766666667	-13.1
-45	-41.2433333333	-8.433333333
-45	-40.5866666667	0.466666666
-45	-40.1566666667	6.955555555
-43.781125	-39.7022222222	7.288888889
-43.781125	-39.6711111111	16.033333333
-43.781125	-39.9066666667	13.988888889
-43.781125	-39.9066666667	13.988888889
-43.781125	-39.7044444444	18.033333334
-43.781125	-39.9066666667	18.033333333
-43.781125	-40.3444444444	11.322222223
-43.781125	-40.3444444444	8.988888889
-43.781125	-40.9766666667	-3.9
-43.781125	-41.2122222222	-10.555555555
-43.781125	-41.4477777778	-17.455555556
-43.781125	-41.01	-13.388888889
-43.781125	-41.01	-11.033333333
-43.781125	-41.2433333333	-13.366666666
-43.781125	-41.0411111111	-13.366666667
-43.781125	-40.8055555556	-8.988888889
-43.781125	-41.0077777778	-6.633333334
-43.781125	-41.2433333333	-8.988888889
-43.781125	-41.0077777778	-0.311111111
-43.781125	-40.7722222222	4.4
-43.781125	-40.9744444444	4.733333334
-43.781125	-40.7722222222	2.377777778
-43.781125	-40.7411111111	2.688888889
-43.781125	-40.9433333333	3
-43.781125	-40.7411111111	3
-43.781125	-40.7411111111	0.644444445
-43.781125	-40.7411111111	2.666666667
-43.781125	-40.9766666667	2.666666666
-43.781125	-40.9766666667	0.311111111
-43.781125	-41.0077777778	-2.355555556
-43.781125	-41.21	-2.355555556
-43.781125	-41.4455555556	-6.733333334
-43.781125	-41.4455555556	-7.044444445
-43.781125	-41.6477777778	-7.044444445
-43.781125	-41.4455555556	-7.044444445
-43.781125	-41.0077777778	-2.666666667
-43.781125	-41.0077777778	-2.666666667
-43.781125	-41.4622222222	-4.855555555
-43.781125	-41.2288888889	-2.522222222
-43.781125	-41.2288888889	-2.211111111
-43.781125	-41.4477777778	-2.377777778
-43.781125	-41.2455555556	2
-43.781125	-41.0433333333	4.022222223
-43.781125	-41.2455555556	4.022222222
-43.781125	-41.2455555556	2
-43.781125	-40.8077777778	2
-43.781125	-40.3533333333	6.544444445
-43.781125	-40.3533333333	11.088888889
-43.781125	-40.1511111111	10.777777778
-43.781125	-39.6966666667	15.322222222
-43.781125	-39.8988888889	15.488888889
-43.781125	-40.1011111111	11.444444445
-43.781125	-39.8988888889	11.444444444
-43.781125	-40.1322222222	11.133333334
-43.781125	-40.1322222222	11.133333334
-43.781125	-39.6833333333	11.244444445
-43.781125	-39.6833333333	6.7
-43.781125	-39.8855555556	4.677777777
-43.781125	-39.8855555556	2.655555555
-43.781125	-39.8855555556	-1.888888889
-43.781125	-39.9166666667	-0.177777778
-43.781125	-40.1188888889	-0.177777778
-43.781125	-40.0877777778	-1.888888889
-43.781125	-40.5255555556	-3.933333334
-43.781125	-41.0055555556	-8.733333334
-43.781125	-41.2077777778	-15.244444445
-43.781125	-41.2077777778	-15.244444445
-43.781125	-41.4266666667	-15.411111111
-43.781125	-41.4266666667	-15.411111111
-43.781125	-41.4266666667	-15.411111111
-43.781125	-41.4266666667	-15.1
-43.781125	-41.6622222222	-15.433333333
-43.781125	-41.4266666667	-13.388888889
-43.781125	-41.4266666667	-9.011111111
-43.781125	-41.4266666667	-4.211111111
-42.510447	-41.4577777778	-2.5
-43.781125	-41.2388888889	-0.311111111
-43.781125	-41.27	1.566666667
-42.510447	-41.2388888889	1.877777778
-42.510447	-41.0366666667	3.9
-42.510447	-40.8322222222	5.944444445
-42.510447	-40.8633333333	7.988888889
-42.510447	-40.63	7.966666667
-42.510447	-40.63	7.966666667
-42.510447	-40.8344444444	5.922222223
-42.510447	-40.8344444444	6.233333334
-42.510447	-40.8033333333	4.355555556
-42.510447	-40.4144444444	8.555555556
-42.510447	-40.6166666667	6.222222222
-42.510447	-40.5855555556	4.511111111
-42.510447	-40.3522222222	4.8
-42.510447	-40.5855555556	2.777777777
-42.510447	-40.5855555556	0.444444444
-42.510447	-40.1477777778	4.822222222
-42.510447	-39.9455555556	8.888888888
-43.781125	-39.7433333333	10.911111111
-43.781125	-39.93	8.733333333
-43.781125	-39.93	4.844444444
-43.781125	-39.93	6.866666667
-43.781125	-40.1322222222	4.533333334
-43.781125	-39.8988888889	4.533333333
-43.781125	-39.8988888889	6.866666667
-43.781125	-40.1322222222	4.533333334
-43.781125	-40.3344444444	-1.866666666
-43.781125	-40.3344444444	-3.888888888
-43.781125	-40.5366666667	-7.933333334
-43.781125	-40.5677777778	-6.377777778
-43.781125	-40.5677777778	-6.377777778
-43.781125	-40.5988888889	-6.688888889
-43.781125	-41.0366666667	-9.044444445
-43.781125	-41.0677777778	-11.688888889
-43.781125	-40.8344444444	-9.355555555
-43.781125	-40.8344444444	-7.022222222
-43.781125	-41.0366666667	-7.022222223
-43.781125	-41.0366666667	-7.022222223
-42.510447	-41.0055555556	-4.688888889
-42.510447	-41.0055555556	-4.377777778
-42.510447	-41.21	-6.422222222
-42.510447	-41.0055555556	-4.066666667
-42.510447	-41.0055555556	0.311111111
-42.510447	-41.2388888889	-1.711111111
-42.510447	-41.27	-4.355555556
-42.510447	-41.27	-4.355555556
-43.781125	-41.3011111111	-2.644444444
-43.781125	-41.3322222222	-2.955555555
-43.781125	-41.5677777778	-5.622222222
-43.781125	-41.3322222222	-3.266666666
-41.347777	-41.5366666667	-3.266666667
-42.614056	-41.5055555556	-5
-42.614056	-41.4744444444	-4.688888888
-42.614056	-41.4433333333	-2.044444444
-42.614056	-41.2411111111	0.288888889
-42.614056	-41.4455555556	-1.755555556
-42.614056	-41.4144444444	-1.133333333
-42.614056	-41.6333333333	-3.011111111
-42.614056	-41.2444444444	3.233333334
-42.614056	-41.0088888889	3.233333333
-42.614056	-41.2444444444	2.922222223
-42.614056	-41.2755555556	2.3
-42.614056	-41.2755555556	1.988888888
-42.614056	-41.4777777778	-0.344444445
-42.614056	-41.2422222222	-0.011111111
-42.614056	-41.4611111111	-0.155555555
-42.614056	-41.0066666667	4.077777777
-42.614056	-41.3955555556	2.377777777
-42.614056	-41.3955555556	-1.511111112
-42.614056	-40.7111111111	2.977777778
-42.614056	-40.68	5.644444444
-42.614056	-40.7111111111	5.644444445
-42.614056	-40.7111111111	5.644444445
-42.614056	-40.7111111111	7.666666667
-42.614056	-40.29	9.522222222
-42.614056	-40.3211111111	11.4
-42.614056	-40.3211111111	6.855555556
-42.614056	-40.1188888889	12.766666667
-42.614056	-40.5988888889	7.966666667
-42.614056	-40.5988888889	1.122222222
-42.614056	-40.3655555556	3.144444444
-42.614056	-40.1633333333	5.477777778
-42.614056	-39.9611111111	7.5
-42.614056	-40.1633333333	5.477777778
-42.614056	-40.1322222222	1.577777778
-42.614056	-39.93	3.911111111
-42.614056	-40.1322222222	1.888888889
-42.614056	-39.8988888889	2.2
-42.614056	-39.8988888889	7
-42.614056	-39.8988888889	7
-42.614056	-40.1011111111	2.644444445
-42.614056	-40.3344444444	-1.711111111
-42.614056	-40.1322222222	-1.711111111
-42.614056	-40.1322222222	0.311111111
-42.614056	-40.3344444444	-2.022222222
-42.614056	-40.57	-6.4
-42.614056	-41.0077777778	-8.755555556
-42.614056	-41.0388888889	-11.4
-43.830861	-41.2722222222	-13.733333333
-43.830861	-41.5077777778	-16.088888889
-43.830861	-41.7122222222	-16.111111111
-43.830861	-41.7122222222	-13.777777778
-43.830861	-41.7433333333	-16.111111111
-43.830861	-41.9788888889	-18.466666667
-43.830861	-41.5411111111	-12.066666667
-43.830861	-41.5411111111	-9.711111111
-43.830861	-41.5411111111	-5.333333333
-43.830861	-41.51	-4.711111111
-43.830861	-41.51	-2.377777778
-43.830861	-41.51	-0.022222222
-43.830861	-41.7122222222	0
-43.830861	-41.7122222222	0
-43.830861	-41.4766666667	2.666666666
-43.830861	-41.6788888889	3
-43.830861	-41.4744444444	0.666666667
-43.830861	-41.2411111111	3
-43.830861	-41.2722222222	2.688888889
-43.830861	-41.0677777778	4.422222222
-43.830861	-40.4433333333	10.666666667
-43.830861	-40.4433333333	10.666666667
-43.830861	-40.6477777778	10.644444444
-43.830861	-40.6788888889	10.333333333
-43.830861	-40.71	7.666666667
-43.830861	-40.71	9.688888889
-43.830861	-41.1477777778	3.266666666
-43.830861	-40.9144444444	3.266666667
-43.830861	-41.1188888889	1.533333333
-43.830861	-41.3055555556	-2.377777778
-43.830861	-41.1033333333	-6.6
-43.830861	-40.4788888889	-0.355555556
-43.830861	-39.9988888889	6.488888889
-43.830861	-39.7655555556	9.133333333
-43.830861	-39.7344444444	9.755555556
-43.830861	-39.53	11.8
-43.830861	-39.9677777778	11.8
-43.830861	-39.7633333333	11.511111111
-43.830861	-39.5766666667	15.422222222
-43.830861	-40.0144444444	12.911111112
-43.830861	-40.4344444444	6.688888889
-43.830861	-40.4944444444	-0.155555555
-43.830861	-40.4944444444	-4.955555555
-43.830861	-40.1055555556	-3.4
-43.830861	-39.8722222222	-1.377777778
-43.830861	-39.6366666667	-1.066666667
-43.830861	-39.2166666667	7.511111111
-43.830861	-39.6055555556	1.577777777
-43.830861	-39.1677777778	4.088888889
-43.830861	-39.1366666667	8.777777777
-43.830861	-39.1366666667	12.977777777
-43.830861	-39.37	11.244444444
-43.830861	-39.37	11.244444444
-43.830861	-39.5722222222	5.333333334
-43.830861	-39.5722222222	3
-43.830861	-39.9922222222	-3.555555555
-43.830861	-40.0233333333	-8.066666666
-43.830861	-40.2566666667	-6.511111111
-43.830861	-40.4922222222	-13.244444444
-43.830861	-40.6788888889	-15.422222222
-43.830861	-40.4455555556	-13.088888889
-43.830861	-41.07	-17
-43.830861	-41.3055555556	-19.355555556
-43.830861	-41.5411111111	-19.688888889
-43.830861	-41.5411111111	-19.688888889
-43.830861	-41.51	-15.177777778
-43.830861	-41.2766666667	-12.533333334
-43.830861	-41.0411111111	-7.844444444
-43.830861	-41.2744444444	-7.822222222
-43.830861	-41.4766666667	-7.977777778
-43.830861	-41.2411111111	-7.955555555
-43.830861	-41.0366666667	0.333333333
-43.830861	-40.4122222222	8.933333334
-43.830861	-40.3811111111	11.6
-43.830861	-40.3811111111	11.6
-43.830861	-40.6144444444	8.955555556
-43.830861	-40.85	4.266666667
-43.830861	-40.8188888889	2.222222222
-43.830861	-40.85	4.244444444
-43.830861	-41.0855555556	3.911111111
-43.830861	-41.29	-0.488888889
-43.830861	-41.4766666667	-4.4
-43.830861	-40.8444444444	-4.322222222
-43.830861	-40.8755555556	-4.944444445
-43.830861	-40.8755555556	-4.944444445
-43.830861	-40.64	-0.255555556
-43.830861	-40.6711111111	1.788888889
-43.830861	-40.6711111111	1.477777778
-43.830861	-40.4666666667	3.833333333
-43.830861	-40.0288888889	10.566666667
-43.830861	-40.2622222222	10.277777778
-43.830861	-40.8944444444	5.822222223
-43.830861	-41.0988888889	-2.544444445
-43.830861	-41.0988888889	-2.233333333
-43.830861	-40.8966666667	-0.211111111
-43.830861	-40.8966666667	-2.566666667
-43.830861	-40.8655555556	-1.944444445
-43.830861	-40.8655555556	-1.944444445
-43.830861	-41.0677777778	-6.011111111
-43.830861	-41.2722222222	-12.433333333
-43.830861	-41.2722222222	-10.1
-43.830861	-41.0677777778	-1.733333334
-43.830861	-41.0677777778	0.311111111
-43.830861	-41.27	-1.711111111
-43.830861	-41.2388888889	-3.422222222
-43.830861	-41.4744444444	-5.777777777
-43.830861	-41.4744444444	-6.088888888
-43.830861	-41.2722222222	-4.066666666
-43.830861	-41.2722222222	-2.044444444
-43.830861	-41.07	2.022222222
-43.830861	-41.0388888889	2.333333333
-43.830861	-41.0388888889	0.288888889
-43.830861	-40.65	4.177777778
-43.830861	-40.8855555556	3.844444444
-43.830861	-40.4477777778	7.911111111
-43.830861	-40.4166666667	10.577777777
-43.830861	-40.65	8.244444444
-43.830861	-40.4455555556	8.266666666
-43.830861	-40.6788888889	5.933333333
-43.830861	-40.9144444444	1.555555556
-43.830861	-40.9144444444	1.244444445
-43.830861	-41.1011111111	-0.622222222
-43.830861	-40.6633333333	-0.133333333
-43.830861	-40.8966666667	-0.111111111
-43.830861	-40.9277777778	-4.8
-43.830861	-40.9277777778	-5.111111111
-43.830861	-40.9277777778	-2.777777778
-43.830861	-40.9277777778	-4.822222222
-43.830861	-40.49	1.888888889
-43.830861	-40.2566666667	6.577777777
-43.830861	-40.4588888889	4.555555555
-43.830861	-40.8966666667	2.044444444
-43.830861	-40.6633333333	0
-43.830861	-40.6633333333	2.333333334
-43.830861	-40.8677777778	0.6
-43.830861	-40.8366666667	0.911111111
-43.830861	-41.0411111111	-1.133333333
-43.830861	-41.4788888889	-5.511111111
-43.830861	-41.6811111111	-11.911111111
-43.830861	-41.6811111111	-14.244444444
-43.830861	-41.4455555556	-9.866666667
-43.830861	-41.4455555556	-5.488888889
-43.830861	-41.4144444444	-7.511111111
-43.830861	-41.21	-5.466666667
-43.830861	-41.2411111111	-3.733333333
-43.830861	-41.0366666667	-2
-43.830861	-40.8322222222	2.088888889
-43.830861	-40.8633333333	6.155555556
-43.830861	-40.6611111111	10.2
-43.830861	-40.8966666667	7.844444444
-43.830861	-41.0988888889	3.466666667
-43.830861	-41.3344444444	1.111111112
-43.830861	-41.3344444444	0.8
-43.830861	-41.3344444444	-1.244444444
-43.830861	-41.3033333333	-0.622222222
-43.830861	-41.3033333333	-2.666666666
-43.830861	-41.3033333333	-4.711111111
-43.830861	-41.3033333333	-4.4
-43.830861	-41.0988888889	-4.377777778
-43.830861	-41.13	-2.333333333
-43.830861	-41.13	-0.311111111
-43.830861	-41.3344444444	0
-43.830861	-41.1011111111	2.333333333
-43.830861	-41.1322222222	2.022222222
-43.830861	-41.1322222222	1.711111111
-43.830861	-41.1322222222	1.711111111
-43.830861	-41.3344444444	-0.311111111
-43.830861	-41.3344444444	-0.311111111
-43.830861	-41.7577777778	-6.588888889
-43.830861	-41.5222222222	-3.922222222
-43.830861	-40.6544444444	4.755555556
-43.830861	-41.0922222222	2.422222222
-43.830861	-40.8588888889	2.422222222
-43.830861	-40.8588888889	2.733333333
-43.830861	-40.6255555556	5.066666666
-43.830861	-40.6566666667	4.755555555
-43.830861	-40.4233333333	9.111111111
-43.830861	-40	13.344444444
-43.830861	-40.2355555556	15.222222222
-43.830861	-40.8988888889	6.233333333
-43.830861	-40.6633333333	-0.088888889
-43.830861	-40.6633333333	4.288888889
-43.830861	-40.2433333333	6.155555556
-43.830861	-39.3922222222	14.666666667
-43.830861	-39.3611111111	12.644444445
-43.830861	-39.7988888889	8.577777778
-43.830861	-39.7988888889	6.244444444
-43.830861	-39.3611111111	6.388888889
-43.830861	-39.1277777778	11.077777778
-43.830861	-39.1588888889	17.4
-43.830861	-39.3922222222	12.711111111
-43.830861	-39.8122222222	8.511111111
-43.830861	-40.6633333333	-4.2
-43.830861	-40.8988888889	-15.066666667
-43.830861	-40.8988888889	-15.377777778
-43.830861	-41.1033333333	-13.044444444
-43.830861	-41.3366666667	-15.377777778
-43.830861	-41.57	-22.088888889
-43.830861	-41.15	-20.222222222
-43.830861	-41.15	-19.911111111
-43.830861	-41.3544444444	-19.622222222
-43.830861	-41.5877777778	-17.755555556
-43.830861	-41.5877777778	-9.244444445
-43.830861	-41.3833333333	-4.844444444
-43.830861	-41.1788888889	-2.8
-43.830861	-41.1788888889	-0.755555556
-43.830861	-40.8977777778	4.388888889
-43.830861	-41.5222222222	0.477777778
-43.830861	-41.4911111111	-3.411111111
-43.830861	-41.2555555556	-1.055555556
-43.830861	-41.2244444444	1.3
-43.830861	-41.02	5.677777778
-43.830861	-41.2244444444	3.633333334
-43.830861	-41.1933333333	1.9
-43.830861	-41.1933333333	-0.144444444
-43.830861	-41.6788888889	-5
-43.830861	-41.51	-6.122222222
-43.830861	-41.5957142857	-0.734920635
-43.830861	-41.71	-2.188888889
-43.830861	-41.87	-6.144444444
