# Supplementary material for: A novel rat head gaze determination system based on optomotor responses
Source: PLoS One. 2017 Apr 26;12(4):e0176633. doi: 10.1371/journal.pone.0176633 (PMC5405982; doi:10.1371/journal.pone.0176633)
Supplement: S1 File — All the experimental data is also available online [22]. This file compressed images, contour point coordinates, and head angle record files supporting experiments of this study, e.g. binarization analysis, curvature analysis, tangent angle analysis, head angle detection evaluation, optimization experiments for parameters of blurring kernel size, stepRatio in proposed algorithm, γ in gamma correction, and the validation of opening and erosion. (ZIP) [file pone.0176633.s002.zip › 5-illustration-of-stimulus-tracking/sighted-rat/all10.csv]

file_name	original_angle	vector_distance
D:\study\database\collaborationDatabase\ratDatabase\20151008\20150923_138R_2_Camera01\1.bmp	0	28
D:\study\database\collaborationDatabase\ratDatabase\20151008\20150923_138R_2_Camera01\2.bmp	2.12	27.02
D:\study\database\collaborationDatabase\ratDatabase\20151008\20150923_138R_2_Camera01\3.bmp	2.12	27.02
D:\study\database\collaborationDatabase\ratDatabase\20151008\20150923_138R_2_Camera01\4.bmp	0	28
D:\study\database\collaborationDatabase\ratDatabase\20151008\20150923_138R_2_Camera01\5.bmp	-2.12	27.02
D:\study\database\collaborationDatabase\ratDatabase\20151008\20150923_138R_2_Camera01\6.bmp	2.12	27.02
D:\study\database\collaborationDatabase\ratDatabase\20151008\20150923_138R_2_Camera01\7.bmp	0	27
D:\study\database\collaborationDatabase\ratDatabase\20151008\20150923_138R_2_Camera01\8.bmp	0	27
D:\study\database\collaborationDatabase\ratDatabase\20151008\20150923_138R_2_Camera01\9.bmp	2.12	27.02
D:\study\database\collaborationDatabase\ratDatabase\20151008\20150923_138R_2_Camera01\10.bmp	8.75	26.31
D:\study\database\collaborationDatabase\ratDatabase\20151008\20150923_138R_2_Camera01\11.bmp	2.12	27.02
D:\study\database\collaborationDatabase\ratDatabase\20151008\20150923_138R_2_Camera01\12.bmp	0	27
D:\study\database\collaborationDatabase\ratDatabase\20151008\20150923_138R_2_Camera01\13.bmp	2.12	27.02
D:\study\database\collaborationDatabase\ratDatabase\20151008\20150923_138R_2_Camera01\14.bmp	2.12	27.02
D:\study\database\collaborationDatabase\ratDatabase\20151008\20150923_138R_2_Camera01\15.bmp	0	27
D:\study\database\collaborationDatabase\ratDatabase\20151008\20150923_138R_2_Camera01\16.bmp	8.75	26.31
D:\study\database\collaborationDatabase\ratDatabase\20151008\20150923_138R_2_Camera01\17.bmp	6.12	28.16
D:\study\database\collaborationDatabase\ratDatabase\20151008\20150923_138R_2_Camera01\18.bmp	0	27
D:\study\database\collaborationDatabase\ratDatabase\20151008\20150923_138R_2_Camera01\19.bmp	6.34	27.17
D:\study\database\collaborationDatabase\ratDatabase\20151008\20150923_138R_2_Camera01\20.bmp	4.24	27.07
D:\study\database\collaborationDatabase\ratDatabase\20151008\20150923_138R_2_Camera01\21.bmp	0	27
D:\study\database\collaborationDatabase\ratDatabase\20151008\20150923_138R_2_Camera01\22.bmp	0	27
D:\study\database\collaborationDatabase\ratDatabase\20151008\20150923_138R_2_Camera01\23.bmp	10.89	26.48
D:\study\database\collaborationDatabase\ratDatabase\20151008\20150923_138R_2_Camera01\24.bmp	2.12	27.02
D:\study\database\collaborationDatabase\ratDatabase\20151008\20150923_138R_2_Camera01\25.bmp	8.75	26.31
D:\study\database\collaborationDatabase\ratDatabase\20151008\20150923_138R_2_Camera01\26.bmp	6.58	26.17
D:\study\database\collaborationDatabase\ratDatabase\20151008\20150923_138R_2_Camera01\27.bmp	4.4	26.08
D:\study\database\collaborationDatabase\ratDatabase\20151008\20150923_138R_2_Camera01\28.bmp	2.12	27.02
D:\study\database\collaborationDatabase\ratDatabase\20151008\20150923_138R_2_Camera01\29.bmp	8.75	26.31
D:\study\database\collaborationDatabase\ratDatabase\20151008\20150923_138R_2_Camera01\30.bmp	8.75	26.31
D:\study\database\collaborationDatabase\ratDatabase\20151008\20150923_138R_2_Camera01\31.bmp	8.75	26.31
D:\study\database\collaborationDatabase\ratDatabase\20151008\20150923_138R_2_Camera01\32.bmp	8.75	26.31
D:\study\database\collaborationDatabase\ratDatabase\20151008\20150923_138R_2_Camera01\33.bmp	13.5	25.71
D:\study\database\collaborationDatabase\ratDatabase\20151008\20150923_138R_2_Camera01\34.bmp	8.75	26.31
D:\study\database\collaborationDatabase\ratDatabase\20151008\20150923_138R_2_Camera01\35.bmp	-2.12	27.02
D:\study\database\collaborationDatabase\ratDatabase\20151008\20150923_138R_2_Camera01\36.bmp	13.5	25.71
D:\study\database\collaborationDatabase\ratDatabase\20151008\20150923_138R_2_Camera01\37.bmp	8.75	26.31
D:\study\database\collaborationDatabase\ratDatabase\20151008\20150923_138R_2_Camera01\38.bmp	11.31	25.5
D:\study\database\collaborationDatabase\ratDatabase\20151008\20150923_138R_2_Camera01\39.bmp	12.99	26.68
D:\study\database\collaborationDatabase\ratDatabase\20151008\20150923_138R_2_Camera01\40.bmp	8.75	26.31
D:\study\database\collaborationDatabase\ratDatabase\20151008\20150923_138R_2_Camera01\41.bmp	11.31	25.5
D:\study\database\collaborationDatabase\ratDatabase\20151008\20150923_138R_2_Camera01\42.bmp	6.58	26.17
D:\study\database\collaborationDatabase\ratDatabase\20151008\20150923_138R_2_Camera01\43.bmp	0	26
D:\study\database\collaborationDatabase\ratDatabase\20151008\20150923_138R_2_Camera01\44.bmp	2.2	26.02
D:\study\database\collaborationDatabase\ratDatabase\20151008\20150923_138R_2_Camera01\45.bmp	6.58	26.17
D:\study\database\collaborationDatabase\ratDatabase\20151008\20150923_138R_2_Camera01\46.bmp	8.75	26.31
D:\study\database\collaborationDatabase\ratDatabase\20151008\20150923_138R_2_Camera01\47.bmp	4.4	26.08
D:\study\database\collaborationDatabase\ratDatabase\20151008\20150923_138R_2_Camera01\48.bmp	6.58	26.17
D:\study\database\collaborationDatabase\ratDatabase\20151008\20150923_138R_2_Camera01\49.bmp	4.4	26.08
D:\study\database\collaborationDatabase\ratDatabase\20151008\20150923_138R_2_Camera01\50.bmp	6.34	27.17
D:\study\database\collaborationDatabase\ratDatabase\20151008\20150923_138R_2_Camera01\51.bmp	8.43	27.29
D:\study\database\collaborationDatabase\ratDatabase\20151008\20150923_138R_2_Camera01\52.bmp	6.58	26.17
D:\study\database\collaborationDatabase\ratDatabase\20151008\20150923_138R_2_Camera01\53.bmp	8.75	26.31
D:\study\database\collaborationDatabase\ratDatabase\20151008\20150923_138R_2_Camera01\54.bmp	4.4	26.08
D:\study\database\collaborationDatabase\ratDatabase\20151008\20150923_138R_2_Camera01\55.bmp	4.4	26.08
D:\study\database\collaborationDatabase\ratDatabase\20151008\20150923_138R_2_Camera01\56.bmp	4.4	26.08
D:\study\database\collaborationDatabase\ratDatabase\20151008\20150923_138R_2_Camera01\57.bmp	6.34	27.17
D:\study\database\collaborationDatabase\ratDatabase\20151008\20150923_138R_2_Camera01\58.bmp	4.4	26.08
D:\study\database\collaborationDatabase\ratDatabase\20151008\20150923_138R_2_Camera01\59.bmp	4.24	27.07
D:\study\database\collaborationDatabase\ratDatabase\20151008\20150923_138R_2_Camera01\60.bmp	6.58	26.17
D:\study\database\collaborationDatabase\ratDatabase\20151008\20150923_138R_2_Camera01\61.bmp	6.34	27.17
D:\study\database\collaborationDatabase\ratDatabase\20151008\20150923_138R_2_Camera01\62.bmp	6.58	26.17
D:\study\database\collaborationDatabase\ratDatabase\20151008\20150923_138R_2_Camera01\63.bmp	6.58	26.17
D:\study\database\collaborationDatabase\ratDatabase\20151008\20150923_138R_2_Camera01\64.bmp	6.84	25.18
D:\study\database\collaborationDatabase\ratDatabase\20151008\20150923_138R_2_Camera01\65.bmp	6.58	26.17
D:\study\database\collaborationDatabase\ratDatabase\20151008\20150923_138R_2_Camera01\66.bmp	4.4	26.08
D:\study\database\collaborationDatabase\ratDatabase\20151008\20150923_138R_2_Camera01\67.bmp	6.58	26.17
D:\study\database\collaborationDatabase\ratDatabase\20151008\20150923_138R_2_Camera01\68.bmp	6.58	26.17
D:\study\database\collaborationDatabase\ratDatabase\20151008\20150923_138R_2_Camera01\69.bmp	4.4	26.08
D:\study\database\collaborationDatabase\ratDatabase\20151008\20150923_138R_2_Camera01\70.bmp	6.34	27.17
D:\study\database\collaborationDatabase\ratDatabase\20151008\20150923_138R_2_Camera01\71.bmp	4.24	27.07
D:\study\database\collaborationDatabase\ratDatabase\20151008\20150923_138R_2_Camera01\72.bmp	4.4	26.08
D:\study\database\collaborationDatabase\ratDatabase\20151008\20150923_138R_2_Camera01\73.bmp	4.4	26.08
D:\study\database\collaborationDatabase\ratDatabase\20151008\20150923_138R_2_Camera01\74.bmp	2.2	26.02
D:\study\database\collaborationDatabase\ratDatabase\20151008\20150923_138R_2_Camera01\75.bmp	2.12	27.02
D:\study\database\collaborationDatabase\ratDatabase\20151008\20150923_138R_2_Camera01\76.bmp	4.4	26.08
D:\study\database\collaborationDatabase\ratDatabase\20151008\20150923_138R_2_Camera01\77.bmp	2.2	26.02
D:\study\database\collaborationDatabase\ratDatabase\20151008\20150923_138R_2_Camera01\78.bmp	2.2	26.02
D:\study\database\collaborationDatabase\ratDatabase\20151008\20150923_138R_2_Camera01\79.bmp	2.2	26.02
D:\study\database\collaborationDatabase\ratDatabase\20151008\20150923_138R_2_Camera01\80.bmp	2.2	26.02
D:\study\database\collaborationDatabase\ratDatabase\20151008\20150923_138R_2_Camera01\81.bmp	6.58	26.17
D:\study\database\collaborationDatabase\ratDatabase\20151008\20150923_138R_2_Camera01\82.bmp	2.29	25.02
D:\study\database\collaborationDatabase\ratDatabase\20151008\20150923_138R_2_Camera01\83.bmp	2.2	26.02
D:\study\database\collaborationDatabase\ratDatabase\20151008\20150923_138R_2_Camera01\84.bmp	6.84	25.18
D:\study\database\collaborationDatabase\ratDatabase\20151008\20150923_138R_2_Camera01\85.bmp	6.84	25.18
D:\study\database\collaborationDatabase\ratDatabase\20151008\20150923_138R_2_Camera01\86.bmp	4.4	26.08
D:\study\database\collaborationDatabase\ratDatabase\20151008\20150923_138R_2_Camera01\87.bmp	2.12	27.02
D:\study\database\collaborationDatabase\ratDatabase\20151008\20150923_138R_2_Camera01\88.bmp	4.4	26.08
D:\study\database\collaborationDatabase\ratDatabase\20151008\20150923_138R_2_Camera01\89.bmp	8.75	26.31
D:\study\database\collaborationDatabase\ratDatabase\20151008\20150923_138R_2_Camera01\90.bmp	6.58	26.17
D:\study\database\collaborationDatabase\ratDatabase\20151008\20150923_138R_2_Camera01\91.bmp	2.2	26.02
D:\study\database\collaborationDatabase\ratDatabase\20151008\20150923_138R_2_Camera01\92.bmp	2.29	25.02
D:\study\database\collaborationDatabase\ratDatabase\20151008\20150923_138R_2_Camera01\93.bmp	6.84	25.18
D:\study\database\collaborationDatabase\ratDatabase\20151008\20150923_138R_2_Camera01\94.bmp	2.12	27.02
D:\study\database\collaborationDatabase\ratDatabase\20151008\20150923_138R_2_Camera01\95.bmp	4.57	25.08
D:\study\database\collaborationDatabase\ratDatabase\20151008\20150923_138R_2_Camera01\96.bmp	6.58	26.17
D:\study\database\collaborationDatabase\ratDatabase\20151008\20150923_138R_2_Camera01\97.bmp	2.29	25.02
D:\study\database\collaborationDatabase\ratDatabase\20151008\20150923_138R_2_Camera01\98.bmp	6.58	26.17
D:\study\database\collaborationDatabase\ratDatabase\20151008\20150923_138R_2_Camera01\99.bmp	4.4	26.08
D:\study\database\collaborationDatabase\ratDatabase\20151008\20150923_138R_2_Camera01\100.bmp	4.57	25.08
D:\study\database\collaborationDatabase\ratDatabase\20151008\20150923_138R_2_Camera01\101.bmp	4.57	25.08
D:\study\database\collaborationDatabase\ratDatabase\20151008\20150923_138R_2_Camera01\102.bmp	4.4	26.08
D:\study\database\collaborationDatabase\ratDatabase\20151008\20150923_138R_2_Camera01\103.bmp	2.29	25.02
D:\study\database\collaborationDatabase\ratDatabase\20151008\20150923_138R_2_Camera01\104.bmp	2.29	25.02
D:\study\database\collaborationDatabase\ratDatabase\20151008\20150923_138R_2_Camera01\105.bmp	6.58	26.17
D:\study\database\collaborationDatabase\ratDatabase\20151008\20150923_138R_2_Camera01\106.bmp	2.29	25.02
D:\study\database\collaborationDatabase\ratDatabase\20151008\20150923_138R_2_Camera01\107.bmp	2.29	25.02
D:\study\database\collaborationDatabase\ratDatabase\20151008\20150923_138R_2_Camera01\108.bmp	6.58	26.17
D:\study\database\collaborationDatabase\ratDatabase\20151008\20150923_138R_2_Camera01\109.bmp	6.84	25.18
D:\study\database\collaborationDatabase\ratDatabase\20151008\20150923_138R_2_Camera01\110.bmp	4.57	25.08
D:\study\database\collaborationDatabase\ratDatabase\20151008\20150923_138R_2_Camera01\111.bmp	2.29	25.02
D:\study\database\collaborationDatabase\ratDatabase\20151008\20150923_138R_2_Camera01\112.bmp	4.4	26.08
D:\study\database\collaborationDatabase\ratDatabase\20151008\20150923_138R_2_Camera01\113.bmp	4.57	25.08
D:\study\database\collaborationDatabase\ratDatabase\20151008\20150923_138R_2_Camera01\114.bmp	2.29	25.02
D:\study\database\collaborationDatabase\ratDatabase\20151008\20150923_138R_2_Camera01\115.bmp	2.2	26.02
D:\study\database\collaborationDatabase\ratDatabase\20151008\20150923_138R_2_Camera01\116.bmp	-4.57	25.08
D:\study\database\collaborationDatabase\ratDatabase\20151008\20150923_138R_2_Camera01\117.bmp	-2.2	26.02
D:\study\database\collaborationDatabase\ratDatabase\20151008\20150923_138R_2_Camera01\118.bmp	4.4	26.08
D:\study\database\collaborationDatabase\ratDatabase\20151008\20150923_138R_2_Camera01\119.bmp	-4.4	26.08
D:\study\database\collaborationDatabase\ratDatabase\20151008\20150923_138R_2_Camera01\120.bmp	-2.2	26.02
D:\study\database\collaborationDatabase\ratDatabase\20151008\20150923_138R_2_Camera01\121.bmp	-2.29	25.02
D:\study\database\collaborationDatabase\ratDatabase\20151008\20150923_138R_2_Camera01\122.bmp	-2.39	24.02
D:\study\database\collaborationDatabase\ratDatabase\20151008\20150923_138R_2_Camera01\123.bmp	-4.57	25.08
D:\study\database\collaborationDatabase\ratDatabase\20151008\20150923_138R_2_Camera01\124.bmp	4.57	25.08
D:\study\database\collaborationDatabase\ratDatabase\20151008\20150923_138R_2_Camera01\125.bmp	4.57	25.08
D:\study\database\collaborationDatabase\ratDatabase\20151008\20150923_138R_2_Camera01\126.bmp	-2.29	25.02
D:\study\database\collaborationDatabase\ratDatabase\20151008\20150923_138R_2_Camera01\127.bmp	-2.29	25.02
D:\study\database\collaborationDatabase\ratDatabase\20151008\20150923_138R_2_Camera01\128.bmp	0	24
D:\study\database\collaborationDatabase\ratDatabase\20151008\20150923_138R_2_Camera01\129.bmp	-4.76	24.08
D:\study\database\collaborationDatabase\ratDatabase\20151008\20150923_138R_2_Camera01\130.bmp	4.76	24.08
D:\study\database\collaborationDatabase\ratDatabase\20151008\20150923_138R_2_Camera01\131.bmp	4.76	24.08
D:\study\database\collaborationDatabase\ratDatabase\20151008\20150923_138R_2_Camera01\132.bmp	2.39	24.02
D:\study\database\collaborationDatabase\ratDatabase\20151008\20150923_138R_2_Camera01\133.bmp	7.13	24.19
D:\study\database\collaborationDatabase\ratDatabase\20151008\20150923_138R_2_Camera01\134.bmp	7.13	24.19
D:\study\database\collaborationDatabase\ratDatabase\20151008\20150923_138R_2_Camera01\135.bmp	4.76	24.08
D:\study\database\collaborationDatabase\ratDatabase\20151008\20150923_138R_2_Camera01\136.bmp	-2.29	25.02
D:\study\database\collaborationDatabase\ratDatabase\20151008\20150923_138R_2_Camera01\137.bmp	2.39	24.02
D:\study\database\collaborationDatabase\ratDatabase\20151008\20150923_138R_2_Camera01\138.bmp	0	25
D:\study\database\collaborationDatabase\ratDatabase\20151008\20150923_138R_2_Camera01\139.bmp	-2.39	24.02
D:\study\database\collaborationDatabase\ratDatabase\20151008\20150923_138R_2_Camera01\140.bmp	-2.39	24.02
D:\study\database\collaborationDatabase\ratDatabase\20151008\20150923_138R_2_Camera01\141.bmp	-2.39	24.02
D:\study\database\collaborationDatabase\ratDatabase\20151008\20150923_138R_2_Camera01\142.bmp	2.49	23.02
D:\study\database\collaborationDatabase\ratDatabase\20151008\20150923_138R_2_Camera01\143.bmp	5.44	21.1
D:\study\database\collaborationDatabase\ratDatabase\20151008\20150923_138R_2_Camera01\144.bmp	2.73	21.02
D:\study\database\collaborationDatabase\ratDatabase\20151008\20150923_138R_2_Camera01\145.bmp	5.71	20.1
D:\study\database\collaborationDatabase\ratDatabase\20151008\20150923_138R_2_Camera01\146.bmp	8.13	21.21
D:\study\database\collaborationDatabase\ratDatabase\20151008\20150923_138R_2_Camera01\147.bmp	5.71	20.1
D:\study\database\collaborationDatabase\ratDatabase\20151008\20150923_138R_2_Camera01\148.bmp	2.73	21.02
D:\study\database\collaborationDatabase\ratDatabase\20151008\20150923_138R_2_Camera01\149.bmp	2.86	20.02
D:\study\database\collaborationDatabase\ratDatabase\20151008\20150923_138R_2_Camera01\150.bmp	2.86	20.02
D:\study\database\collaborationDatabase\ratDatabase\20151008\20150923_138R_2_Camera01\151.bmp	5.71	20.1
D:\study\database\collaborationDatabase\ratDatabase\20151008\20150923_138R_2_Camera01\152.bmp	0	22
D:\study\database\collaborationDatabase\ratDatabase\20151008\20150923_138R_2_Camera01\153.bmp	2.6	22.02
D:\study\database\collaborationDatabase\ratDatabase\20151008\20150923_138R_2_Camera01\154.bmp	2.73	21.02
D:\study\database\collaborationDatabase\ratDatabase\20151008\20150923_138R_2_Camera01\155.bmp	5.19	22.09
D:\study\database\collaborationDatabase\ratDatabase\20151008\20150923_138R_2_Camera01\156.bmp	5.19	22.09
D:\study\database\collaborationDatabase\ratDatabase\20151008\20150923_138R_2_Camera01\157.bmp	2.6	22.02
D:\study\database\collaborationDatabase\ratDatabase\20151008\20150923_138R_2_Camera01\158.bmp	5.44	21.1
D:\study\database\collaborationDatabase\ratDatabase\20151008\20150923_138R_2_Camera01\159.bmp	2.73	21.02
D:\study\database\collaborationDatabase\ratDatabase\20151008\20150923_138R_2_Camera01\160.bmp	5.71	20.1
D:\study\database\collaborationDatabase\ratDatabase\20151008\20150923_138R_2_Camera01\161.bmp	0	20
D:\study\database\collaborationDatabase\ratDatabase\20151008\20150923_138R_2_Camera01\162.bmp	2.86	20.02
D:\study\database\collaborationDatabase\ratDatabase\20151008\20150923_138R_2_Camera01\163.bmp	3.01	19.03
D:\study\database\collaborationDatabase\ratDatabase\20151008\20150923_138R_2_Camera01\164.bmp	3.18	18.03
D:\study\database\collaborationDatabase\ratDatabase\20151008\20150923_138R_2_Camera01\165.bmp	6.34	18.11
D:\study\database\collaborationDatabase\ratDatabase\20151008\20150923_138R_2_Camera01\166.bmp	6.34	18.11
D:\study\database\collaborationDatabase\ratDatabase\20151008\20150923_138R_2_Camera01\167.bmp	6.71	17.12
D:\study\database\collaborationDatabase\ratDatabase\20151008\20150923_138R_2_Camera01\168.bmp	6.34	18.11
D:\study\database\collaborationDatabase\ratDatabase\20151008\20150923_138R_2_Camera01\169.bmp	6.34	18.11
D:\study\database\collaborationDatabase\ratDatabase\20151008\20150923_138R_2_Camera01\170.bmp	6.34	18.11
D:\study\database\collaborationDatabase\ratDatabase\20151008\20150923_138R_2_Camera01\171.bmp	3.18	18.03
D:\study\database\collaborationDatabase\ratDatabase\20151008\20150923_138R_2_Camera01\172.bmp	6.01	19.1
D:\study\database\collaborationDatabase\ratDatabase\20151008\20150923_138R_2_Camera01\173.bmp	6.01	19.1
D:\study\database\collaborationDatabase\ratDatabase\20151008\20150923_138R_2_Camera01\174.bmp	8.97	19.24
D:\study\database\collaborationDatabase\ratDatabase\20151008\20150923_138R_2_Camera01\175.bmp	8.53	20.22
D:\study\database\collaborationDatabase\ratDatabase\20151008\20150923_138R_2_Camera01\176.bmp	8.13	21.21
D:\study\database\collaborationDatabase\ratDatabase\20151008\20150923_138R_2_Camera01\177.bmp	5.19	22.09
D:\study\database\collaborationDatabase\ratDatabase\20151008\20150923_138R_2_Camera01\178.bmp	8.13	21.21
D:\study\database\collaborationDatabase\ratDatabase\20151008\20150923_138R_2_Camera01\179.bmp	10.78	21.38
D:\study\database\collaborationDatabase\ratDatabase\20151008\20150923_138R_2_Camera01\180.bmp	8.13	21.21
D:\study\database\collaborationDatabase\ratDatabase\20151008\20150923_138R_2_Camera01\181.bmp	5.44	21.1
D:\study\database\collaborationDatabase\ratDatabase\20151008\20150923_138R_2_Camera01\182.bmp	8.53	20.22
D:\study\database\collaborationDatabase\ratDatabase\20151008\20150923_138R_2_Camera01\183.bmp	8.13	21.21
D:\study\database\collaborationDatabase\ratDatabase\20151008\20150923_138R_2_Camera01\184.bmp	8.97	19.24
D:\study\database\collaborationDatabase\ratDatabase\20151008\20150923_138R_2_Camera01\185.bmp	8.97	19.24
D:\study\database\collaborationDatabase\ratDatabase\20151008\20150923_138R_2_Camera01\186.bmp	10.01	17.26
D:\study\database\collaborationDatabase\ratDatabase\20151008\20150923_138R_2_Camera01\187.bmp	6.71	17.12
D:\study\database\collaborationDatabase\ratDatabase\20151008\20150923_138R_2_Camera01\188.bmp	6.71	17.12
D:\study\database\collaborationDatabase\ratDatabase\20151008\20150923_138R_2_Camera01\189.bmp	0	17
D:\study\database\collaborationDatabase\ratDatabase\20151008\20150923_138R_2_Camera01\190.bmp	0	16
D:\study\database\collaborationDatabase\ratDatabase\20151008\20150923_138R_2_Camera01\191.bmp	0	16
D:\study\database\collaborationDatabase\ratDatabase\20151008\20150923_138R_2_Camera01\192.bmp	0	16
D:\study\database\collaborationDatabase\ratDatabase\20151008\20150923_138R_2_Camera01\193.bmp	0	17
D:\study\database\collaborationDatabase\ratDatabase\20151008\20150923_138R_2_Camera01\194.bmp	0	17
D:\study\database\collaborationDatabase\ratDatabase\20151008\20150923_138R_2_Camera01\195.bmp	3.37	17.03
D:\study\database\collaborationDatabase\ratDatabase\20151008\20150923_138R_2_Camera01\196.bmp	3.37	17.03
D:\study\database\collaborationDatabase\ratDatabase\20151008\20150923_138R_2_Camera01\197.bmp	3.37	17.03
D:\study\database\collaborationDatabase\ratDatabase\20151008\20150923_138R_2_Camera01\198.bmp	3.37	17.03
D:\study\database\collaborationDatabase\ratDatabase\20151008\20150923_138R_2_Camera01\199.bmp	3.37	17.03
D:\study\database\collaborationDatabase\ratDatabase\20151008\20150923_138R_2_Camera01\200.bmp	0	17
D:\study\database\collaborationDatabase\ratDatabase\20151008\20150923_138R_2_Camera01\201.bmp	0	17
D:\study\database\collaborationDatabase\ratDatabase\20151008\20150923_138R_2_Camera01\202.bmp	3.58	16.03
D:\study\database\collaborationDatabase\ratDatabase\20151008\20150923_138R_2_Camera01\203.bmp	3.58	16.03
D:\study\database\collaborationDatabase\ratDatabase\20151008\20150923_138R_2_Camera01\204.bmp	0	16
D:\study\database\collaborationDatabase\ratDatabase\20151008\20150923_138R_2_Camera01\205.bmp	0	17
D:\study\database\collaborationDatabase\ratDatabase\20151008\20150923_138R_2_Camera01\206.bmp	0	16
D:\study\database\collaborationDatabase\ratDatabase\20151008\20150923_138R_2_Camera01\207.bmp	0	17
D:\study\database\collaborationDatabase\ratDatabase\20151008\20150923_138R_2_Camera01\208.bmp	0	16
D:\study\database\collaborationDatabase\ratDatabase\20151008\20150923_138R_2_Camera01\209.bmp	0	17
D:\study\database\collaborationDatabase\ratDatabase\20151008\20150923_138R_2_Camera01\210.bmp	6.71	17.12
D:\study\database\collaborationDatabase\ratDatabase\20151008\20150923_138R_2_Camera01\211.bmp	6.34	18.11
D:\study\database\collaborationDatabase\ratDatabase\20151008\20150923_138R_2_Camera01\212.bmp	3.01	19.03
D:\study\database\collaborationDatabase\ratDatabase\20151008\20150923_138R_2_Camera01\213.bmp	6.01	19.1
D:\study\database\collaborationDatabase\ratDatabase\20151008\20150923_138R_2_Camera01\214.bmp	6.01	19.1
D:\study\database\collaborationDatabase\ratDatabase\20151008\20150923_138R_2_Camera01\215.bmp	5.44	21.1
D:\study\database\collaborationDatabase\ratDatabase\20151008\20150923_138R_2_Camera01\216.bmp	8.13	21.21
D:\study\database\collaborationDatabase\ratDatabase\20151008\20150923_138R_2_Camera01\217.bmp	5.19	22.09
D:\study\database\collaborationDatabase\ratDatabase\20151008\20150923_138R_2_Camera01\218.bmp	2.73	21.02
D:\study\database\collaborationDatabase\ratDatabase\20151008\20150923_138R_2_Camera01\219.bmp	2.6	22.02
D:\study\database\collaborationDatabase\ratDatabase\20151008\20150923_138R_2_Camera01\220.bmp	0	22
D:\study\database\collaborationDatabase\ratDatabase\20151008\20150923_138R_2_Camera01\221.bmp	0	22
D:\study\database\collaborationDatabase\ratDatabase\20151008\20150923_138R_2_Camera01\222.bmp	-2.6	22.02
D:\study\database\collaborationDatabase\ratDatabase\20151008\20150923_138R_2_Camera01\223.bmp	-2.49	23.02
D:\study\database\collaborationDatabase\ratDatabase\20151008\20150923_138R_2_Camera01\224.bmp	0	23
D:\study\database\collaborationDatabase\ratDatabase\20151008\20150923_138R_2_Camera01\225.bmp	-7.43	23.19
D:\study\database\collaborationDatabase\ratDatabase\20151008\20150923_138R_2_Camera01\226.bmp	-2.49	23.02
D:\study\database\collaborationDatabase\ratDatabase\20151008\20150923_138R_2_Camera01\227.bmp	-8.13	21.21
D:\study\database\collaborationDatabase\ratDatabase\20151008\20150923_138R_2_Camera01\228.bmp	-2.6	22.02
D:\study\database\collaborationDatabase\ratDatabase\20151008\20150923_138R_2_Camera01\229.bmp	-10.3	22.36
D:\study\database\collaborationDatabase\ratDatabase\20151008\20150923_138R_2_Camera01\230.bmp	-2.6	22.02
D:\study\database\collaborationDatabase\ratDatabase\20151008\20150923_138R_2_Camera01\231.bmp	2.73	21.02
D:\study\database\collaborationDatabase\ratDatabase\20151008\20150923_138R_2_Camera01\232.bmp	0	22
D:\study\database\collaborationDatabase\ratDatabase\20151008\20150923_138R_2_Camera01\233.bmp	5.19	22.09
D:\study\database\collaborationDatabase\ratDatabase\20151008\20150923_138R_2_Camera01\234.bmp	5.19	22.09
D:\study\database\collaborationDatabase\ratDatabase\20151008\20150923_138R_2_Camera01\235.bmp	4.97	23.09
D:\study\database\collaborationDatabase\ratDatabase\20151008\20150923_138R_2_Camera01\236.bmp	7.43	23.19
D:\study\database\collaborationDatabase\ratDatabase\20151008\20150923_138R_2_Camera01\237.bmp	4.76	24.08
D:\study\database\collaborationDatabase\ratDatabase\20151008\20150923_138R_2_Camera01\238.bmp	7.13	24.19
D:\study\database\collaborationDatabase\ratDatabase\20151008\20150923_138R_2_Camera01\239.bmp	4.57	25.08
D:\study\database\collaborationDatabase\ratDatabase\20151008\20150923_138R_2_Camera01\240.bmp	6.58	26.17
D:\study\database\collaborationDatabase\ratDatabase\20151008\20150923_138R_2_Camera01\241.bmp	8.75	26.31
D:\study\database\collaborationDatabase\ratDatabase\20151008\20150923_138R_2_Camera01\242.bmp	4.24	27.07
D:\study\database\collaborationDatabase\ratDatabase\20151008\20150923_138R_2_Camera01\243.bmp	4.09	28.07
D:\study\database\collaborationDatabase\ratDatabase\20151008\20150923_138R_2_Camera01\244.bmp	4.09	28.07
D:\study\database\collaborationDatabase\ratDatabase\20151008\20150923_138R_2_Camera01\245.bmp	5.91	29.15
D:\study\database\collaborationDatabase\ratDatabase\20151008\20150923_138R_2_Camera01\246.bmp	5.91	29.15
D:\study\database\collaborationDatabase\ratDatabase\20151008\20150923_138R_2_Camera01\247.bmp	5.71	30.15
D:\study\database\collaborationDatabase\ratDatabase\20151008\20150923_138R_2_Camera01\248.bmp	5.71	30.15
D:\study\database\collaborationDatabase\ratDatabase\20151008\20150923_138R_2_Camera01\249.bmp	5.71	30.15
D:\study\database\collaborationDatabase\ratDatabase\20151008\20150923_138R_2_Camera01\250.bmp	7.35	31.26
D:\study\database\collaborationDatabase\ratDatabase\20151008\20150923_138R_2_Camera01\251.bmp	7.59	30.27
D:\study\database\collaborationDatabase\ratDatabase\20151008\20150923_138R_2_Camera01\252.bmp	7.35	31.26
D:\study\database\collaborationDatabase\ratDatabase\20151008\20150923_138R_2_Camera01\253.bmp	7.35	31.26
D:\study\database\collaborationDatabase\ratDatabase\20151008\20150923_138R_2_Camera01\254.bmp	8.88	32.39
D:\study\database\collaborationDatabase\ratDatabase\20151008\20150923_138R_2_Camera01\255.bmp	7.35	31.26
D:\study\database\collaborationDatabase\ratDatabase\20151008\20150923_138R_2_Camera01\256.bmp	9.16	31.4
D:\study\database\collaborationDatabase\ratDatabase\20151008\20150923_138R_2_Camera01\257.bmp	7.13	32.25
D:\study\database\collaborationDatabase\ratDatabase\20151008\20150923_138R_2_Camera01\258.bmp	6.91	33.24
D:\study\database\collaborationDatabase\ratDatabase\20151008\20150923_138R_2_Camera01\259.bmp	8.62	33.38
D:\study\database\collaborationDatabase\ratDatabase\20151008\20150923_138R_2_Camera01\260.bmp	8.62	33.38
D:\study\database\collaborationDatabase\ratDatabase\20151008\20150923_138R_2_Camera01\261.bmp	10.3	33.54
D:\study\database\collaborationDatabase\ratDatabase\20151008\20150923_138R_2_Camera01\262.bmp	10.01	34.53
D:\study\database\collaborationDatabase\ratDatabase\20151008\20150923_138R_2_Camera01\263.bmp	9.73	35.51
D:\study\database\collaborationDatabase\ratDatabase\20151008\20150923_138R_2_Camera01\264.bmp	11.63	34.71
D:\study\database\collaborationDatabase\ratDatabase\20151008\20150923_138R_2_Camera01\265.bmp	11.63	34.71
D:\study\database\collaborationDatabase\ratDatabase\20151008\20150923_138R_2_Camera01\266.bmp	12.88	35.9
D:\study\database\collaborationDatabase\ratDatabase\20151008\20150923_138R_2_Camera01\267.bmp	16.39	35.44
D:\study\database\collaborationDatabase\ratDatabase\20151008\20150923_138R_2_Camera01\268.bmp	16.39	35.44
D:\study\database\collaborationDatabase\ratDatabase\20151008\20150923_138R_2_Camera01\269.bmp	17.45	36.69
D:\study\database\collaborationDatabase\ratDatabase\20151008\20150923_138R_2_Camera01\270.bmp	20.92	36.4
D:\study\database\collaborationDatabase\ratDatabase\20151008\20150923_138R_2_Camera01\271.bmp	19.44	36.06
D:\study\database\collaborationDatabase\ratDatabase\20151008\20150923_138R_2_Camera01\272.bmp	21.5	35.47
D:\study\database\collaborationDatabase\ratDatabase\20151008\20150923_138R_2_Camera01\273.bmp	21.8	37.7
D:\study\database\collaborationDatabase\ratDatabase\20151008\20150923_138R_2_Camera01\274.bmp	21.8	37.7
D:\study\database\collaborationDatabase\ratDatabase\20151008\20150923_138R_2_Camera01\275.bmp	23.81	37.16
D:\study\database\collaborationDatabase\ratDatabase\20151008\20150923_138R_2_Camera01\276.bmp	23.81	37.16
D:\study\database\collaborationDatabase\ratDatabase\20151008\20150923_138R_2_Camera01\277.bmp	23.2	38.08
D:\study\database\collaborationDatabase\ratDatabase\20151008\20150923_138R_2_Camera01\278.bmp	24.57	38.48
D:\study\database\collaborationDatabase\ratDatabase\20151008\20150923_138R_2_Camera01\279.bmp	25.91	38.91
D:\study\database\collaborationDatabase\ratDatabase\20151008\20150923_138R_2_Camera01\280.bmp	26.57	38.01
D:\study\database\collaborationDatabase\ratDatabase\20151008\20150923_138R_2_Camera01\281.bmp	25.91	38.91
D:\study\database\collaborationDatabase\ratDatabase\20151008\20150923_138R_2_Camera01\282.bmp	25.28	39.81
D:\study\database\collaborationDatabase\ratDatabase\20151008\20150923_138R_2_Camera01\283.bmp	25.28	39.81
D:\study\database\collaborationDatabase\ratDatabase\20151008\20150923_138R_2_Camera01\284.bmp	25.28	39.81
D:\study\database\collaborationDatabase\ratDatabase\20151008\20150923_138R_2_Camera01\285.bmp	25.91	38.91
D:\study\database\collaborationDatabase\ratDatabase\20151008\20150923_138R_2_Camera01\286.bmp	23.96	39.4
D:\study\database\collaborationDatabase\ratDatabase\20151008\20150923_138R_2_Camera01\287.bmp	24.57	38.48
D:\study\database\collaborationDatabase\ratDatabase\20151008\20150923_138R_2_Camera01\288.bmp	27.9	38.47
D:\study\database\collaborationDatabase\ratDatabase\20151008\20150923_138R_2_Camera01\289.bmp	25.91	38.91
D:\study\database\collaborationDatabase\ratDatabase\20151008\20150923_138R_2_Camera01\290.bmp	24.57	38.48
D:\study\database\collaborationDatabase\ratDatabase\20151008\20150923_138R_2_Camera01\291.bmp	25.2	37.58
D:\study\database\collaborationDatabase\ratDatabase\20151008\20150923_138R_2_Camera01\292.bmp	24.57	38.48
D:\study\database\collaborationDatabase\ratDatabase\20151008\20150923_138R_2_Camera01\293.bmp	25.28	39.81
D:\study\database\collaborationDatabase\ratDatabase\20151008\20150923_138R_2_Camera01\294.bmp	24.57	38.48
D:\study\database\collaborationDatabase\ratDatabase\20151008\20150923_138R_2_Camera01\295.bmp	24.57	38.48
D:\study\database\collaborationDatabase\ratDatabase\20151008\20150923_138R_2_Camera01\296.bmp	24.57	38.48
D:\study\database\collaborationDatabase\ratDatabase\20151008\20150923_138R_2_Camera01\297.bmp	22.62	39
D:\study\database\collaborationDatabase\ratDatabase\20151008\20150923_138R_2_Camera01\298.bmp	23.96	39.4
D:\study\database\collaborationDatabase\ratDatabase\20151008\20150923_138R_2_Camera01\299.bmp	26.57	38.01
D:\study\database\collaborationDatabase\ratDatabase\20151008\20150923_138R_2_Camera01\300.bmp	23.2	38.08
D:\study\database\collaborationDatabase\ratDatabase\20151008\20150923_138R_2_Camera01\301.bmp	23.2	38.08
D:\study\database\collaborationDatabase\ratDatabase\20151008\20150923_138R_2_Camera01\302.bmp	23.81	37.16
D:\study\database\collaborationDatabase\ratDatabase\20151008\20150923_138R_2_Camera01\303.bmp	23.81	37.16
D:\study\database\collaborationDatabase\ratDatabase\20151008\20150923_138R_2_Camera01\304.bmp	23.2	38.08
D:\study\database\collaborationDatabase\ratDatabase\20151008\20150923_138R_2_Camera01\305.bmp	24.57	38.48
D:\study\database\collaborationDatabase\ratDatabase\20151008\20150923_138R_2_Camera01\306.bmp	23.81	37.16
D:\study\database\collaborationDatabase\ratDatabase\20151008\20150923_138R_2_Camera01\307.bmp	23.81	37.16
D:\study\database\collaborationDatabase\ratDatabase\20151008\20150923_138R_2_Camera01\308.bmp	22.99	35.85
D:\study\database\collaborationDatabase\ratDatabase\20151008\20150923_138R_2_Camera01\309.bmp	21.5	35.47
D:\study\database\collaborationDatabase\ratDatabase\20151008\20150923_138R_2_Camera01\310.bmp	22.38	36.77
D:\study\database\collaborationDatabase\ratDatabase\20151008\20150923_138R_2_Camera01\311.bmp	22.11	34.54
D:\study\database\collaborationDatabase\ratDatabase\20151008\20150923_138R_2_Camera01\312.bmp	25.87	36.67
D:\study\database\collaborationDatabase\ratDatabase\20151008\20150923_138R_2_Camera01\313.bmp	24.44	36.25
D:\study\database\collaborationDatabase\ratDatabase\20151008\20150923_138R_2_Camera01\314.bmp	25.87	36.67
D:\study\database\collaborationDatabase\ratDatabase\20151008\20150923_138R_2_Camera01\315.bmp	22.38	36.77
D:\study\database\collaborationDatabase\ratDatabase\20151008\20150923_138R_2_Camera01\316.bmp	25.87	36.67
D:\study\database\collaborationDatabase\ratDatabase\20151008\20150923_138R_2_Camera01\317.bmp	25.87	36.67
D:\study\database\collaborationDatabase\ratDatabase\20151008\20150923_138R_2_Camera01\318.bmp	25.87	36.67
D:\study\database\collaborationDatabase\ratDatabase\20151008\20150923_138R_2_Camera01\319.bmp	27.98	36.24
D:\study\database\collaborationDatabase\ratDatabase\20151008\20150923_138R_2_Camera01\320.bmp	22.11	34.54
D:\study\database\collaborationDatabase\ratDatabase\20151008\20150923_138R_2_Camera01\321.bmp	22.11	34.54
D:\study\database\collaborationDatabase\ratDatabase\20151008\20150923_138R_2_Camera01\322.bmp	27.98	36.24
D:\study\database\collaborationDatabase\ratDatabase\20151008\20150923_138R_2_Camera01\323.bmp	21.5	35.47
D:\study\database\collaborationDatabase\ratDatabase\20151008\20150923_138R_2_Camera01\324.bmp	22.99	35.85
D:\study\database\collaborationDatabase\ratDatabase\20151008\20150923_138R_2_Camera01\325.bmp	22.11	34.54
D:\study\database\collaborationDatabase\ratDatabase\20151008\20150923_138R_2_Camera01\326.bmp	22.11	34.54
D:\study\database\collaborationDatabase\ratDatabase\20151008\20150923_138R_2_Camera01\327.bmp	21.5	35.47
D:\study\database\collaborationDatabase\ratDatabase\20151008\20150923_138R_2_Camera01\328.bmp	22.99	35.85
D:\study\database\collaborationDatabase\ratDatabase\20151008\20150923_138R_2_Camera01\329.bmp	22.99	35.85
D:\study\database\collaborationDatabase\ratDatabase\20151008\20150923_138R_2_Camera01\330.bmp	22.99	35.85
D:\study\database\collaborationDatabase\ratDatabase\20151008\20150923_138R_2_Camera01\331.bmp	22.99	35.85
D:\study\database\collaborationDatabase\ratDatabase\20151008\20150923_138R_2_Camera01\332.bmp	22.99	35.85
D:\study\database\collaborationDatabase\ratDatabase\20151008\20150923_138R_2_Camera01\333.bmp	24.44	36.25
D:\study\database\collaborationDatabase\ratDatabase\20151008\20150923_138R_2_Camera01\334.bmp	27.98	36.24
D:\study\database\collaborationDatabase\ratDatabase\20151008\20150923_138R_2_Camera01\335.bmp	20.56	34.18
D:\study\database\collaborationDatabase\ratDatabase\20151008\20150923_138R_2_Camera01\336.bmp	22.11	34.54
D:\study\database\collaborationDatabase\ratDatabase\20151008\20150923_138R_2_Camera01\337.bmp	20.56	34.18
D:\study\database\collaborationDatabase\ratDatabase\20151008\20150923_138R_2_Camera01\338.bmp	27.98	36.24
D:\study\database\collaborationDatabase\ratDatabase\20151008\20150923_138R_2_Camera01\339.bmp	22.11	34.54
D:\study\database\collaborationDatabase\ratDatabase\20151008\20150923_138R_2_Camera01\340.bmp	22.11	34.54
D:\study\database\collaborationDatabase\ratDatabase\20151008\20150923_138R_2_Camera01\341.bmp	20.56	34.18
D:\study\database\collaborationDatabase\ratDatabase\20151008\20150923_138R_2_Camera01\342.bmp	22.11	34.54
D:\study\database\collaborationDatabase\ratDatabase\20151008\20150923_138R_2_Camera01\343.bmp	20.56	34.18
D:\study\database\collaborationDatabase\ratDatabase\20151008\20150923_138R_2_Camera01\344.bmp	22.11	34.54
D:\study\database\collaborationDatabase\ratDatabase\20151008\20150923_138R_2_Camera01\345.bmp	21.16	33.24
D:\study\database\collaborationDatabase\ratDatabase\20151008\20150923_138R_2_Camera01\346.bmp	22.11	34.54
D:\study\database\collaborationDatabase\ratDatabase\20151008\20150923_138R_2_Camera01\347.bmp	22.11	34.54
D:\study\database\collaborationDatabase\ratDatabase\20151008\20150923_138R_2_Camera01\348.bmp	20.56	34.18
D:\study\database\collaborationDatabase\ratDatabase\20151008\20150923_138R_2_Camera01\349.bmp	23.63	34.93
D:\study\database\collaborationDatabase\ratDatabase\20151008\20150923_138R_2_Camera01\350.bmp	24.44	36.25
D:\study\database\collaborationDatabase\ratDatabase\20151008\20150923_138R_2_Camera01\351.bmp	22.99	35.85
D:\study\database\collaborationDatabase\ratDatabase\20151008\20150923_138R_2_Camera01\352.bmp	21.5	35.47
D:\study\database\collaborationDatabase\ratDatabase\20151008\20150923_138R_2_Camera01\353.bmp	22.99	35.85
D:\study\database\collaborationDatabase\ratDatabase\20151008\20150923_138R_2_Camera01\354.bmp	27.98	36.24
D:\study\database\collaborationDatabase\ratDatabase\20151008\20150923_138R_2_Camera01\355.bmp	21.5	35.47
D:\study\database\collaborationDatabase\ratDatabase\20151008\20150923_138R_2_Camera01\356.bmp	22.11	34.54
D:\study\database\collaborationDatabase\ratDatabase\20151008\20150923_138R_2_Camera01\357.bmp	20.56	34.18
D:\study\database\collaborationDatabase\ratDatabase\20151008\20150923_138R_2_Camera01\358.bmp	25.87	36.67
D:\study\database\collaborationDatabase\ratDatabase\20151008\20150923_138R_2_Camera01\359.bmp	22.11	34.54
D:\study\database\collaborationDatabase\ratDatabase\20151008\20150923_138R_2_Camera01\360.bmp	22.11	34.54
D:\study\database\collaborationDatabase\ratDatabase\20151008\20150923_138R_2_Camera01\361.bmp	22.11	34.54
D:\study\database\collaborationDatabase\ratDatabase\20151008\20150923_138R_2_Camera01\362.bmp	22.11	34.54
D:\study\database\collaborationDatabase\ratDatabase\20151008\20150923_138R_2_Camera01\363.bmp	22.11	34.54
D:\study\database\collaborationDatabase\ratDatabase\20151008\20150923_138R_2_Camera01\364.bmp	22.11	34.54
D:\study\database\collaborationDatabase\ratDatabase\20151008\20150923_138R_2_Camera01\365.bmp	22.11	34.54
D:\study\database\collaborationDatabase\ratDatabase\20151008\20150923_138R_2_Camera01\366.bmp	23.63	34.93
D:\study\database\collaborationDatabase\ratDatabase\20151008\20150923_138R_2_Camera01\367.bmp	22.11	34.54
D:\study\database\collaborationDatabase\ratDatabase\20151008\20150923_138R_2_Camera01\368.bmp	22.11	34.54
D:\study\database\collaborationDatabase\ratDatabase\20151008\20150923_138R_2_Camera01\369.bmp	24.44	36.25
D:\study\database\collaborationDatabase\ratDatabase\20151008\20150923_138R_2_Camera01\370.bmp	21.16	33.24
D:\study\database\collaborationDatabase\ratDatabase\20151008\20150923_138R_2_Camera01\371.bmp	24.44	36.25
D:\study\database\collaborationDatabase\ratDatabase\20151008\20150923_138R_2_Camera01\372.bmp	22.11	34.54
D:\study\database\collaborationDatabase\ratDatabase\20151008\20150923_138R_2_Camera01\373.bmp	25.11	35.34
D:\study\database\collaborationDatabase\ratDatabase\20151008\20150923_138R_2_Camera01\374.bmp	22.11	34.54
D:\study\database\collaborationDatabase\ratDatabase\20151008\20150923_138R_2_Camera01\375.bmp	23.63	34.93
D:\study\database\collaborationDatabase\ratDatabase\20151008\20150923_138R_2_Camera01\376.bmp	22.11	34.54
D:\study\database\collaborationDatabase\ratDatabase\20151008\20150923_138R_2_Camera01\377.bmp	22.11	34.54
D:\study\database\collaborationDatabase\ratDatabase\20151008\20150923_138R_2_Camera01\378.bmp	22.11	34.54
D:\study\database\collaborationDatabase\ratDatabase\20151008\20150923_138R_2_Camera01\379.bmp	20.56	34.18
D:\study\database\collaborationDatabase\ratDatabase\20151008\20150923_138R_2_Camera01\380.bmp	22.11	34.54
D:\study\database\collaborationDatabase\ratDatabase\20151008\20150923_138R_2_Camera01\381.bmp	22.11	34.54
D:\study\database\collaborationDatabase\ratDatabase\20151008\20150923_138R_2_Camera01\382.bmp	22.11	34.54
D:\study\database\collaborationDatabase\ratDatabase\20151008\20150923_138R_2_Camera01\383.bmp	22.11	34.54
D:\study\database\collaborationDatabase\ratDatabase\20151008\20150923_138R_2_Camera01\384.bmp	22.11	34.54
D:\study\database\collaborationDatabase\ratDatabase\20151008\20150923_138R_2_Camera01\385.bmp	22.11	34.54
D:\study\database\collaborationDatabase\ratDatabase\20151008\20150923_138R_2_Camera01\386.bmp	20.56	34.18
D:\study\database\collaborationDatabase\ratDatabase\20151008\20150923_138R_2_Camera01\387.bmp	22.11	34.54
D:\study\database\collaborationDatabase\ratDatabase\20151008\20150923_138R_2_Camera01\388.bmp	22.11	34.54
D:\study\database\collaborationDatabase\ratDatabase\20151008\20150923_138R_2_Camera01\389.bmp	23.63	34.93
D:\study\database\collaborationDatabase\ratDatabase\20151008\20150923_138R_2_Camera01\390.bmp	20.56	34.18
D:\study\database\collaborationDatabase\ratDatabase\20151008\20150923_138R_2_Camera01\391.bmp	22.11	34.54
D:\study\database\collaborationDatabase\ratDatabase\20151008\20150923_138R_2_Camera01\392.bmp	22.99	35.85
D:\study\database\collaborationDatabase\ratDatabase\20151008\20150923_138R_2_Camera01\393.bmp	22.11	34.54
D:\study\database\collaborationDatabase\ratDatabase\20151008\20150923_138R_2_Camera01\394.bmp	22.11	34.54
D:\study\database\collaborationDatabase\ratDatabase\20151008\20150923_138R_2_Camera01\395.bmp	23.63	34.93
D:\study\database\collaborationDatabase\ratDatabase\20151008\20150923_138R_2_Camera01\396.bmp	23.63	34.93
D:\study\database\collaborationDatabase\ratDatabase\20151008\20150923_138R_2_Camera01\397.bmp	22.11	34.54
D:\study\database\collaborationDatabase\ratDatabase\20151008\20150923_138R_2_Camera01\398.bmp	22.99	35.85
D:\study\database\collaborationDatabase\ratDatabase\20151008\20150923_138R_2_Camera01\399.bmp	21.5	35.47
D:\study\database\collaborationDatabase\ratDatabase\20151008\20150923_138R_2_Camera01\400.bmp	22.11	34.54
D:\study\database\collaborationDatabase\ratDatabase\20151008\20150923_138R_2_Camera01\401.bmp	22.11	34.54
D:\study\database\collaborationDatabase\ratDatabase\20151008\20150923_138R_2_Camera01\402.bmp	23.63	34.93
D:\study\database\collaborationDatabase\ratDatabase\20151008\20150923_138R_2_Camera01\403.bmp	20.56	34.18
D:\study\database\collaborationDatabase\ratDatabase\20151008\20150923_138R_2_Camera01\404.bmp	20.56	34.18
D:\study\database\collaborationDatabase\ratDatabase\20151008\20150923_138R_2_Camera01\405.bmp	22.11	34.54
D:\study\database\collaborationDatabase\ratDatabase\20151008\20150923_138R_2_Camera01\406.bmp	22.11	34.54
D:\study\database\collaborationDatabase\ratDatabase\20151008\20150923_138R_2_Camera01\407.bmp	22.11	34.54
D:\study\database\collaborationDatabase\ratDatabase\20151008\20150923_138R_2_Camera01\408.bmp	22.11	34.54
D:\study\database\collaborationDatabase\ratDatabase\20151008\20150923_138R_2_Camera01\409.bmp	21.5	35.47
D:\study\database\collaborationDatabase\ratDatabase\20151008\20150923_138R_2_Camera01\410.bmp	22.11	34.54
D:\study\database\collaborationDatabase\ratDatabase\20151008\20150923_138R_2_Camera01\411.bmp	25.11	35.34
D:\study\database\collaborationDatabase\ratDatabase\20151008\20150923_138R_2_Camera01\412.bmp	21.5	35.47
D:\study\database\collaborationDatabase\ratDatabase\20151008\20150923_138R_2_Camera01\413.bmp	20.56	34.18
D:\study\database\collaborationDatabase\ratDatabase\20151008\20150923_138R_2_Camera01\414.bmp	22.11	34.54
D:\study\database\collaborationDatabase\ratDatabase\20151008\20150923_138R_2_Camera01\415.bmp	22.11	34.54
D:\study\database\collaborationDatabase\ratDatabase\20151008\20150923_138R_2_Camera01\416.bmp	20.56	34.18
D:\study\database\collaborationDatabase\ratDatabase\20151008\20150923_138R_2_Camera01\417.bmp	20.56	34.18
D:\study\database\collaborationDatabase\ratDatabase\20151008\20150923_138R_2_Camera01\418.bmp	20.56	34.18
D:\study\database\collaborationDatabase\ratDatabase\20151008\20150923_138R_2_Camera01\419.bmp	22.11	34.54
D:\study\database\collaborationDatabase\ratDatabase\20151008\20150923_138R_2_Camera01\420.bmp	20.56	34.18
D:\study\database\collaborationDatabase\ratDatabase\20151008\20150923_138R_2_Camera01\421.bmp	22.99	35.85
D:\study\database\collaborationDatabase\ratDatabase\20151008\20150923_138R_2_Camera01\422.bmp	23.63	34.93
D:\study\database\collaborationDatabase\ratDatabase\20151008\20150923_138R_2_Camera01\423.bmp	22.11	34.54
D:\study\database\collaborationDatabase\ratDatabase\20151008\20150923_138R_2_Camera01\424.bmp	22.11	34.54
D:\study\database\collaborationDatabase\ratDatabase\20151008\20150923_138R_2_Camera01\425.bmp	22.99	35.85
D:\study\database\collaborationDatabase\ratDatabase\20151008\20150923_138R_2_Camera01\426.bmp	23.63	34.93
D:\study\database\collaborationDatabase\ratDatabase\20151008\20150923_138R_2_Camera01\427.bmp	22.11	34.54
D:\study\database\collaborationDatabase\ratDatabase\20151008\20150923_138R_2_Camera01\428.bmp	20.56	34.18
D:\study\database\collaborationDatabase\ratDatabase\20151008\20150923_138R_2_Camera01\429.bmp	21.5	35.47
D:\study\database\collaborationDatabase\ratDatabase\20151008\20150923_138R_2_Camera01\430.bmp	20.56	34.18
D:\study\database\collaborationDatabase\ratDatabase\20151008\20150923_138R_2_Camera01\431.bmp	20.56	34.18
D:\study\database\collaborationDatabase\ratDatabase\20151008\20150923_138R_2_Camera01\432.bmp	21.5	35.47
D:\study\database\collaborationDatabase\ratDatabase\20151008\20150923_138R_2_Camera01\433.bmp	21.5	35.47
D:\study\database\collaborationDatabase\ratDatabase\20151008\20150923_138R_2_Camera01\434.bmp	20.56	34.18
D:\study\database\collaborationDatabase\ratDatabase\20151008\20150923_138R_2_Camera01\435.bmp	22.11	34.54
D:\study\database\collaborationDatabase\ratDatabase\20151008\20150923_138R_2_Camera01\436.bmp	21.5	35.47
D:\study\database\collaborationDatabase\ratDatabase\20151008\20150923_138R_2_Camera01\437.bmp	20.56	34.18
D:\study\database\collaborationDatabase\ratDatabase\20151008\20150923_138R_2_Camera01\438.bmp	20.56	34.18
D:\study\database\collaborationDatabase\ratDatabase\20151008\20150923_138R_2_Camera01\439.bmp	22.11	34.54
D:\study\database\collaborationDatabase\ratDatabase\20151008\20150923_138R_2_Camera01\440.bmp	22.11	34.54
D:\study\database\collaborationDatabase\ratDatabase\20151008\20150923_138R_2_Camera01\441.bmp	22.99	35.85
D:\study\database\collaborationDatabase\ratDatabase\20151008\20150923_138R_2_Camera01\442.bmp	20.56	34.18
D:\study\database\collaborationDatabase\ratDatabase\20151008\20150923_138R_2_Camera01\443.bmp	20.56	34.18
D:\study\database\collaborationDatabase\ratDatabase\20151008\20150923_138R_2_Camera01\444.bmp	21.5	35.47
D:\study\database\collaborationDatabase\ratDatabase\20151008\20150923_138R_2_Camera01\445.bmp	22.11	34.54
D:\study\database\collaborationDatabase\ratDatabase\20151008\20150923_138R_2_Camera01\446.bmp	20.56	34.18
D:\study\database\collaborationDatabase\ratDatabase\20151008\20150923_138R_2_Camera01\447.bmp	22.11	34.54
D:\study\database\collaborationDatabase\ratDatabase\20151008\20150923_138R_2_Camera01\448.bmp	22.75	33.62
D:\study\database\collaborationDatabase\ratDatabase\20151008\20150923_138R_2_Camera01\449.bmp	22.75	33.62
D:\study\database\collaborationDatabase\ratDatabase\20151008\20150923_138R_2_Camera01\450.bmp	19.98	35.11
D:\study\database\collaborationDatabase\ratDatabase\20151008\20150923_138R_2_Camera01\451.bmp	20.56	34.18
D:\study\database\collaborationDatabase\ratDatabase\20151008\20150923_138R_2_Camera01\452.bmp	22.11	34.54
D:\study\database\collaborationDatabase\ratDatabase\20151008\20150923_138R_2_Camera01\453.bmp	22.11	34.54
D:\study\database\collaborationDatabase\ratDatabase\20151008\20150923_138R_2_Camera01\454.bmp	20.56	34.18
D:\study\database\collaborationDatabase\ratDatabase\20151008\20150923_138R_2_Camera01\455.bmp	20.56	34.18
D:\study\database\collaborationDatabase\ratDatabase\20151008\20150923_138R_2_Camera01\456.bmp	23.63	34.93
D:\study\database\collaborationDatabase\ratDatabase\20151008\20150923_138R_2_Camera01\457.bmp	21.5	35.47
D:\study\database\collaborationDatabase\ratDatabase\20151008\20150923_138R_2_Camera01\458.bmp	23.63	34.93
D:\study\database\collaborationDatabase\ratDatabase\20151008\20150923_138R_2_Camera01\459.bmp	20.56	34.18
D:\study\database\collaborationDatabase\ratDatabase\20151008\20150923_138R_2_Camera01\460.bmp	22.11	34.54
D:\study\database\collaborationDatabase\ratDatabase\20151008\20150923_138R_2_Camera01\461.bmp	22.11	34.54
D:\study\database\collaborationDatabase\ratDatabase\20151008\20150923_138R_2_Camera01\462.bmp	22.11	34.54
D:\study\database\collaborationDatabase\ratDatabase\20151008\20150923_138R_2_Camera01\463.bmp	22.11	34.54
D:\study\database\collaborationDatabase\ratDatabase\20151008\20150923_138R_2_Camera01\464.bmp	20.56	34.18
D:\study\database\collaborationDatabase\ratDatabase\20151008\20150923_138R_2_Camera01\465.bmp	22.11	34.54
D:\study\database\collaborationDatabase\ratDatabase\20151008\20150923_138R_2_Camera01\466.bmp	23.63	34.93
D:\study\database\collaborationDatabase\ratDatabase\20151008\20150923_138R_2_Camera01\467.bmp	22.11	34.54
D:\study\database\collaborationDatabase\ratDatabase\20151008\20150923_138R_2_Camera01\468.bmp	22.11	34.54
D:\study\database\collaborationDatabase\ratDatabase\20151008\20150923_138R_2_Camera01\469.bmp	20.56	34.18
D:\study\database\collaborationDatabase\ratDatabase\20151008\20150923_138R_2_Camera01\470.bmp	22.11	34.54
D:\study\database\collaborationDatabase\ratDatabase\20151008\20150923_138R_2_Camera01\471.bmp	22.11	34.54
D:\study\database\collaborationDatabase\ratDatabase\20151008\20150923_138R_2_Camera01\472.bmp	21.5	35.47
D:\study\database\collaborationDatabase\ratDatabase\20151008\20150923_138R_2_Camera01\473.bmp	22.11	34.54
D:\study\database\collaborationDatabase\ratDatabase\20151008\20150923_138R_2_Camera01\474.bmp	22.11	34.54
D:\study\database\collaborationDatabase\ratDatabase\20151008\20150923_138R_2_Camera01\475.bmp	22.99	35.85
D:\study\database\collaborationDatabase\ratDatabase\20151008\20150923_138R_2_Camera01\476.bmp	22.11	34.54
D:\study\database\collaborationDatabase\ratDatabase\20151008\20150923_138R_2_Camera01\477.bmp	18.97	33.84
D:\study\database\collaborationDatabase\ratDatabase\20151008\20150923_138R_2_Camera01\478.bmp	22.11	34.54
D:\study\database\collaborationDatabase\ratDatabase\20151008\20150923_138R_2_Camera01\479.bmp	22.11	34.54
D:\study\database\collaborationDatabase\ratDatabase\20151008\20150923_138R_2_Camera01\480.bmp	20.56	34.18
D:\study\database\collaborationDatabase\ratDatabase\20151008\20150923_138R_2_Camera01\481.bmp	22.99	35.85
D:\study\database\collaborationDatabase\ratDatabase\20151008\20150923_138R_2_Camera01\482.bmp	20.56	34.18
D:\study\database\collaborationDatabase\ratDatabase\20151008\20150923_138R_2_Camera01\483.bmp	22.11	34.54
D:\study\database\collaborationDatabase\ratDatabase\20151008\20150923_138R_2_Camera01\484.bmp	19.98	35.11
D:\study\database\collaborationDatabase\ratDatabase\20151008\20150923_138R_2_Camera01\485.bmp	22.11	34.54
D:\study\database\collaborationDatabase\ratDatabase\20151008\20150923_138R_2_Camera01\486.bmp	22.11	34.54
D:\study\database\collaborationDatabase\ratDatabase\20151008\20150923_138R_2_Camera01\487.bmp	22.11	34.54
D:\study\database\collaborationDatabase\ratDatabase\20151008\20150923_138R_2_Camera01\488.bmp	22.11	34.54
D:\study\database\collaborationDatabase\ratDatabase\20151008\20150923_138R_2_Camera01\489.bmp	22.99	35.85
D:\study\database\collaborationDatabase\ratDatabase\20151008\20150923_138R_2_Camera01\490.bmp	19.98	35.11
D:\study\database\collaborationDatabase\ratDatabase\20151008\20150923_138R_2_Camera01\491.bmp	21.5	35.47
D:\study\database\collaborationDatabase\ratDatabase\20151008\20150923_138R_2_Camera01\492.bmp	22.11	34.54
D:\study\database\collaborationDatabase\ratDatabase\20151008\20150923_138R_2_Camera01\493.bmp	22.11	34.54
D:\study\database\collaborationDatabase\ratDatabase\20151008\20150923_138R_2_Camera01\494.bmp	22.11	34.54
D:\study\database\collaborationDatabase\ratDatabase\20151008\20150923_138R_2_Camera01\495.bmp	24.3	34.01
D:\study\database\collaborationDatabase\ratDatabase\20151008\20150923_138R_2_Camera01\496.bmp	22.11	34.54
D:\study\database\collaborationDatabase\ratDatabase\20151008\20150923_138R_2_Camera01\497.bmp	20.56	34.18
D:\study\database\collaborationDatabase\ratDatabase\20151008\20150923_138R_2_Camera01\498.bmp	20.56	34.18
D:\study\database\collaborationDatabase\ratDatabase\20151008\20150923_138R_2_Camera01\499.bmp	22.11	34.54
D:\study\database\collaborationDatabase\ratDatabase\20151008\20150923_138R_2_Camera01\500.bmp	20.56	34.18
D:\study\database\collaborationDatabase\ratDatabase\20151008\20150923_138R_2_Camera01\501.bmp	20.56	34.18
D:\study\database\collaborationDatabase\ratDatabase\20151008\20150923_138R_2_Camera01\502.bmp	24.3	34.01
D:\study\database\collaborationDatabase\ratDatabase\20151008\20150923_138R_2_Camera01\503.bmp	22.11	34.54
D:\study\database\collaborationDatabase\ratDatabase\20151008\20150923_138R_2_Camera01\504.bmp	22.11	34.54
D:\study\database\collaborationDatabase\ratDatabase\20151008\20150923_138R_2_Camera01\505.bmp	21.5	35.47
D:\study\database\collaborationDatabase\ratDatabase\20151008\20150923_138R_2_Camera01\506.bmp	19.98	35.11
D:\study\database\collaborationDatabase\ratDatabase\20151008\20150923_138R_2_Camera01\507.bmp	22.11	34.54
D:\study\database\collaborationDatabase\ratDatabase\20151008\20150923_138R_2_Camera01\508.bmp	22.99	35.85
D:\study\database\collaborationDatabase\ratDatabase\20151008\20150923_138R_2_Camera01\509.bmp	24.3	34.01
D:\study\database\collaborationDatabase\ratDatabase\20151008\20150923_138R_2_Camera01\510.bmp	22.11	34.54
D:\study\database\collaborationDatabase\ratDatabase\20151008\20150923_138R_2_Camera01\511.bmp	21.5	35.47
D:\study\database\collaborationDatabase\ratDatabase\20151008\20150923_138R_2_Camera01\512.bmp	22.11	34.54
D:\study\database\collaborationDatabase\ratDatabase\20151008\20150923_138R_2_Camera01\513.bmp	22.11	34.54
D:\study\database\collaborationDatabase\ratDatabase\20151008\20150923_138R_2_Camera01\514.bmp	22.11	34.54
D:\study\database\collaborationDatabase\ratDatabase\20151008\20150923_138R_2_Camera01\515.bmp	18.97	33.84
D:\study\database\collaborationDatabase\ratDatabase\20151008\20150923_138R_2_Camera01\516.bmp	21.5	35.47
D:\study\database\collaborationDatabase\ratDatabase\20151008\20150923_138R_2_Camera01\517.bmp	20.56	34.18
D:\study\database\collaborationDatabase\ratDatabase\20151008\20150923_138R_2_Camera01\518.bmp	21.16	33.24
D:\study\database\collaborationDatabase\ratDatabase\20151008\20150923_138R_2_Camera01\519.bmp	22.11	34.54
D:\study\database\collaborationDatabase\ratDatabase\20151008\20150923_138R_2_Camera01\520.bmp	20.56	34.18
D:\study\database\collaborationDatabase\ratDatabase\20151008\20150923_138R_2_Camera01\521.bmp	22.11	34.54
D:\study\database\collaborationDatabase\ratDatabase\20151008\20150923_138R_2_Camera01\522.bmp	21.5	35.47
D:\study\database\collaborationDatabase\ratDatabase\20151008\20150923_138R_2_Camera01\523.bmp	22.11	34.54
D:\study\database\collaborationDatabase\ratDatabase\20151008\20150923_138R_2_Camera01\524.bmp	20.56	34.18
D:\study\database\collaborationDatabase\ratDatabase\20151008\20150923_138R_2_Camera01\525.bmp	20.56	34.18
D:\study\database\collaborationDatabase\ratDatabase\20151008\20150923_138R_2_Camera01\526.bmp	20.56	34.18
D:\study\database\collaborationDatabase\ratDatabase\20151008\20150923_138R_2_Camera01\527.bmp	22.11	34.54
D:\study\database\collaborationDatabase\ratDatabase\20151008\20150923_138R_2_Camera01\528.bmp	21.5	35.47
D:\study\database\collaborationDatabase\ratDatabase\20151008\20150923_138R_2_Camera01\529.bmp	20.56	34.18
D:\study\database\collaborationDatabase\ratDatabase\20151008\20150923_138R_2_Camera01\530.bmp	22.11	34.54
D:\study\database\collaborationDatabase\ratDatabase\20151008\20150923_138R_2_Camera01\531.bmp	21.5	35.47
D:\study\database\collaborationDatabase\ratDatabase\20151008\20150923_138R_2_Camera01\532.bmp	20.56	34.18
D:\study\database\collaborationDatabase\ratDatabase\20151008\20150923_138R_2_Camera01\533.bmp	22.75	33.62
D:\study\database\collaborationDatabase\ratDatabase\20151008\20150923_138R_2_Camera01\534.bmp	19.98	35.11
D:\study\database\collaborationDatabase\ratDatabase\20151008\20150923_138R_2_Camera01\535.bmp	19.98	35.11
D:\study\database\collaborationDatabase\ratDatabase\20151008\20150923_138R_2_Camera01\536.bmp	20.56	34.18
D:\study\database\collaborationDatabase\ratDatabase\20151008\20150923_138R_2_Camera01\537.bmp	22.11	34.54
D:\study\database\collaborationDatabase\ratDatabase\20151008\20150923_138R_2_Camera01\538.bmp	20.56	34.18
D:\study\database\collaborationDatabase\ratDatabase\20151008\20150923_138R_2_Camera01\539.bmp	20.56	34.18
D:\study\database\collaborationDatabase\ratDatabase\20151008\20150923_138R_2_Camera01\540.bmp	20.56	34.18
D:\study\database\collaborationDatabase\ratDatabase\20151008\20150923_138R_2_Camera01\541.bmp	21.5	35.47
D:\study\database\collaborationDatabase\ratDatabase\20151008\20150923_138R_2_Camera01\542.bmp	21.5	35.47
D:\study\database\collaborationDatabase\ratDatabase\20151008\20150923_138R_2_Camera01\543.bmp	22.11	34.54
D:\study\database\collaborationDatabase\ratDatabase\20151008\20150923_138R_2_Camera01\544.bmp	20.56	34.18
D:\study\database\collaborationDatabase\ratDatabase\20151008\20150923_138R_2_Camera01\545.bmp	19.98	35.11
D:\study\database\collaborationDatabase\ratDatabase\20151008\20150923_138R_2_Camera01\546.bmp	19.98	35.11
D:\study\database\collaborationDatabase\ratDatabase\20151008\20150923_138R_2_Camera01\547.bmp	20.56	34.18
D:\study\database\collaborationDatabase\ratDatabase\20151008\20150923_138R_2_Camera01\548.bmp	21.16	33.24
D:\study\database\collaborationDatabase\ratDatabase\20151008\20150923_138R_2_Camera01\549.bmp	22.11	34.54
D:\study\database\collaborationDatabase\ratDatabase\20151008\20150923_138R_2_Camera01\550.bmp	21.5	35.47
D:\study\database\collaborationDatabase\ratDatabase\20151008\20150923_138R_2_Camera01\551.bmp	22.11	34.54
D:\study\database\collaborationDatabase\ratDatabase\20151008\20150923_138R_2_Camera01\552.bmp	19.98	35.11
D:\study\database\collaborationDatabase\ratDatabase\20151008\20150923_138R_2_Camera01\553.bmp	21.16	33.24
D:\study\database\collaborationDatabase\ratDatabase\20151008\20150923_138R_2_Camera01\554.bmp	21.5	35.47
D:\study\database\collaborationDatabase\ratDatabase\20151008\20150923_138R_2_Camera01\555.bmp	22.11	34.54
D:\study\database\collaborationDatabase\ratDatabase\20151008\20150923_138R_2_Camera01\556.bmp	21.16	33.24
D:\study\database\collaborationDatabase\ratDatabase\20151008\20150923_138R_2_Camera01\557.bmp	22.11	34.54
D:\study\database\collaborationDatabase\ratDatabase\20151008\20150923_138R_2_Camera01\558.bmp	21.5	35.47
D:\study\database\collaborationDatabase\ratDatabase\20151008\20150923_138R_2_Camera01\559.bmp	20.56	34.18
D:\study\database\collaborationDatabase\ratDatabase\20151008\20150923_138R_2_Camera01\560.bmp	21.16	33.24
D:\study\database\collaborationDatabase\ratDatabase\20151008\20150923_138R_2_Camera01\561.bmp	22.11	34.54
D:\study\database\collaborationDatabase\ratDatabase\20151008\20150923_138R_2_Camera01\562.bmp	21.5	35.47
D:\study\database\collaborationDatabase\ratDatabase\20151008\20150923_138R_2_Camera01\563.bmp	20.56	34.18
D:\study\database\collaborationDatabase\ratDatabase\20151008\20150923_138R_2_Camera01\564.bmp	19.98	35.11
D:\study\database\collaborationDatabase\ratDatabase\20151008\20150923_138R_2_Camera01\565.bmp	21.5	35.47
D:\study\database\collaborationDatabase\ratDatabase\20151008\20150923_138R_2_Camera01\566.bmp	22.11	34.54
D:\study\database\collaborationDatabase\ratDatabase\20151008\20150923_138R_2_Camera01\567.bmp	23.63	34.93
D:\study\database\collaborationDatabase\ratDatabase\20151008\20150923_138R_2_Camera01\568.bmp	23.63	34.93
D:\study\database\collaborationDatabase\ratDatabase\20151008\20150923_138R_2_Camera01\569.bmp	22.11	34.54
D:\study\database\collaborationDatabase\ratDatabase\20151008\20150923_138R_2_Camera01\570.bmp	20.56	34.18
D:\study\database\collaborationDatabase\ratDatabase\20151008\20150923_138R_2_Camera01\571.bmp	21.5	35.47
D:\study\database\collaborationDatabase\ratDatabase\20151008\20150923_138R_2_Camera01\572.bmp	20.56	34.18
D:\study\database\collaborationDatabase\ratDatabase\20151008\20150923_138R_2_Camera01\573.bmp	19.98	35.11
D:\study\database\collaborationDatabase\ratDatabase\20151008\20150923_138R_2_Camera01\574.bmp	19.98	35.11
D:\study\database\collaborationDatabase\ratDatabase\20151008\20150923_138R_2_Camera01\575.bmp	20.56	34.18
D:\study\database\collaborationDatabase\ratDatabase\20151008\20150923_138R_2_Camera01\576.bmp	21.5	35.47
D:\study\database\collaborationDatabase\ratDatabase\20151008\20150923_138R_2_Camera01\577.bmp	21.5	35.47
D:\study\database\collaborationDatabase\ratDatabase\20151008\20150923_138R_2_Camera01\578.bmp	20.56	34.18
D:\study\database\collaborationDatabase\ratDatabase\20151008\20150923_138R_2_Camera01\579.bmp	20.56	34.18
D:\study\database\collaborationDatabase\ratDatabase\20151008\20150923_138R_2_Camera01\580.bmp	20.56	34.18
D:\study\database\collaborationDatabase\ratDatabase\20151008\20150923_138R_2_Camera01\581.bmp	20.56	34.18
D:\study\database\collaborationDatabase\ratDatabase\20151008\20150923_138R_2_Camera01\582.bmp	21.5	35.47
D:\study\database\collaborationDatabase\ratDatabase\20151008\20150923_138R_2_Camera01\583.bmp	21.5	35.47
D:\study\database\collaborationDatabase\ratDatabase\20151008\20150923_138R_2_Camera01\584.bmp	20.56	34.18
D:\study\database\collaborationDatabase\ratDatabase\20151008\20150923_138R_2_Camera01\585.bmp	22.11	34.54
D:\study\database\collaborationDatabase\ratDatabase\20151008\20150923_138R_2_Camera01\586.bmp	22.11	34.54
D:\study\database\collaborationDatabase\ratDatabase\20151008\20150923_138R_2_Camera01\587.bmp	19.54	32.89
D:\study\database\collaborationDatabase\ratDatabase\20151008\20150923_138R_2_Camera01\588.bmp	20.56	34.18
D:\study\database\collaborationDatabase\ratDatabase\20151008\20150923_138R_2_Camera01\589.bmp	20.56	34.18
D:\study\database\collaborationDatabase\ratDatabase\20151008\20150923_138R_2_Camera01\590.bmp	20.56	34.18
D:\study\database\collaborationDatabase\ratDatabase\20151008\20150923_138R_2_Camera01\591.bmp	21.5	35.47
D:\study\database\collaborationDatabase\ratDatabase\20151008\20150923_138R_2_Camera01\592.bmp	20.56	34.18
D:\study\database\collaborationDatabase\ratDatabase\20151008\20150923_138R_2_Camera01\593.bmp	19.98	35.11
D:\study\database\collaborationDatabase\ratDatabase\20151008\20150923_138R_2_Camera01\594.bmp	20.56	34.18
D:\study\database\collaborationDatabase\ratDatabase\20151008\20150923_138R_2_Camera01\595.bmp	20.56	34.18
D:\study\database\collaborationDatabase\ratDatabase\20151008\20150923_138R_2_Camera01\596.bmp	21.5	35.47
D:\study\database\collaborationDatabase\ratDatabase\20151008\20150923_138R_2_Camera01\597.bmp	22.11	34.54
D:\study\database\collaborationDatabase\ratDatabase\20151008\20150923_138R_2_Camera01\598.bmp	19.98	35.11
D:\study\database\collaborationDatabase\ratDatabase\20151008\20150923_138R_2_Camera01\599.bmp	19.98	35.11
D:\study\database\collaborationDatabase\ratDatabase\20151008\20150923_138R_2_Camera01\600.bmp	20.56	34.18
D:\study\database\collaborationDatabase\ratDatabase\20151008\20150923_138R_2_Camera01\601.bmp	20.56	34.18
D:\study\database\collaborationDatabase\ratDatabase\20151008\20150923_138R_2_Camera01\602.bmp	21.5	35.47
D:\study\database\collaborationDatabase\ratDatabase\20151008\20150923_138R_2_Camera01\603.bmp	20.56	34.18
D:\study\database\collaborationDatabase\ratDatabase\20151008\20150923_138R_2_Camera01\604.bmp	19.98	35.11
D:\study\database\collaborationDatabase\ratDatabase\20151008\20150923_138R_2_Camera01\605.bmp	20.56	34.18
D:\study\database\collaborationDatabase\ratDatabase\20151008\20150923_138R_2_Camera01\606.bmp	21.16	33.24
D:\study\database\collaborationDatabase\ratDatabase\20151008\20150923_138R_2_Camera01\607.bmp	19.98	35.11
D:\study\database\collaborationDatabase\ratDatabase\20151008\20150923_138R_2_Camera01\608.bmp	20.56	34.18
D:\study\database\collaborationDatabase\ratDatabase\20151008\20150923_138R_2_Camera01\609.bmp	20.56	34.18
D:\study\database\collaborationDatabase\ratDatabase\20151008\20150923_138R_2_Camera01\610.bmp	20.56	34.18
D:\study\database\collaborationDatabase\ratDatabase\20151008\20150923_138R_2_Camera01\611.bmp	20.56	34.18
D:\study\database\collaborationDatabase\ratDatabase\20151008\20150923_138R_2_Camera01\612.bmp	20.14	31.95
D:\study\database\collaborationDatabase\ratDatabase\20151008\20150923_138R_2_Camera01\613.bmp	20.56	34.18
D:\study\database\collaborationDatabase\ratDatabase\20151008\20150923_138R_2_Camera01\614.bmp	21.5	35.47
D:\study\database\collaborationDatabase\ratDatabase\20151008\20150923_138R_2_Camera01\615.bmp	20.56	34.18
D:\study\database\collaborationDatabase\ratDatabase\20151008\20150923_138R_2_Camera01\616.bmp	20.56	34.18
D:\study\database\collaborationDatabase\ratDatabase\20151008\20150923_138R_2_Camera01\617.bmp	22.75	33.62
D:\study\database\collaborationDatabase\ratDatabase\20151008\20150923_138R_2_Camera01\618.bmp	21.5	35.47
D:\study\database\collaborationDatabase\ratDatabase\20151008\20150923_138R_2_Camera01\619.bmp	20.56	34.18
D:\study\database\collaborationDatabase\ratDatabase\20151008\20150923_138R_2_Camera01\620.bmp	20.56	34.18
D:\study\database\collaborationDatabase\ratDatabase\20151008\20150923_138R_2_Camera01\621.bmp	20.56	34.18
D:\study\database\collaborationDatabase\ratDatabase\20151008\20150923_138R_2_Camera01\622.bmp	19.54	32.89
D:\study\database\collaborationDatabase\ratDatabase\20151008\20150923_138R_2_Camera01\623.bmp	20.56	34.18
D:\study\database\collaborationDatabase\ratDatabase\20151008\20150923_138R_2_Camera01\624.bmp	20.56	34.18
D:\study\database\collaborationDatabase\ratDatabase\20151008\20150923_138R_2_Camera01\625.bmp	22.11	34.54
D:\study\database\collaborationDatabase\ratDatabase\20151008\20150923_138R_2_Camera01\626.bmp	21.5	35.47
D:\study\database\collaborationDatabase\ratDatabase\20151008\20150923_138R_2_Camera01\627.bmp	20.56	34.18
D:\study\database\collaborationDatabase\ratDatabase\20151008\20150923_138R_2_Camera01\628.bmp	20.56	34.18
D:\study\database\collaborationDatabase\ratDatabase\20151008\20150923_138R_2_Camera01\629.bmp	20.56	34.18
D:\study\database\collaborationDatabase\ratDatabase\20151008\20150923_138R_2_Camera01\630.bmp	22.11	34.54
D:\study\database\collaborationDatabase\ratDatabase\20151008\20150923_138R_2_Camera01\631.bmp	21.5	35.47
D:\study\database\collaborationDatabase\ratDatabase\20151008\20150923_138R_2_Camera01\632.bmp	22.75	33.62
D:\study\database\collaborationDatabase\ratDatabase\20151008\20150923_138R_2_Camera01\633.bmp	20.56	34.18
D:\study\database\collaborationDatabase\ratDatabase\20151008\20150923_138R_2_Camera01\634.bmp	24.3	34.01
D:\study\database\collaborationDatabase\ratDatabase\20151008\20150923_138R_2_Camera01\635.bmp	22.75	33.62
D:\study\database\collaborationDatabase\ratDatabase\20151008\20150923_138R_2_Camera01\636.bmp	20.56	34.18
D:\study\database\collaborationDatabase\ratDatabase\20151008\20150923_138R_2_Camera01\637.bmp	22.75	33.62
D:\study\database\collaborationDatabase\ratDatabase\20151008\20150923_138R_2_Camera01\638.bmp	20.56	34.18
D:\study\database\collaborationDatabase\ratDatabase\20151008\20150923_138R_2_Camera01\639.bmp	20.56	34.18
D:\study\database\collaborationDatabase\ratDatabase\20151008\20150923_138R_2_Camera01\640.bmp	19.98	35.11
D:\study\database\collaborationDatabase\ratDatabase\20151008\20150923_138R_2_Camera01\641.bmp	20.56	34.18
D:\study\database\collaborationDatabase\ratDatabase\20151008\20150923_138R_2_Camera01\642.bmp	20.56	34.18
D:\study\database\collaborationDatabase\ratDatabase\20151008\20150923_138R_2_Camera01\643.bmp	21.5	35.47
D:\study\database\collaborationDatabase\ratDatabase\20151008\20150923_138R_2_Camera01\644.bmp	21.16	33.24
D:\study\database\collaborationDatabase\ratDatabase\20151008\20150923_138R_2_Camera01\645.bmp	18.97	33.84
D:\study\database\collaborationDatabase\ratDatabase\20151008\20150923_138R_2_Camera01\646.bmp	21.16	33.24
D:\study\database\collaborationDatabase\ratDatabase\20151008\20150923_138R_2_Camera01\647.bmp	21.16	33.24
D:\study\database\collaborationDatabase\ratDatabase\20151008\20150923_138R_2_Camera01\648.bmp	20.56	34.18
D:\study\database\collaborationDatabase\ratDatabase\20151008\20150923_138R_2_Camera01\649.bmp	20.56	34.18
D:\study\database\collaborationDatabase\ratDatabase\20151008\20150923_138R_2_Camera01\650.bmp	20.56	34.18
D:\study\database\collaborationDatabase\ratDatabase\20151008\20150923_138R_2_Camera01\651.bmp	19.54	32.89
D:\study\database\collaborationDatabase\ratDatabase\20151008\20150923_138R_2_Camera01\652.bmp	20.56	34.18
D:\study\database\collaborationDatabase\ratDatabase\20151008\20150923_138R_2_Camera01\653.bmp	20.56	34.18
D:\study\database\collaborationDatabase\ratDatabase\20151008\20150923_138R_2_Camera01\654.bmp	20.56	34.18
D:\study\database\collaborationDatabase\ratDatabase\20151008\20150923_138R_2_Camera01\655.bmp	20.56	34.18
D:\study\database\collaborationDatabase\ratDatabase\20151008\20150923_138R_2_Camera01\656.bmp	21.5	35.47
D:\study\database\collaborationDatabase\ratDatabase\20151008\20150923_138R_2_Camera01\657.bmp	20.56	34.18
D:\study\database\collaborationDatabase\ratDatabase\20151008\20150923_138R_2_Camera01\658.bmp	20.56	34.18
D:\study\database\collaborationDatabase\ratDatabase\20151008\20150923_138R_2_Camera01\659.bmp	20.56	34.18
D:\study\database\collaborationDatabase\ratDatabase\20151008\20150923_138R_2_Camera01\660.bmp	22.75	33.62
D:\study\database\collaborationDatabase\ratDatabase\20151008\20150923_138R_2_Camera01\661.bmp	20.56	34.18
D:\study\database\collaborationDatabase\ratDatabase\20151008\20150923_138R_2_Camera01\662.bmp	20.56	34.18
D:\study\database\collaborationDatabase\ratDatabase\20151008\20150923_138R_2_Camera01\663.bmp	19.98	35.11
D:\study\database\collaborationDatabase\ratDatabase\20151008\20150923_138R_2_Camera01\664.bmp	20.56	34.18
D:\study\database\collaborationDatabase\ratDatabase\20151008\20150923_138R_2_Camera01\665.bmp	19.98	35.11
D:\study\database\collaborationDatabase\ratDatabase\20151008\20150923_138R_2_Camera01\666.bmp	20.56	34.18
D:\study\database\collaborationDatabase\ratDatabase\20151008\20150923_138R_2_Camera01\667.bmp	20.56	34.18
D:\study\database\collaborationDatabase\ratDatabase\20151008\20150923_138R_2_Camera01\668.bmp	20.56	34.18
D:\study\database\collaborationDatabase\ratDatabase\20151008\20150923_138R_2_Camera01\669.bmp	20.56	34.18
D:\study\database\collaborationDatabase\ratDatabase\20151008\20150923_138R_2_Camera01\670.bmp	20.56	34.18
D:\study\database\collaborationDatabase\ratDatabase\20151008\20150923_138R_2_Camera01\671.bmp	20.56	34.18
D:\study\database\collaborationDatabase\ratDatabase\20151008\20150923_138R_2_Camera01\672.bmp	21.5	35.47
D:\study\database\collaborationDatabase\ratDatabase\20151008\20150923_138R_2_Camera01\673.bmp	22.11	34.54
D:\study\database\collaborationDatabase\ratDatabase\20151008\20150923_138R_2_Camera01\674.bmp	22.11	34.54
D:\study\database\collaborationDatabase\ratDatabase\20151008\20150923_138R_2_Camera01\675.bmp	21.5	35.47
D:\study\database\collaborationDatabase\ratDatabase\20151008\20150923_138R_2_Camera01\676.bmp	20.56	34.18
D:\study\database\collaborationDatabase\ratDatabase\20151008\20150923_138R_2_Camera01\677.bmp	22.11	34.54
D:\study\database\collaborationDatabase\ratDatabase\20151008\20150923_138R_2_Camera01\678.bmp	21.5	35.47
D:\study\database\collaborationDatabase\ratDatabase\20151008\20150923_138R_2_Camera01\679.bmp	22.11	34.54
D:\study\database\collaborationDatabase\ratDatabase\20151008\20150923_138R_2_Camera01\680.bmp	21.5	35.47
D:\study\database\collaborationDatabase\ratDatabase\20151008\20150923_138R_2_Camera01\681.bmp	22.99	35.85
D:\study\database\collaborationDatabase\ratDatabase\20151008\20150923_138R_2_Camera01\682.bmp	21.5	35.47
D:\study\database\collaborationDatabase\ratDatabase\20151008\20150923_138R_2_Camera01\683.bmp	23.63	34.93
D:\study\database\collaborationDatabase\ratDatabase\20151008\20150923_138R_2_Camera01\684.bmp	22.99	35.85
D:\study\database\collaborationDatabase\ratDatabase\20151008\20150923_138R_2_Camera01\685.bmp	21.5	35.47
D:\study\database\collaborationDatabase\ratDatabase\20151008\20150923_138R_2_Camera01\686.bmp	22.99	35.85
D:\study\database\collaborationDatabase\ratDatabase\20151008\20150923_138R_2_Camera01\687.bmp	22.99	35.85
D:\study\database\collaborationDatabase\ratDatabase\20151008\20150923_138R_2_Camera01\688.bmp	22.99	35.85
D:\study\database\collaborationDatabase\ratDatabase\20151008\20150923_138R_2_Camera01\689.bmp	22.99	35.85
D:\study\database\collaborationDatabase\ratDatabase\20151008\20150923_138R_2_Camera01\690.bmp	22.99	35.85
D:\study\database\collaborationDatabase\ratDatabase\20151008\20150923_138R_2_Camera01\691.bmp	22.99	35.85
D:\study\database\collaborationDatabase\ratDatabase\20151008\20150923_138R_2_Camera01\692.bmp	22.99	35.85
D:\study\database\collaborationDatabase\ratDatabase\20151008\20150923_138R_2_Camera01\693.bmp	23.63	34.93
D:\study\database\collaborationDatabase\ratDatabase\20151008\20150923_138R_2_Camera01\694.bmp	21.5	35.47
D:\study\database\collaborationDatabase\ratDatabase\20151008\20150923_138R_2_Camera01\695.bmp	23.63	34.93
D:\study\database\collaborationDatabase\ratDatabase\20151008\20150923_138R_2_Camera01\696.bmp	22.11	34.54
D:\study\database\collaborationDatabase\ratDatabase\20151008\20150923_138R_2_Camera01\697.bmp	24.44	36.25
D:\study\database\collaborationDatabase\ratDatabase\20151008\20150923_138R_2_Camera01\698.bmp	24.44	36.25
D:\study\database\collaborationDatabase\ratDatabase\20151008\20150923_138R_2_Camera01\699.bmp	23.63	34.93
D:\study\database\collaborationDatabase\ratDatabase\20151008\20150923_138R_2_Camera01\700.bmp	24.44	36.25
D:\study\database\collaborationDatabase\ratDatabase\20151008\20150923_138R_2_Camera01\701.bmp	22.99	35.85
D:\study\database\collaborationDatabase\ratDatabase\20151008\20150923_138R_2_Camera01\702.bmp	22.99	35.85
D:\study\database\collaborationDatabase\ratDatabase\20151008\20150923_138R_2_Camera01\703.bmp	22.99	35.85
D:\study\database\collaborationDatabase\ratDatabase\20151008\20150923_138R_2_Camera01\704.bmp	22.99	35.85
D:\study\database\collaborationDatabase\ratDatabase\20151008\20150923_138R_2_Camera01\705.bmp	24.44	36.25
D:\study\database\collaborationDatabase\ratDatabase\20151008\20150923_138R_2_Camera01\706.bmp	23.63	34.93
D:\study\database\collaborationDatabase\ratDatabase\20151008\20150923_138R_2_Camera01\707.bmp	22.11	34.54
D:\study\database\collaborationDatabase\ratDatabase\20151008\20150923_138R_2_Camera01\708.bmp	24.44	36.25
D:\study\database\collaborationDatabase\ratDatabase\20151008\20150923_138R_2_Camera01\709.bmp	21.8	37.7
D:\study\database\collaborationDatabase\ratDatabase\20151008\20150923_138R_2_Camera01\710.bmp	20.92	36.4
D:\study\database\collaborationDatabase\ratDatabase\20151008\20150923_138R_2_Camera01\711.bmp	22.38	36.77
D:\study\database\collaborationDatabase\ratDatabase\20151008\20150923_138R_2_Camera01\712.bmp	22.38	36.77
D:\study\database\collaborationDatabase\ratDatabase\20151008\20150923_138R_2_Camera01\713.bmp	22.99	35.85
D:\study\database\collaborationDatabase\ratDatabase\20151008\20150923_138R_2_Camera01\714.bmp	24.44	36.25
D:\study\database\collaborationDatabase\ratDatabase\20151008\20150923_138R_2_Camera01\715.bmp	22.38	36.77
D:\study\database\collaborationDatabase\ratDatabase\20151008\20150923_138R_2_Camera01\716.bmp	22.38	36.77
D:\study\database\collaborationDatabase\ratDatabase\20151008\20150923_138R_2_Camera01\717.bmp	21.8	37.7
D:\study\database\collaborationDatabase\ratDatabase\20151008\20150923_138R_2_Camera01\718.bmp	22.38	36.77
D:\study\database\collaborationDatabase\ratDatabase\20151008\20150923_138R_2_Camera01\719.bmp	21.8	37.7
D:\study\database\collaborationDatabase\ratDatabase\20151008\20150923_138R_2_Camera01\720.bmp	21.8	37.7
D:\study\database\collaborationDatabase\ratDatabase\20151008\20150923_138R_2_Camera01\721.bmp	23.2	38.08
D:\study\database\collaborationDatabase\ratDatabase\20151008\20150923_138R_2_Camera01\722.bmp	21.25	38.63
D:\study\database\collaborationDatabase\ratDatabase\20151008\20150923_138R_2_Camera01\723.bmp	22.62	39
D:\study\database\collaborationDatabase\ratDatabase\20151008\20150923_138R_2_Camera01\724.bmp	22.62	39
D:\study\database\collaborationDatabase\ratDatabase\20151008\20150923_138R_2_Camera01\725.bmp	23.96	39.4
D:\study\database\collaborationDatabase\ratDatabase\20151008\20150923_138R_2_Camera01\726.bmp	24.57	38.48
D:\study\database\collaborationDatabase\ratDatabase\20151008\20150923_138R_2_Camera01\727.bmp	24.57	38.48
D:\study\database\collaborationDatabase\ratDatabase\20151008\20150923_138R_2_Camera01\728.bmp	23.96	39.4
D:\study\database\collaborationDatabase\ratDatabase\20151008\20150923_138R_2_Camera01\729.bmp	25.91	38.91
D:\study\database\collaborationDatabase\ratDatabase\20151008\20150923_138R_2_Camera01\730.bmp	27.22	39.36
D:\study\database\collaborationDatabase\ratDatabase\20151008\20150923_138R_2_Camera01\731.bmp	27.22	39.36
D:\study\database\collaborationDatabase\ratDatabase\20151008\20150923_138R_2_Camera01\732.bmp	27.82	40.71
D:\study\database\collaborationDatabase\ratDatabase\20151008\20150923_138R_2_Camera01\733.bmp	30.47	39.45
D:\study\database\collaborationDatabase\ratDatabase\20151008\20150923_138R_2_Camera01\734.bmp	32.91	40.5
D:\study\database\collaborationDatabase\ratDatabase\20151008\20150923_138R_2_Camera01\735.bmp	32.91	40.5
D:\study\database\collaborationDatabase\ratDatabase\20151008\20150923_138R_2_Camera01\736.bmp	35.71	39.41
D:\study\database\collaborationDatabase\ratDatabase\20151008\20150923_138R_2_Camera01\737.bmp	38	40.61
D:\study\database\collaborationDatabase\ratDatabase\20151008\20150923_138R_2_Camera01\738.bmp	36.03	40.8
D:\study\database\collaborationDatabase\ratDatabase\20151008\20150923_138R_2_Camera01\739.bmp	36.87	40
D:\study\database\collaborationDatabase\ratDatabase\20151008\20150923_138R_2_Camera01\740.bmp	36.03	40.8
D:\study\database\collaborationDatabase\ratDatabase\20151008\20150923_138R_2_Camera01\741.bmp	36.87	40
D:\study\database\collaborationDatabase\ratDatabase\20151008\20150923_138R_2_Camera01\742.bmp	34.88	40.22
D:\study\database\collaborationDatabase\ratDatabase\20151008\20150923_138R_2_Camera01\743.bmp	34.08	41.05
D:\study\database\collaborationDatabase\ratDatabase\20151008\20150923_138R_2_Camera01\744.bmp	32.91	40.5
D:\study\database\collaborationDatabase\ratDatabase\20151008\20150923_138R_2_Camera01\745.bmp	30.26	41.68
D:\study\database\collaborationDatabase\ratDatabase\20151008\20150923_138R_2_Camera01\746.bmp	30.96	40.82
D:\study\database\collaborationDatabase\ratDatabase\20151008\20150923_138R_2_Camera01\747.bmp	28.39	42.06
D:\study\database\collaborationDatabase\ratDatabase\20151008\20150923_138R_2_Camera01\748.bmp	27.18	41.59
D:\study\database\collaborationDatabase\ratDatabase\20151008\20150923_138R_2_Camera01\749.bmp	27.18	41.59
D:\study\database\collaborationDatabase\ratDatabase\20151008\20150923_138R_2_Camera01\750.bmp	26.57	42.49
D:\study\database\collaborationDatabase\ratDatabase\20151008\20150923_138R_2_Camera01\751.bmp	25.35	42.05
D:\study\database\collaborationDatabase\ratDatabase\20151008\20150923_138R_2_Camera01\752.bmp	25.35	42.05
D:\study\database\collaborationDatabase\ratDatabase\20151008\20150923_138R_2_Camera01\753.bmp	24.1	41.63
D:\study\database\collaborationDatabase\ratDatabase\20151008\20150923_138R_2_Camera01\754.bmp	23.39	40.31
D:\study\database\collaborationDatabase\ratDatabase\20151008\20150923_138R_2_Camera01\755.bmp	21.04	41.79
D:\study\database\collaborationDatabase\ratDatabase\20151008\20150923_138R_2_Camera01\756.bmp	21.54	40.85
D:\study\database\collaborationDatabase\ratDatabase\20151008\20150923_138R_2_Camera01\757.bmp	19.75	41.44
D:\study\database\collaborationDatabase\ratDatabase\20151008\20150923_138R_2_Camera01\758.bmp	20.22	40.5
D:\study\database\collaborationDatabase\ratDatabase\20151008\20150923_138R_2_Camera01\759.bmp	18.43	41.11
D:\study\database\collaborationDatabase\ratDatabase\20151008\20150923_138R_2_Camera01\760.bmp	18.89	40.16
D:\study\database\collaborationDatabase\ratDatabase\20151008\20150923_138R_2_Camera01\761.bmp	20.22	40.5
D:\study\database\collaborationDatabase\ratDatabase\20151008\20150923_138R_2_Camera01\762.bmp	20.22	40.5
D:\study\database\collaborationDatabase\ratDatabase\20151008\20150923_138R_2_Camera01\763.bmp	19.75	41.44
D:\study\database\collaborationDatabase\ratDatabase\20151008\20150923_138R_2_Camera01\764.bmp	18.89	40.16
D:\study\database\collaborationDatabase\ratDatabase\20151008\20150923_138R_2_Camera01\765.bmp	17.1	40.8
D:\study\database\collaborationDatabase\ratDatabase\20151008\20150923_138R_2_Camera01\766.bmp	18.89	40.16
D:\study\database\collaborationDatabase\ratDatabase\20151008\20150923_138R_2_Camera01\767.bmp	15.38	41.48
D:\study\database\collaborationDatabase\ratDatabase\20151008\20150923_138R_2_Camera01\768.bmp	17.1	40.8
D:\study\database\collaborationDatabase\ratDatabase\20151008\20150923_138R_2_Camera01\769.bmp	18	42.06
D:\study\database\collaborationDatabase\ratDatabase\20151008\20150923_138R_2_Camera01\770.bmp	18.43	41.11
D:\study\database\collaborationDatabase\ratDatabase\20151008\20150923_138R_2_Camera01\771.bmp	18.43	41.11
D:\study\database\collaborationDatabase\ratDatabase\20151008\20150923_138R_2_Camera01\772.bmp	18	42.06
D:\study\database\collaborationDatabase\ratDatabase\20151008\20150923_138R_2_Camera01\773.bmp	19.29	42.38
D:\study\database\collaborationDatabase\ratDatabase\20151008\20150923_138R_2_Camera01\774.bmp	18	42.06
D:\study\database\collaborationDatabase\ratDatabase\20151008\20150923_138R_2_Camera01\775.bmp	18	42.06
D:\study\database\collaborationDatabase\ratDatabase\20151008\20150923_138R_2_Camera01\776.bmp	18	42.06
D:\study\database\collaborationDatabase\ratDatabase\20151008\20150923_138R_2_Camera01\777.bmp	17.59	43.01
D:\study\database\collaborationDatabase\ratDatabase\20151008\20150923_138R_2_Camera01\778.bmp	19.29	42.38
D:\study\database\collaborationDatabase\ratDatabase\20151008\20150923_138R_2_Camera01\779.bmp	21.04	41.79
D:\study\database\collaborationDatabase\ratDatabase\20151008\20150923_138R_2_Camera01\780.bmp	19.29	42.38
D:\study\database\collaborationDatabase\ratDatabase\20151008\20150923_138R_2_Camera01\781.bmp	20.56	42.72
D:\study\database\collaborationDatabase\ratDatabase\20151008\20150923_138R_2_Camera01\782.bmp	19.75	41.44
D:\study\database\collaborationDatabase\ratDatabase\20151008\20150923_138R_2_Camera01\783.bmp	22.83	41.23
D:\study\database\collaborationDatabase\ratDatabase\20151008\20150923_138R_2_Camera01\784.bmp	22.31	42.15
D:\study\database\collaborationDatabase\ratDatabase\20151008\20150923_138R_2_Camera01\785.bmp	23.55	42.54
D:\study\database\collaborationDatabase\ratDatabase\20151008\20150923_138R_2_Camera01\786.bmp	24.78	42.95
D:\study\database\collaborationDatabase\ratDatabase\20151008\20150923_138R_2_Camera01\787.bmp	22.52	44.38
D:\study\database\collaborationDatabase\ratDatabase\20151008\20150923_138R_2_Camera01\788.bmp	24.78	42.95
D:\study\database\collaborationDatabase\ratDatabase\20151008\20150923_138R_2_Camera01\789.bmp	24.78	42.95
D:\study\database\collaborationDatabase\ratDatabase\20151008\20150923_138R_2_Camera01\790.bmp	21.8	43.08
D:\study\database\collaborationDatabase\ratDatabase\20151008\20150923_138R_2_Camera01\791.bmp	24.78	42.95
D:\study\database\collaborationDatabase\ratDatabase\20151008\20150923_138R_2_Camera01\792.bmp	24.23	43.86
D:\study\database\collaborationDatabase\ratDatabase\20151008\20150923_138R_2_Camera01\793.bmp	23.03	43.46
D:\study\database\collaborationDatabase\ratDatabase\20151008\20150923_138R_2_Camera01\794.bmp	20.1	43.66
D:\study\database\collaborationDatabase\ratDatabase\20151008\20150923_138R_2_Camera01\795.bmp	21.32	44.01
D:\study\database\collaborationDatabase\ratDatabase\20151008\20150923_138R_2_Camera01\796.bmp	20.1	43.66
D:\study\database\collaborationDatabase\ratDatabase\20151008\20150923_138R_2_Camera01\797.bmp	20.1	43.66
D:\study\database\collaborationDatabase\ratDatabase\20151008\20150923_138R_2_Camera01\798.bmp	21.32	44.01
D:\study\database\collaborationDatabase\ratDatabase\20151008\20150923_138R_2_Camera01\799.bmp	21.8	43.08
D:\study\database\collaborationDatabase\ratDatabase\20151008\20150923_138R_2_Camera01\800.bmp	21.8	43.08
D:\study\database\collaborationDatabase\ratDatabase\20151008\20150923_138R_2_Camera01\801.bmp	18.85	43.32
D:\study\database\collaborationDatabase\ratDatabase\20151008\20150923_138R_2_Camera01\802.bmp	18.85	43.32
D:\study\database\collaborationDatabase\ratDatabase\20151008\20150923_138R_2_Camera01\803.bmp	20.56	42.72
D:\study\database\collaborationDatabase\ratDatabase\20151008\20150923_138R_2_Camera01\804.bmp	17.2	43.97
D:\study\database\collaborationDatabase\ratDatabase\20151008\20150923_138R_2_Camera01\805.bmp	17.59	43.01
D:\study\database\collaborationDatabase\ratDatabase\20151008\20150923_138R_2_Camera01\806.bmp	18.85	43.32
D:\study\database\collaborationDatabase\ratDatabase\20151008\20150923_138R_2_Camera01\807.bmp	17.59	43.01
D:\study\database\collaborationDatabase\ratDatabase\20151008\20150923_138R_2_Camera01\808.bmp	17.2	43.97
D:\study\database\collaborationDatabase\ratDatabase\20151008\20150923_138R_2_Camera01\809.bmp	16.82	44.92
D:\study\database\collaborationDatabase\ratDatabase\20151008\20150923_138R_2_Camera01\810.bmp	20.1	43.66
D:\study\database\collaborationDatabase\ratDatabase\20151008\20150923_138R_2_Camera01\811.bmp	18.03	45.22
D:\study\database\collaborationDatabase\ratDatabase\20151008\20150923_138R_2_Camera01\812.bmp	22.52	44.38
D:\study\database\collaborationDatabase\ratDatabase\20151008\20150923_138R_2_Camera01\813.bmp	20.85	44.94
D:\study\database\collaborationDatabase\ratDatabase\20151008\20150923_138R_2_Camera01\814.bmp	24.34	46.1
D:\study\database\collaborationDatabase\ratDatabase\20151008\20150923_138R_2_Camera01\815.bmp	23.7	44.78
D:\study\database\collaborationDatabase\ratDatabase\20151008\20150923_138R_2_Camera01\816.bmp	26	45.62
D:\study\database\collaborationDatabase\ratDatabase\20151008\20150923_138R_2_Camera01\817.bmp	28.3	44.29
D:\study\database\collaborationDatabase\ratDatabase\20151008\20150923_138R_2_Camera01\818.bmp	30.53	45.28
D:\study\database\collaborationDatabase\ratDatabase\20151008\20150923_138R_2_Camera01\819.bmp	30.53	45.28
D:\study\database\collaborationDatabase\ratDatabase\20151008\20150923_138R_2_Camera01\820.bmp	32.28	44.94
D:\study\database\collaborationDatabase\ratDatabase\20151008\20150923_138R_2_Camera01\821.bmp	32.28	44.94
D:\study\database\collaborationDatabase\ratDatabase\20151008\20150923_138R_2_Camera01\822.bmp	35.1	45.22
D:\study\database\collaborationDatabase\ratDatabase\20151008\20150923_138R_2_Camera01\823.bmp	35.1	45.22
D:\study\database\collaborationDatabase\ratDatabase\20151008\20150923_138R_2_Camera01\824.bmp	34.38	46.04
D:\study\database\collaborationDatabase\ratDatabase\20151008\20150923_138R_2_Camera01\825.bmp	35.39	46.62
D:\study\database\collaborationDatabase\ratDatabase\20151008\20150923_138R_2_Camera01\826.bmp	37.87	45.61
D:\study\database\collaborationDatabase\ratDatabase\20151008\20150923_138R_2_Camera01\827.bmp	37.12	46.4
D:\study\database\collaborationDatabase\ratDatabase\20151008\20150923_138R_2_Camera01\828.bmp	33.69	46.87
D:\study\database\collaborationDatabase\ratDatabase\20151008\20150923_138R_2_Camera01\829.bmp	36.12	45.8
D:\study\database\collaborationDatabase\ratDatabase\20151008\20150923_138R_2_Camera01\830.bmp	35.39	46.62
D:\study\database\collaborationDatabase\ratDatabase\20151008\20150923_138R_2_Camera01\831.bmp	36.12	45.8
D:\study\database\collaborationDatabase\ratDatabase\20151008\20150923_138R_2_Camera01\832.bmp	36.87	45
D:\study\database\collaborationDatabase\ratDatabase\20151008\20150923_138R_2_Camera01\833.bmp	36.87	45
D:\study\database\collaborationDatabase\ratDatabase\20151008\20150923_138R_2_Camera01\834.bmp	38.66	44.82
D:\study\database\collaborationDatabase\ratDatabase\20151008\20150923_138R_2_Camera01\835.bmp	37.65	44.2
D:\study\database\collaborationDatabase\ratDatabase\20151008\20150923_138R_2_Camera01\836.bmp	36.61	43.6
D:\study\database\collaborationDatabase\ratDatabase\20151008\20150923_138R_2_Camera01\837.bmp	36.61	43.6
D:\study\database\collaborationDatabase\ratDatabase\20151008\20150923_138R_2_Camera01\838.bmp	36.61	43.6
D:\study\database\collaborationDatabase\ratDatabase\20151008\20150923_138R_2_Camera01\839.bmp	36.33	42.2
D:\study\database\collaborationDatabase\ratDatabase\20151008\20150923_138R_2_Camera01\840.bmp	36.33	42.2
D:\study\database\collaborationDatabase\ratDatabase\20151008\20150923_138R_2_Camera01\841.bmp	36.33	42.2
D:\study\database\collaborationDatabase\ratDatabase\20151008\20150923_138R_2_Camera01\842.bmp	37.41	42.8
D:\study\database\collaborationDatabase\ratDatabase\20151008\20150923_138R_2_Camera01\843.bmp	35.22	41.62
D:\study\database\collaborationDatabase\ratDatabase\20151008\20150923_138R_2_Camera01\844.bmp	34.44	42.44
D:\study\database\collaborationDatabase\ratDatabase\20151008\20150923_138R_2_Camera01\845.bmp	35.22	41.62
D:\study\database\collaborationDatabase\ratDatabase\20151008\20150923_138R_2_Camera01\846.bmp	32.15	41.34
D:\study\database\collaborationDatabase\ratDatabase\20151008\20150923_138R_2_Camera01\847.bmp	30.96	40.82
D:\study\database\collaborationDatabase\ratDatabase\20151008\20150923_138R_2_Camera01\848.bmp	32.91	40.5
D:\study\database\collaborationDatabase\ratDatabase\20151008\20150923_138R_2_Camera01\849.bmp	32.15	41.34
D:\study\database\collaborationDatabase\ratDatabase\20151008\20150923_138R_2_Camera01\850.bmp	32.57	42.72
D:\study\database\collaborationDatabase\ratDatabase\20151008\20150923_138R_2_Camera01\851.bmp	32.15	41.34
D:\study\database\collaborationDatabase\ratDatabase\20151008\20150923_138R_2_Camera01\852.bmp	33.69	43.27
D:\study\database\collaborationDatabase\ratDatabase\20151008\20150923_138R_2_Camera01\853.bmp	31.43	42.19
D:\study\database\collaborationDatabase\ratDatabase\20151008\20150923_138R_2_Camera01\854.bmp	31.87	43.57
D:\study\database\collaborationDatabase\ratDatabase\20151008\20150923_138R_2_Camera01\855.bmp	31.18	44.42
D:\study\database\collaborationDatabase\ratDatabase\20151008\20150923_138R_2_Camera01\856.bmp	31.87	43.57
D:\study\database\collaborationDatabase\ratDatabase\20151008\20150923_138R_2_Camera01\857.bmp	31.61	45.79
D:\study\database\collaborationDatabase\ratDatabase\20151008\20150923_138R_2_Camera01\858.bmp	31.61	45.79
D:\study\database\collaborationDatabase\ratDatabase\20151008\20150923_138R_2_Camera01\859.bmp	30.07	43.91
D:\study\database\collaborationDatabase\ratDatabase\20151008\20150923_138R_2_Camera01\860.bmp	32.28	44.94
D:\study\database\collaborationDatabase\ratDatabase\20151008\20150923_138R_2_Camera01\861.bmp	31.18	44.42
D:\study\database\collaborationDatabase\ratDatabase\20151008\20150923_138R_2_Camera01\862.bmp	29.43	44.78
D:\study\database\collaborationDatabase\ratDatabase\20151008\20150923_138R_2_Camera01\863.bmp	29.43	44.78
D:\study\database\collaborationDatabase\ratDatabase\20151008\20150923_138R_2_Camera01\864.bmp	30.53	45.28
D:\study\database\collaborationDatabase\ratDatabase\20151008\20150923_138R_2_Camera01\865.bmp	32.28	44.94
D:\study\database\collaborationDatabase\ratDatabase\20151008\20150923_138R_2_Camera01\866.bmp	30.96	46.65
D:\study\database\collaborationDatabase\ratDatabase\20151008\20150923_138R_2_Camera01\867.bmp	31.61	45.79
D:\study\database\collaborationDatabase\ratDatabase\20151008\20150923_138R_2_Camera01\868.bmp	32.66	46.32
D:\study\database\collaborationDatabase\ratDatabase\20151008\20150923_138R_2_Camera01\869.bmp	33.69	46.87
D:\study\database\collaborationDatabase\ratDatabase\20151008\20150923_138R_2_Camera01\870.bmp	32.01	47.17
D:\study\database\collaborationDatabase\ratDatabase\20151008\20150923_138R_2_Camera01\871.bmp	32.01	47.17
D:\study\database\collaborationDatabase\ratDatabase\20151008\20150923_138R_2_Camera01\872.bmp	32.01	47.17
D:\study\database\collaborationDatabase\ratDatabase\20151008\20150923_138R_2_Camera01\873.bmp	35.39	46.62
D:\study\database\collaborationDatabase\ratDatabase\20151008\20150923_138R_2_Camera01\874.bmp	36.38	47.2
D:\study\database\collaborationDatabase\ratDatabase\20151008\20150923_138R_2_Camera01\875.bmp	33.02	47.71
D:\study\database\collaborationDatabase\ratDatabase\20151008\20150923_138R_2_Camera01\876.bmp	35.68	48.01
D:\study\database\collaborationDatabase\ratDatabase\20151008\20150923_138R_2_Camera01\877.bmp	35.39	46.62
D:\study\database\collaborationDatabase\ratDatabase\20151008\20150923_138R_2_Camera01\878.bmp	33.69	46.87
D:\study\database\collaborationDatabase\ratDatabase\20151008\20150923_138R_2_Camera01\879.bmp	32.66	46.32
D:\study\database\collaborationDatabase\ratDatabase\20151008\20150923_138R_2_Camera01\880.bmp	34.7	47.43
D:\study\database\collaborationDatabase\ratDatabase\20151008\20150923_138R_2_Camera01\881.bmp	33.02	47.71
D:\study\database\collaborationDatabase\ratDatabase\20151008\20150923_138R_2_Camera01\882.bmp	33.69	46.87
D:\study\database\collaborationDatabase\ratDatabase\20151008\20150923_138R_2_Camera01\883.bmp	33.02	47.71
D:\study\database\collaborationDatabase\ratDatabase\20151008\20150923_138R_2_Camera01\884.bmp	34.7	47.43
D:\study\database\collaborationDatabase\ratDatabase\20151008\20150923_138R_2_Camera01\885.bmp	31.61	45.79
D:\study\database\collaborationDatabase\ratDatabase\20151008\20150923_138R_2_Camera01\886.bmp	31.61	45.79
D:\study\database\collaborationDatabase\ratDatabase\20151008\20150923_138R_2_Camera01\887.bmp	35.39	46.62
D:\study\database\collaborationDatabase\ratDatabase\20151008\20150923_138R_2_Camera01\888.bmp	33.69	46.87
D:\study\database\collaborationDatabase\ratDatabase\20151008\20150923_138R_2_Camera01\889.bmp	30.53	45.28
D:\study\database\collaborationDatabase\ratDatabase\20151008\20150923_138R_2_Camera01\890.bmp	33.34	45.49
D:\study\database\collaborationDatabase\ratDatabase\20151008\20150923_138R_2_Camera01\891.bmp	33.69	46.87
D:\study\database\collaborationDatabase\ratDatabase\20151008\20150923_138R_2_Camera01\892.bmp	35.39	46.62
D:\study\database\collaborationDatabase\ratDatabase\20151008\20150923_138R_2_Camera01\893.bmp	37.12	46.4
D:\study\database\collaborationDatabase\ratDatabase\20151008\20150923_138R_2_Camera01\894.bmp	34.38	46.04
D:\study\database\collaborationDatabase\ratDatabase\20151008\20150923_138R_2_Camera01\895.bmp	32.28	44.94
D:\study\database\collaborationDatabase\ratDatabase\20151008\20150923_138R_2_Camera01\896.bmp	32.28	44.94
D:\study\database\collaborationDatabase\ratDatabase\20151008\20150923_138R_2_Camera01\897.bmp	32.28	44.94
D:\study\database\collaborationDatabase\ratDatabase\20151008\20150923_138R_2_Camera01\898.bmp	34.38	46.04
D:\study\database\collaborationDatabase\ratDatabase\20151008\20150923_138R_2_Camera01\899.bmp	33.34	45.49
D:\study\database\collaborationDatabase\ratDatabase\20151008\20150923_138R_2_Camera01\900.bmp	31.61	45.79
D:\study\database\collaborationDatabase\ratDatabase\20151008\20150923_138R_2_Camera01\901.bmp	32.66	46.32
D:\study\database\collaborationDatabase\ratDatabase\20151008\20150923_138R_2_Camera01\902.bmp	32.97	44.1
D:\study\database\collaborationDatabase\ratDatabase\20151008\20150923_138R_2_Camera01\903.bmp	34.38	46.04
D:\study\database\collaborationDatabase\ratDatabase\20151008\20150923_138R_2_Camera01\904.bmp	32.97	44.1
D:\study\database\collaborationDatabase\ratDatabase\20151008\20150923_138R_2_Camera01\905.bmp	31.18	44.42
D:\study\database\collaborationDatabase\ratDatabase\20151008\20150923_138R_2_Camera01\906.bmp	31.18	44.42
D:\study\database\collaborationDatabase\ratDatabase\20151008\20150923_138R_2_Camera01\907.bmp	32.66	46.32
D:\study\database\collaborationDatabase\ratDatabase\20151008\20150923_138R_2_Camera01\908.bmp	31.18	44.42
D:\study\database\collaborationDatabase\ratDatabase\20151008\20150923_138R_2_Camera01\909.bmp	32.28	44.94
D:\study\database\collaborationDatabase\ratDatabase\20151008\20150923_138R_2_Camera01\910.bmp	32.97	44.1
D:\study\database\collaborationDatabase\ratDatabase\20151008\20150923_138R_2_Camera01\911.bmp	32.28	44.94
D:\study\database\collaborationDatabase\ratDatabase\20151008\20150923_138R_2_Camera01\912.bmp	31.87	43.57
D:\study\database\collaborationDatabase\ratDatabase\20151008\20150923_138R_2_Camera01\913.bmp	31.61	45.79
D:\study\database\collaborationDatabase\ratDatabase\20151008\20150923_138R_2_Camera01\914.bmp	32.28	44.94
D:\study\database\collaborationDatabase\ratDatabase\20151008\20150923_138R_2_Camera01\915.bmp	30.53	45.28
D:\study\database\collaborationDatabase\ratDatabase\20151008\20150923_138R_2_Camera01\916.bmp	30.53	45.28
D:\study\database\collaborationDatabase\ratDatabase\20151008\20150923_138R_2_Camera01\917.bmp	31.61	45.79
D:\study\database\collaborationDatabase\ratDatabase\20151008\20150923_138R_2_Camera01\918.bmp	31.61	45.79
D:\study\database\collaborationDatabase\ratDatabase\20151008\20150923_138R_2_Camera01\919.bmp	32.66	46.32
D:\study\database\collaborationDatabase\ratDatabase\20151008\20150923_138R_2_Camera01\920.bmp	31.61	45.79
D:\study\database\collaborationDatabase\ratDatabase\20151008\20150923_138R_2_Camera01\921.bmp	32.66	46.32
D:\study\database\collaborationDatabase\ratDatabase\20151008\20150923_138R_2_Camera01\922.bmp	31.18	44.42
D:\study\database\collaborationDatabase\ratDatabase\20151008\20150923_138R_2_Camera01\923.bmp	31.61	45.79
D:\study\database\collaborationDatabase\ratDatabase\20151008\20150923_138R_2_Camera01\924.bmp	31.18	44.42
D:\study\database\collaborationDatabase\ratDatabase\20151008\20150923_138R_2_Camera01\925.bmp	31.18	44.42
D:\study\database\collaborationDatabase\ratDatabase\20151008\20150923_138R_2_Camera01\926.bmp	32.28	44.94
D:\study\database\collaborationDatabase\ratDatabase\20151008\20150923_138R_2_Camera01\927.bmp	30.53	45.28
D:\study\database\collaborationDatabase\ratDatabase\20151008\20150923_138R_2_Camera01\928.bmp	30.53	45.28
D:\study\database\collaborationDatabase\ratDatabase\20151008\20150923_138R_2_Camera01\929.bmp	30.53	45.28
D:\study\database\collaborationDatabase\ratDatabase\20151008\20150923_138R_2_Camera01\930.bmp	31.61	45.79
D:\study\database\collaborationDatabase\ratDatabase\20151008\20150923_138R_2_Camera01\931.bmp	30.53	45.28
D:\study\database\collaborationDatabase\ratDatabase\20151008\20150923_138R_2_Camera01\932.bmp	31.61	45.79
D:\study\database\collaborationDatabase\ratDatabase\20151008\20150923_138R_2_Camera01\933.bmp	33.34	45.49
D:\study\database\collaborationDatabase\ratDatabase\20151008\20150923_138R_2_Camera01\934.bmp	31.61	45.79
D:\study\database\collaborationDatabase\ratDatabase\20151008\20150923_138R_2_Camera01\935.bmp	32.66	46.32
D:\study\database\collaborationDatabase\ratDatabase\20151008\20150923_138R_2_Camera01\936.bmp	31.61	45.79
D:\study\database\collaborationDatabase\ratDatabase\20151008\20150923_138R_2_Camera01\937.bmp	32.66	46.32
D:\study\database\collaborationDatabase\ratDatabase\20151008\20150923_138R_2_Camera01\938.bmp	31.61	45.79
D:\study\database\collaborationDatabase\ratDatabase\20151008\20150923_138R_2_Camera01\939.bmp	31.61	45.79
D:\study\database\collaborationDatabase\ratDatabase\20151008\20150923_138R_2_Camera01\940.bmp	32.97	44.1
D:\study\database\collaborationDatabase\ratDatabase\20151008\20150923_138R_2_Camera01\941.bmp	29.43	44.78
D:\study\database\collaborationDatabase\ratDatabase\20151008\20150923_138R_2_Camera01\942.bmp	31.18	44.42
D:\study\database\collaborationDatabase\ratDatabase\20151008\20150923_138R_2_Camera01\943.bmp	32.66	46.32
D:\study\database\collaborationDatabase\ratDatabase\20151008\20150923_138R_2_Camera01\944.bmp	32.66	46.32
D:\study\database\collaborationDatabase\ratDatabase\20151008\20150923_138R_2_Camera01\945.bmp	31.18	44.42
D:\study\database\collaborationDatabase\ratDatabase\20151008\20150923_138R_2_Camera01\946.bmp	32.66	46.32
D:\study\database\collaborationDatabase\ratDatabase\20151008\20150923_138R_2_Camera01\947.bmp	34.38	46.04
D:\study\database\collaborationDatabase\ratDatabase\20151008\20150923_138R_2_Camera01\948.bmp	33.34	45.49
D:\study\database\collaborationDatabase\ratDatabase\20151008\20150923_138R_2_Camera01\949.bmp	31.61	45.79
D:\study\database\collaborationDatabase\ratDatabase\20151008\20150923_138R_2_Camera01\950.bmp	32.28	44.94
D:\study\database\collaborationDatabase\ratDatabase\20151008\20150923_138R_2_Camera01\951.bmp	32.28	44.94
D:\study\database\collaborationDatabase\ratDatabase\20151008\20150923_138R_2_Camera01\952.bmp	31.18	44.42
D:\study\database\collaborationDatabase\ratDatabase\20151008\20150923_138R_2_Camera01\953.bmp	33.34	45.49
D:\study\database\collaborationDatabase\ratDatabase\20151008\20150923_138R_2_Camera01\954.bmp	32.28	44.94
D:\study\database\collaborationDatabase\ratDatabase\20151008\20150923_138R_2_Camera01\955.bmp	32.28	44.94
D:\study\database\collaborationDatabase\ratDatabase\20151008\20150923_138R_2_Camera01\956.bmp	32.66	46.32
D:\study\database\collaborationDatabase\ratDatabase\20151008\20150923_138R_2_Camera01\957.bmp	31.18	44.42
D:\study\database\collaborationDatabase\ratDatabase\20151008\20150923_138R_2_Camera01\958.bmp	33.34	45.49
D:\study\database\collaborationDatabase\ratDatabase\20151008\20150923_138R_2_Camera01\959.bmp	31.87	43.57
D:\study\database\collaborationDatabase\ratDatabase\20151008\20150923_138R_2_Camera01\960.bmp	31.87	43.57
D:\study\database\collaborationDatabase\ratDatabase\20151008\20150923_138R_2_Camera01\961.bmp	32.97	44.1
D:\study\database\collaborationDatabase\ratDatabase\20151008\20150923_138R_2_Camera01\962.bmp	32.28	44.94
D:\study\database\collaborationDatabase\ratDatabase\20151008\20150923_138R_2_Camera01\963.bmp	31.18	44.42
D:\study\database\collaborationDatabase\ratDatabase\20151008\20150923_138R_2_Camera01\964.bmp	32.28	44.94
D:\study\database\collaborationDatabase\ratDatabase\20151008\20150923_138R_2_Camera01\965.bmp	32.97	44.1
D:\study\database\collaborationDatabase\ratDatabase\20151008\20150923_138R_2_Camera01\966.bmp	32.28	44.94
D:\study\database\collaborationDatabase\ratDatabase\20151008\20150923_138R_2_Camera01\967.bmp	33.34	45.49
D:\study\database\collaborationDatabase\ratDatabase\20151008\20150923_138R_2_Camera01\968.bmp	32.28	44.94
D:\study\database\collaborationDatabase\ratDatabase\20151008\20150923_138R_2_Camera01\969.bmp	31.18	44.42
D:\study\database\collaborationDatabase\ratDatabase\20151008\20150923_138R_2_Camera01\970.bmp	32.66	46.32
D:\study\database\collaborationDatabase\ratDatabase\20151008\20150923_138R_2_Camera01\971.bmp	32.28	44.94
D:\study\database\collaborationDatabase\ratDatabase\20151008\20150923_138R_2_Camera01\972.bmp	32.97	44.1
D:\study\database\collaborationDatabase\ratDatabase\20151008\20150923_138R_2_Camera01\973.bmp	31.18	44.42
D:\study\database\collaborationDatabase\ratDatabase\20151008\20150923_138R_2_Camera01\974.bmp	32.28	44.94
D:\study\database\collaborationDatabase\ratDatabase\20151008\20150923_138R_2_Camera01\975.bmp	30.07	43.91
D:\study\database\collaborationDatabase\ratDatabase\20151008\20150923_138R_2_Camera01\976.bmp	30.53	45.28
D:\study\database\collaborationDatabase\ratDatabase\20151008\20150923_138R_2_Camera01\977.bmp	29.43	44.78
D:\study\database\collaborationDatabase\ratDatabase\20151008\20150923_138R_2_Camera01\978.bmp	28.3	44.29
D:\study\database\collaborationDatabase\ratDatabase\20151008\20150923_138R_2_Camera01\979.bmp	26.57	44.72
D:\study\database\collaborationDatabase\ratDatabase\20151008\20150923_138R_2_Camera01\980.bmp	22.52	44.38
D:\study\database\collaborationDatabase\ratDatabase\20151008\20150923_138R_2_Camera01\981.bmp	22.52	44.38
D:\study\database\collaborationDatabase\ratDatabase\20151008\20150923_138R_2_Camera01\982.bmp	22.52	44.38
D:\study\database\collaborationDatabase\ratDatabase\20151008\20150923_138R_2_Camera01\983.bmp	20.1	43.66
D:\study\database\collaborationDatabase\ratDatabase\20151008\20150923_138R_2_Camera01\984.bmp	17.59	43.01
D:\study\database\collaborationDatabase\ratDatabase\20151008\20150923_138R_2_Camera01\985.bmp	17.2	43.97
D:\study\database\collaborationDatabase\ratDatabase\20151008\20150923_138R_2_Camera01\986.bmp	15.38	41.48
D:\study\database\collaborationDatabase\ratDatabase\20151008\20150923_138R_2_Camera01\987.bmp	14.68	43.42
D:\study\database\collaborationDatabase\ratDatabase\20151008\20150923_138R_2_Camera01\988.bmp	14.68	43.42
D:\study\database\collaborationDatabase\ratDatabase\20151008\20150923_138R_2_Camera01\989.bmp	13.39	43.17
D:\study\database\collaborationDatabase\ratDatabase\20151008\20150923_138R_2_Camera01\990.bmp	12.09	42.95
D:\study\database\collaborationDatabase\ratDatabase\20151008\20150923_138R_2_Camera01\991.bmp	11.04	41.77
D:\study\database\collaborationDatabase\ratDatabase\20151008\20150923_138R_2_Camera01\992.bmp	10.78	42.76
D:\study\database\collaborationDatabase\ratDatabase\20151008\20150923_138R_2_Camera01\993.bmp	9.69	41.59
D:\study\database\collaborationDatabase\ratDatabase\20151008\20150923_138R_2_Camera01\994.bmp	8.53	40.45
D:\study\database\collaborationDatabase\ratDatabase\20151008\20150923_138R_2_Camera01\995.bmp	8.53	40.45
D:\study\database\collaborationDatabase\ratDatabase\20151008\20150923_138R_2_Camera01\996.bmp	7.31	39.32
D:\study\database\collaborationDatabase\ratDatabase\20151008\20150923_138R_2_Camera01\997.bmp	4.4	39.12
D:\study\database\collaborationDatabase\ratDatabase\20151008\20150923_138R_2_Camera01\998.bmp	4.4	39.12
D:\study\database\collaborationDatabase\ratDatabase\20151008\20150923_138R_2_Camera01\999.bmp	2.94	39.05
D:\study\database\collaborationDatabase\ratDatabase\20151008\20150923_138R_2_Camera01\1000.bmp	1.47	39.01
D:\study\database\collaborationDatabase\ratDatabase\20151008\20150923_138R_2_Camera01\1001.bmp	1.47	39.01
D:\study\database\collaborationDatabase\ratDatabase\20151008\20150923_138R_2_Camera01\1002.bmp	1.51	38.01
D:\study\database\collaborationDatabase\ratDatabase\20151008\20150923_138R_2_Camera01\1003.bmp	0	37
D:\study\database\collaborationDatabase\ratDatabase\20151008\20150923_138R_2_Camera01\1004.bmp	1.55	37.01
D:\study\database\collaborationDatabase\ratDatabase\20151008\20150923_138R_2_Camera01\1005.bmp	0	38
D:\study\database\collaborationDatabase\ratDatabase\20151008\20150923_138R_2_Camera01\1006.bmp	-1.51	38.01
D:\study\database\collaborationDatabase\ratDatabase\20151008\20150923_138R_2_Camera01\1007.bmp	0	37
D:\study\database\collaborationDatabase\ratDatabase\20151008\20150923_138R_2_Camera01\1008.bmp	0	37
D:\study\database\collaborationDatabase\ratDatabase\20151008\20150923_138R_2_Camera01\1009.bmp	0	36
D:\study\database\collaborationDatabase\ratDatabase\20151008\20150923_138R_2_Camera01\1010.bmp	0	36
D:\study\database\collaborationDatabase\ratDatabase\20151008\20150923_138R_2_Camera01\1011.bmp	0	36
D:\study\database\collaborationDatabase\ratDatabase\20151008\20150923_138R_2_Camera01\1012.bmp	0	35
D:\study\database\collaborationDatabase\ratDatabase\20151008\20150923_138R_2_Camera01\1013.bmp	0	35
D:\study\database\collaborationDatabase\ratDatabase\20151008\20150923_138R_2_Camera01\1014.bmp	0	36
D:\study\database\collaborationDatabase\ratDatabase\20151008\20150923_138R_2_Camera01\1015.bmp	0	35
D:\study\database\collaborationDatabase\ratDatabase\20151008\20150923_138R_2_Camera01\1016.bmp	-1.64	35.01
D:\study\database\collaborationDatabase\ratDatabase\20151008\20150923_138R_2_Camera01\1017.bmp	0	35
D:\study\database\collaborationDatabase\ratDatabase\20151008\20150923_138R_2_Camera01\1018.bmp	0	34
D:\study\database\collaborationDatabase\ratDatabase\20151008\20150923_138R_2_Camera01\1019.bmp	0	34
D:\study\database\collaborationDatabase\ratDatabase\20151008\20150923_138R_2_Camera01\1020.bmp	0	34
D:\study\database\collaborationDatabase\ratDatabase\20151008\20150923_138R_2_Camera01\1021.bmp	0	34
D:\study\database\collaborationDatabase\ratDatabase\20151008\20150923_138R_2_Camera01\1022.bmp	0	34
D:\study\database\collaborationDatabase\ratDatabase\20151008\20150923_138R_2_Camera01\1023.bmp	1.64	35.01
D:\study\database\collaborationDatabase\ratDatabase\20151008\20150923_138R_2_Camera01\1024.bmp	0	34
D:\study\database\collaborationDatabase\ratDatabase\20151008\20150923_138R_2_Camera01\1025.bmp	0	34
D:\study\database\collaborationDatabase\ratDatabase\20151008\20150923_138R_2_Camera01\1026.bmp	1.64	35.01
D:\study\database\collaborationDatabase\ratDatabase\20151008\20150923_138R_2_Camera01\1027.bmp	1.64	35.01
D:\study\database\collaborationDatabase\ratDatabase\20151008\20150923_138R_2_Camera01\1028.bmp	1.64	35.01
D:\study\database\collaborationDatabase\ratDatabase\20151008\20150923_138R_2_Camera01\1029.bmp	0	35
D:\study\database\collaborationDatabase\ratDatabase\20151008\20150923_138R_2_Camera01\1030.bmp	1.64	35.01
D:\study\database\collaborationDatabase\ratDatabase\20151008\20150923_138R_2_Camera01\1031.bmp	1.68	34.01
D:\study\database\collaborationDatabase\ratDatabase\20151008\20150923_138R_2_Camera01\1032.bmp	3.37	34.06
D:\study\database\collaborationDatabase\ratDatabase\20151008\20150923_138R_2_Camera01\1033.bmp	3.27	35.06
D:\study\database\collaborationDatabase\ratDatabase\20151008\20150923_138R_2_Camera01\1034.bmp	5.04	34.13
D:\study\database\collaborationDatabase\ratDatabase\20151008\20150923_138R_2_Camera01\1035.bmp	3.37	34.06
D:\study\database\collaborationDatabase\ratDatabase\20151008\20150923_138R_2_Camera01\1036.bmp	6.71	34.23
D:\study\database\collaborationDatabase\ratDatabase\20151008\20150923_138R_2_Camera01\1037.bmp	6.71	34.23
D:\study\database\collaborationDatabase\ratDatabase\20151008\20150923_138R_2_Camera01\1038.bmp	6.71	34.23
D:\study\database\collaborationDatabase\ratDatabase\20151008\20150923_138R_2_Camera01\1039.bmp	5.19	33.14
D:\study\database\collaborationDatabase\ratDatabase\20151008\20150923_138R_2_Camera01\1040.bmp	6.52	35.23
D:\study\database\collaborationDatabase\ratDatabase\20151008\20150923_138R_2_Camera01\1041.bmp	6.71	34.23
D:\study\database\collaborationDatabase\ratDatabase\20151008\20150923_138R_2_Camera01\1042.bmp	6.71	34.23
D:\study\database\collaborationDatabase\ratDatabase\20151008\20150923_138R_2_Camera01\1043.bmp	6.71	34.23
D:\study\database\collaborationDatabase\ratDatabase\20151008\20150923_138R_2_Camera01\1044.bmp	5.04	34.13
D:\study\database\collaborationDatabase\ratDatabase\20151008\20150923_138R_2_Camera01\1045.bmp	4.9	35.13
D:\study\database\collaborationDatabase\ratDatabase\20151008\20150923_138R_2_Camera01\1046.bmp	6.52	35.23
D:\study\database\collaborationDatabase\ratDatabase\20151008\20150923_138R_2_Camera01\1047.bmp	4.9	35.13
D:\study\database\collaborationDatabase\ratDatabase\20151008\20150923_138R_2_Camera01\1048.bmp	8.62	33.38
D:\study\database\collaborationDatabase\ratDatabase\20151008\20150923_138R_2_Camera01\1049.bmp	6.52	35.23
D:\study\database\collaborationDatabase\ratDatabase\20151008\20150923_138R_2_Camera01\1050.bmp	8.37	34.37
D:\study\database\collaborationDatabase\ratDatabase\20151008\20150923_138R_2_Camera01\1051.bmp	6.52	35.23
D:\study\database\collaborationDatabase\ratDatabase\20151008\20150923_138R_2_Camera01\1052.bmp	8.13	35.36
D:\study\database\collaborationDatabase\ratDatabase\20151008\20150923_138R_2_Camera01\1053.bmp	6.52	35.23
D:\study\database\collaborationDatabase\ratDatabase\20151008\20150923_138R_2_Camera01\1054.bmp	6.71	34.23
D:\study\database\collaborationDatabase\ratDatabase\20151008\20150923_138R_2_Camera01\1055.bmp	6.71	34.23
D:\study\database\collaborationDatabase\ratDatabase\20151008\20150923_138R_2_Camera01\1056.bmp	6.71	34.23
D:\study\database\collaborationDatabase\ratDatabase\20151008\20150923_138R_2_Camera01\1057.bmp	8.37	34.37
D:\study\database\collaborationDatabase\ratDatabase\20151008\20150923_138R_2_Camera01\1058.bmp	6.71	34.23
D:\study\database\collaborationDatabase\ratDatabase\20151008\20150923_138R_2_Camera01\1059.bmp	6.71	34.23
D:\study\database\collaborationDatabase\ratDatabase\20151008\20150923_138R_2_Camera01\1060.bmp	8.37	34.37
D:\study\database\collaborationDatabase\ratDatabase\20151008\20150923_138R_2_Camera01\1061.bmp	10.01	34.53
D:\study\database\collaborationDatabase\ratDatabase\20151008\20150923_138R_2_Camera01\1062.bmp	6.52	35.23
D:\study\database\collaborationDatabase\ratDatabase\20151008\20150923_138R_2_Camera01\1063.bmp	8.37	34.37
D:\study\database\collaborationDatabase\ratDatabase\20151008\20150923_138R_2_Camera01\1064.bmp	6.71	34.23
D:\study\database\collaborationDatabase\ratDatabase\20151008\20150923_138R_2_Camera01\1065.bmp	8.37	34.37
D:\study\database\collaborationDatabase\ratDatabase\20151008\20150923_138R_2_Camera01\1066.bmp	10.01	34.53
D:\study\database\collaborationDatabase\ratDatabase\20151008\20150923_138R_2_Camera01\1067.bmp	10.01	34.53
D:\study\database\collaborationDatabase\ratDatabase\20151008\20150923_138R_2_Camera01\1068.bmp	8.13	35.36
D:\study\database\collaborationDatabase\ratDatabase\20151008\20150923_138R_2_Camera01\1069.bmp	8.13	35.36
D:\study\database\collaborationDatabase\ratDatabase\20151008\20150923_138R_2_Camera01\1070.bmp	6.52	35.23
D:\study\database\collaborationDatabase\ratDatabase\20151008\20150923_138R_2_Camera01\1071.bmp	8.13	35.36
D:\study\database\collaborationDatabase\ratDatabase\20151008\20150923_138R_2_Camera01\1072.bmp	8.37	34.37
D:\study\database\collaborationDatabase\ratDatabase\20151008\20150923_138R_2_Camera01\1073.bmp	9.73	35.51
D:\study\database\collaborationDatabase\ratDatabase\20151008\20150923_138R_2_Camera01\1074.bmp	9.73	35.51
D:\study\database\collaborationDatabase\ratDatabase\20151008\20150923_138R_2_Camera01\1075.bmp	8.13	35.36
D:\study\database\collaborationDatabase\ratDatabase\20151008\20150923_138R_2_Camera01\1076.bmp	8.13	35.36
D:\study\database\collaborationDatabase\ratDatabase\20151008\20150923_138R_2_Camera01\1077.bmp	8.13	35.36
D:\study\database\collaborationDatabase\ratDatabase\20151008\20150923_138R_2_Camera01\1078.bmp	10.01	34.53
D:\study\database\collaborationDatabase\ratDatabase\20151008\20150923_138R_2_Camera01\1079.bmp	10.01	34.53
D:\study\database\collaborationDatabase\ratDatabase\20151008\20150923_138R_2_Camera01\1080.bmp	10.01	34.53
D:\study\database\collaborationDatabase\ratDatabase\20151008\20150923_138R_2_Camera01\1081.bmp	11.63	34.71
D:\study\database\collaborationDatabase\ratDatabase\20151008\20150923_138R_2_Camera01\1082.bmp	10.01	34.53
D:\study\database\collaborationDatabase\ratDatabase\20151008\20150923_138R_2_Camera01\1083.bmp	10.01	34.53
D:\study\database\collaborationDatabase\ratDatabase\20151008\20150923_138R_2_Camera01\1084.bmp	10.01	34.53
D:\study\database\collaborationDatabase\ratDatabase\20151008\20150923_138R_2_Camera01\1085.bmp	10.3	33.54
D:\study\database\collaborationDatabase\ratDatabase\20151008\20150923_138R_2_Camera01\1086.bmp	10.01	34.53
D:\study\database\collaborationDatabase\ratDatabase\20151008\20150923_138R_2_Camera01\1087.bmp	10.01	34.53
D:\study\database\collaborationDatabase\ratDatabase\20151008\20150923_138R_2_Camera01\1088.bmp	10.01	34.53
D:\study\database\collaborationDatabase\ratDatabase\20151008\20150923_138R_2_Camera01\1089.bmp	10.01	34.53
D:\study\database\collaborationDatabase\ratDatabase\20151008\20150923_138R_2_Camera01\1090.bmp	13.63	33.96
D:\study\database\collaborationDatabase\ratDatabase\20151008\20150923_138R_2_Camera01\1091.bmp	15.26	34.21
D:\study\database\collaborationDatabase\ratDatabase\20151008\20150923_138R_2_Camera01\1092.bmp	18.97	33.84
D:\study\database\collaborationDatabase\ratDatabase\20151008\20150923_138R_2_Camera01\1093.bmp	22.11	34.54
D:\study\database\collaborationDatabase\ratDatabase\20151008\20150923_138R_2_Camera01\1094.bmp	24.3	34.01
D:\study\database\collaborationDatabase\ratDatabase\20151008\20150923_138R_2_Camera01\1095.bmp	26.57	33.54
D:\study\database\collaborationDatabase\ratDatabase\20151008\20150923_138R_2_Camera01\1096.bmp	30.38	33.62
D:\study\database\collaborationDatabase\ratDatabase\20151008\20150923_138R_2_Camera01\1097.bmp	31.83	34.13
D:\study\database\collaborationDatabase\ratDatabase\20151008\20150923_138R_2_Camera01\1098.bmp	36.53	33.6
D:\study\database\collaborationDatabase\ratDatabase\20151008\20150923_138R_2_Camera01\1099.bmp	35.13	33.02
D:\study\database\collaborationDatabase\ratDatabase\20151008\20150923_138R_2_Camera01\1100.bmp	39.17	34.83
D:\study\database\collaborationDatabase\ratDatabase\20151008\20150923_138R_2_Camera01\1101.bmp	40.24	34.06
D:\study\database\collaborationDatabase\ratDatabase\20151008\20150923_138R_2_Camera01\1102.bmp	52.52	37.8
D:\study\database\collaborationDatabase\ratDatabase\20151008\20150923_138R_2_Camera01\1103.bmp	51.58	37.01
D:\study\database\collaborationDatabase\ratDatabase\20151008\20150923_138R_2_Camera01\1104.bmp	53.75	37.2
D:\study\database\collaborationDatabase\ratDatabase\20151008\20150923_138R_2_Camera01\1105.bmp	55.49	38.83
D:\study\database\collaborationDatabase\ratDatabase\20151008\20150923_138R_2_Camera01\1106.bmp	58.78	38.59
D:\study\database\collaborationDatabase\ratDatabase\20151008\20150923_138R_2_Camera01\1107.bmp	61.39	37.59
D:\study\database\collaborationDatabase\ratDatabase\20151008\20150923_138R_2_Camera01\1108.bmp	65.9	41.63
D:\study\database\collaborationDatabase\ratDatabase\20151008\20150923_138R_2_Camera01\1109.bmp	62.1	38.47
D:\study\database\collaborationDatabase\ratDatabase\20151008\20150923_138R_2_Camera01\1110.bmp	64.13	36.67
D:\study\database\collaborationDatabase\ratDatabase\20151008\20150923_138R_2_Camera01\1111.bmp	71.57	44.27
D:\study\database\collaborationDatabase\ratDatabase\20151008\20150923_138R_2_Camera01\1112.bmp	71.57	44.27
D:\study\database\collaborationDatabase\ratDatabase\20151008\20150923_138R_2_Camera01\1113.bmp	74.41	44.64
D:\study\database\collaborationDatabase\ratDatabase\20151008\20150923_138R_2_Camera01\1114.bmp	75.96	45.35
D:\study\database\collaborationDatabase\ratDatabase\20151008\20150923_138R_2_Camera01\1115.bmp	75.07	46.57
D:\study\database\collaborationDatabase\ratDatabase\20151008\20150923_138R_2_Camera01\1116.bmp	77.99	48.05
D:\study\database\collaborationDatabase\ratDatabase\20151008\20150923_138R_2_Camera01\1117.bmp	77.74	47.07
D:\study\database\collaborationDatabase\ratDatabase\20151008\20150923_138R_2_Camera01\1118.bmp	77.74	47.07
D:\study\database\collaborationDatabase\ratDatabase\20151008\20150923_138R_2_Camera01\1119.bmp	79.38	48.84
D:\study\database\collaborationDatabase\ratDatabase\20151008\20150923_138R_2_Camera01\1120.bmp	76.55	47.3
D:\study\database\collaborationDatabase\ratDatabase\20151008\20150923_138R_2_Camera01\1121.bmp	78.93	46.87
D:\study\database\collaborationDatabase\ratDatabase\20151008\20150923_138R_2_Camera01\1122.bmp	77.74	47.07
D:\study\database\collaborationDatabase\ratDatabase\20151008\20150923_138R_2_Camera01\1123.bmp	77.2	45.12
D:\study\database\collaborationDatabase\ratDatabase\20151008\20150923_138R_2_Camera01\1124.bmp	78.44	44.91
D:\study\database\collaborationDatabase\ratDatabase\20151008\20150923_138R_2_Camera01\1125.bmp	78.44	44.91
D:\study\database\collaborationDatabase\ratDatabase\20151008\20150923_138R_2_Camera01\1126.bmp	77.2	45.12
D:\study\database\collaborationDatabase\ratDatabase\20151008\20150923_138R_2_Camera01\1127.bmp	76.26	46.32
D:\study\database\collaborationDatabase\ratDatabase\20151008\20150923_138R_2_Camera01\1128.bmp	74.25	40.52
D:\study\database\collaborationDatabase\ratDatabase\20151008\20150923_138R_2_Camera01\1129.bmp	76.26	46.32
D:\study\database\collaborationDatabase\ratDatabase\20151008\20150923_138R_2_Camera01\1130.bmp	76.61	43.17
D:\study\database\collaborationDatabase\ratDatabase\20151008\20150923_138R_2_Camera01\1131.bmp	77.47	46.1
D:\study\database\collaborationDatabase\ratDatabase\20151008\20150923_138R_2_Camera01\1132.bmp	76.55	47.3
D:\study\database\collaborationDatabase\ratDatabase\20151008\20150923_138R_2_Camera01\1133.bmp	73.44	38.6
D:\study\database\collaborationDatabase\ratDatabase\20151008\20150923_138R_2_Camera01\1134.bmp	73.44	38.6
D:\study\database\collaborationDatabase\ratDatabase\20151008\20150923_138R_2_Camera01\1135.bmp	72.03	38.9
D:\study\database\collaborationDatabase\ratDatabase\20151008\20150923_138R_2_Camera01\1136.bmp	75.32	43.42
D:\study\database\collaborationDatabase\ratDatabase\20151008\20150923_138R_2_Camera01\1137.bmp	72.03	38.9
D:\study\database\collaborationDatabase\ratDatabase\20151008\20150923_138R_2_Camera01\1138.bmp	73.44	38.6
D:\study\database\collaborationDatabase\ratDatabase\20151008\20150923_138R_2_Camera01\1139.bmp	74.25	40.52
D:\study\database\collaborationDatabase\ratDatabase\20151008\20150923_138R_2_Camera01\1140.bmp	71.11	40.16
D:\study\database\collaborationDatabase\ratDatabase\20151008\20150923_138R_2_Camera01\1141.bmp	72.03	38.9
D:\study\database\collaborationDatabase\ratDatabase\20151008\20150923_138R_2_Camera01\1142.bmp	72.47	39.85
D:\study\database\collaborationDatabase\ratDatabase\20151008\20150923_138R_2_Camera01\1143.bmp	72.03	38.9
D:\study\database\collaborationDatabase\ratDatabase\20151008\20150923_138R_2_Camera01\1144.bmp	71.11	40.16
D:\study\database\collaborationDatabase\ratDatabase\20151008\20150923_138R_2_Camera01\1145.bmp	72.03	38.9
D:\study\database\collaborationDatabase\ratDatabase\20151008\20150923_138R_2_Camera01\1146.bmp	68.75	38.63
D:\study\database\collaborationDatabase\ratDatabase\20151008\20150923_138R_2_Camera01\1147.bmp	71.57	41.11
D:\study\database\collaborationDatabase\ratDatabase\20151008\20150923_138R_2_Camera01\1148.bmp	68.75	38.63
D:\study\database\collaborationDatabase\ratDatabase\20151008\20150923_138R_2_Camera01\1149.bmp	67.93	39.92
D:\study\database\collaborationDatabase\ratDatabase\20151008\20150923_138R_2_Camera01\1150.bmp	68.75	38.63
D:\study\database\collaborationDatabase\ratDatabase\20151008\20150923_138R_2_Camera01\1151.bmp	67.38	39
D:\study\database\collaborationDatabase\ratDatabase\20151008\20150923_138R_2_Camera01\1152.bmp	65.43	38.48
D:\study\database\collaborationDatabase\ratDatabase\20151008\20150923_138R_2_Camera01\1153.bmp	66.04	39.4
D:\study\database\collaborationDatabase\ratDatabase\20151008\20150923_138R_2_Camera01\1154.bmp	67.93	39.92
D:\study\database\collaborationDatabase\ratDatabase\20151008\20150923_138R_2_Camera01\1155.bmp	55.56	42.44
D:\study\database\collaborationDatabase\ratDatabase\20151008\20150923_138R_2_Camera01\1156.bmp	66.04	39.4
D:\study\database\collaborationDatabase\ratDatabase\20151008\20150923_138R_2_Camera01\1157.bmp	63.43	40.25
D:\study\database\collaborationDatabase\ratDatabase\20151008\20150923_138R_2_Camera01\1158.bmp	64.09	38.91
D:\study\database\collaborationDatabase\ratDatabase\20151008\20150923_138R_2_Camera01\1159.bmp	66.04	39.4
D:\study\database\collaborationDatabase\ratDatabase\20151008\20150923_138R_2_Camera01\1160.bmp	62.1	38.47
D:\study\database\collaborationDatabase\ratDatabase\20151008\20150923_138R_2_Camera01\1161.bmp	63.43	38.01
D:\study\database\collaborationDatabase\ratDatabase\20151008\20150923_138R_2_Camera01\1162.bmp	61.5	39.82
D:\study\database\collaborationDatabase\ratDatabase\20151008\20150923_138R_2_Camera01\1163.bmp	61.5	39.82
D:\study\database\collaborationDatabase\ratDatabase\20151008\20150923_138R_2_Camera01\1164.bmp	60.07	38.08
D:\study\database\collaborationDatabase\ratDatabase\20151008\20150923_138R_2_Camera01\1165.bmp	62.1	38.47
D:\study\database\collaborationDatabase\ratDatabase\20151008\20150923_138R_2_Camera01\1166.bmp	60.07	38.08
D:\study\database\collaborationDatabase\ratDatabase\20151008\20150923_138R_2_Camera01\1167.bmp	59.53	39.45
D:\study\database\collaborationDatabase\ratDatabase\20151008\20150923_138R_2_Camera01\1168.bmp	61.39	37.59
D:\study\database\collaborationDatabase\ratDatabase\20151008\20150923_138R_2_Camera01\1169.bmp	63.43	40.25
D:\study\database\collaborationDatabase\ratDatabase\20151008\20150923_138R_2_Camera01\1170.bmp	60.26	40.31
D:\study\database\collaborationDatabase\ratDatabase\20151008\20150923_138R_2_Camera01\1171.bmp	60.8	38.95
D:\study\database\collaborationDatabase\ratDatabase\20151008\20150923_138R_2_Camera01\1172.bmp	63.43	40.25
D:\study\database\collaborationDatabase\ratDatabase\20151008\20150923_138R_2_Camera01\1173.bmp	62.78	39.36
D:\study\database\collaborationDatabase\ratDatabase\20151008\20150923_138R_2_Camera01\1174.bmp	62.1	38.47
D:\study\database\collaborationDatabase\ratDatabase\20151008\20150923_138R_2_Camera01\1175.bmp	61.5	39.82
D:\study\database\collaborationDatabase\ratDatabase\20151008\20150923_138R_2_Camera01\1176.bmp	61.39	37.59
D:\study\database\collaborationDatabase\ratDatabase\20151008\20150923_138R_2_Camera01\1177.bmp	51.55	43.42
D:\study\database\collaborationDatabase\ratDatabase\20151008\20150923_138R_2_Camera01\1178.bmp	61.5	39.82
D:\study\database\collaborationDatabase\ratDatabase\20151008\20150923_138R_2_Camera01\1179.bmp	60.8	38.95
D:\study\database\collaborationDatabase\ratDatabase\20151008\20150923_138R_2_Camera01\1180.bmp	61.5	39.82
D:\study\database\collaborationDatabase\ratDatabase\20151008\20150923_138R_2_Camera01\1181.bmp	60.8	38.95
D:\study\database\collaborationDatabase\ratDatabase\20151008\20150923_138R_2_Camera01\1182.bmp	55.56	42.44
D:\study\database\collaborationDatabase\ratDatabase\20151008\20150923_138R_2_Camera01\1183.bmp	59.53	39.45
D:\study\database\collaborationDatabase\ratDatabase\20151008\20150923_138R_2_Camera01\1184.bmp	60.07	38.08
D:\study\database\collaborationDatabase\ratDatabase\20151008\20150923_138R_2_Camera01\1185.bmp	63.43	46.96
D:\study\database\collaborationDatabase\ratDatabase\20151008\20150923_138R_2_Camera01\1186.bmp	63.43	46.96
D:\study\database\collaborationDatabase\ratDatabase\20151008\20150923_138R_2_Camera01\1187.bmp	62.88	46.07
D:\study\database\collaborationDatabase\ratDatabase\20151008\20150923_138R_2_Camera01\1188.bmp	64.59	44.28
D:\study\database\collaborationDatabase\ratDatabase\20151008\20150923_138R_2_Camera01\1189.bmp	63.43	44.72
D:\study\database\collaborationDatabase\ratDatabase\20151008\20150923_138R_2_Camera01\1190.bmp	61.78	46.53
D:\study\database\collaborationDatabase\ratDatabase\20151008\20150923_138R_2_Camera01\1191.bmp	65.14	45.19
D:\study\database\collaborationDatabase\ratDatabase\20151008\20150923_138R_2_Camera01\1192.bmp	65.14	45.19
D:\study\database\collaborationDatabase\ratDatabase\20151008\20150923_138R_2_Camera01\1193.bmp	60.57	44.78
D:\study\database\collaborationDatabase\ratDatabase\20151008\20150923_138R_2_Camera01\1194.bmp	53.67	42.2
D:\study\database\collaborationDatabase\ratDatabase\20151008\20150923_138R_2_Camera01\1195.bmp	50.01	40.46
D:\study\database\collaborationDatabase\ratDatabase\20151008\20150923_138R_2_Camera01\1196.bmp	46.01	40.31
D:\study\database\collaborationDatabase\ratDatabase\20151008\20150923_138R_2_Camera01\1197.bmp	48.12	38.95
D:\study\database\collaborationDatabase\ratDatabase\20151008\20150923_138R_2_Camera01\1198.bmp	39.4	36.24
D:\study\database\collaborationDatabase\ratDatabase\20151008\20150923_138R_2_Camera01\1199.bmp	38.16	35.61
D:\study\database\collaborationDatabase\ratDatabase\20151008\20150923_138R_2_Camera01\1200.bmp	41.63	36.12
D:\study\database\collaborationDatabase\ratDatabase\20151008\20150923_138R_2_Camera01\1201.bmp	37.87	34.21
D:\study\database\collaborationDatabase\ratDatabase\20151008\20150923_138R_2_Camera01\1202.bmp	36.53	33.6
D:\study\database\collaborationDatabase\ratDatabase\20151008\20150923_138R_2_Camera01\1203.bmp	36.53	33.6
D:\study\database\collaborationDatabase\ratDatabase\20151008\20150923_138R_2_Camera01\1204.bmp	36.16	32.2
D:\study\database\collaborationDatabase\ratDatabase\20151008\20150923_138R_2_Camera01\1205.bmp	35.13	33.02
D:\study\database\collaborationDatabase\ratDatabase\20151008\20150923_138R_2_Camera01\1206.bmp	30.65	31.38
D:\study\database\collaborationDatabase\ratDatabase\20151008\20150923_138R_2_Camera01\1207.bmp	29.05	30.89
D:\study\database\collaborationDatabase\ratDatabase\20151008\20150923_138R_2_Camera01\1208.bmp	29.05	30.89
D:\study\database\collaborationDatabase\ratDatabase\20151008\20150923_138R_2_Camera01\1209.bmp	30.65	31.38
D:\study\database\collaborationDatabase\ratDatabase\20151008\20150923_138R_2_Camera01\1210.bmp	30.65	31.38
D:\study\database\collaborationDatabase\ratDatabase\20151008\20150923_138R_2_Camera01\1211.bmp	29.98	30.02
D:\study\database\collaborationDatabase\ratDatabase\20151008\20150923_138R_2_Camera01\1212.bmp	28.3	29.53
D:\study\database\collaborationDatabase\ratDatabase\20151008\20150923_138R_2_Camera01\1213.bmp	28.3	29.53
D:\study\database\collaborationDatabase\ratDatabase\20151008\20150923_138R_2_Camera01\1214.bmp	28.3	29.53
D:\study\database\collaborationDatabase\ratDatabase\20151008\20150923_138R_2_Camera01\1215.bmp	28.3	29.53
D:\study\database\collaborationDatabase\ratDatabase\20151008\20150923_138R_2_Camera01\1216.bmp	27.41	30.41
D:\study\database\collaborationDatabase\ratDatabase\20151008\20150923_138R_2_Camera01\1217.bmp	24.78	28.64
D:\study\database\collaborationDatabase\ratDatabase\20151008\20150923_138R_2_Camera01\1218.bmp	25.71	29.97
D:\study\database\collaborationDatabase\ratDatabase\20151008\20150923_138R_2_Camera01\1219.bmp	28.3	29.53
D:\study\database\collaborationDatabase\ratDatabase\20151008\20150923_138R_2_Camera01\1220.bmp	24.78	28.64
D:\study\database\collaborationDatabase\ratDatabase\20151008\20150923_138R_2_Camera01\1221.bmp	26.57	29.07
D:\study\database\collaborationDatabase\ratDatabase\20151008\20150923_138R_2_Camera01\1222.bmp	24.78	28.64
D:\study\database\collaborationDatabase\ratDatabase\20151008\20150923_138R_2_Camera01\1223.bmp	23.96	29.55
D:\study\database\collaborationDatabase\ratDatabase\20151008\20150923_138R_2_Camera01\1224.bmp	24.78	28.64
D:\study\database\collaborationDatabase\ratDatabase\20151008\20150923_138R_2_Camera01\1225.bmp	23.96	29.55
D:\study\database\collaborationDatabase\ratDatabase\20151008\20150923_138R_2_Camera01\1226.bmp	26.57	29.07
D:\study\database\collaborationDatabase\ratDatabase\20151008\20150923_138R_2_Camera01\1227.bmp	22.93	28.23
D:\study\database\collaborationDatabase\ratDatabase\20151008\20150923_138R_2_Camera01\1228.bmp	25.64	27.73
D:\study\database\collaborationDatabase\ratDatabase\20151008\20150923_138R_2_Camera01\1229.bmp	24.78	28.64
D:\study\database\collaborationDatabase\ratDatabase\20151008\20150923_138R_2_Camera01\1230.bmp	24.78	28.64
D:\study\database\collaborationDatabase\ratDatabase\20151008\20150923_138R_2_Camera01\1231.bmp	26.57	29.07
D:\study\database\collaborationDatabase\ratDatabase\20151008\20150923_138R_2_Camera01\1232.bmp	24.78	28.64
D:\study\database\collaborationDatabase\ratDatabase\20151008\20150923_138R_2_Camera01\1233.bmp	24.78	28.64
D:\study\database\collaborationDatabase\ratDatabase\20151008\20150923_138R_2_Camera01\1234.bmp	24.78	28.64
D:\study\database\collaborationDatabase\ratDatabase\20151008\20150923_138R_2_Camera01\1235.bmp	27.47	28.18
D:\study\database\collaborationDatabase\ratDatabase\20151008\20150923_138R_2_Camera01\1236.bmp	27.47	28.18
D:\study\database\collaborationDatabase\ratDatabase\20151008\20150923_138R_2_Camera01\1237.bmp	24.78	28.64
D:\study\database\collaborationDatabase\ratDatabase\20151008\20150923_138R_2_Camera01\1238.bmp	26.57	29.07
D:\study\database\collaborationDatabase\ratDatabase\20151008\20150923_138R_2_Camera01\1239.bmp	27.47	28.18
D:\study\database\collaborationDatabase\ratDatabase\20151008\20150923_138R_2_Camera01\1240.bmp	26.57	29.07
D:\study\database\collaborationDatabase\ratDatabase\20151008\20150923_138R_2_Camera01\1241.bmp	26.57	29.07
D:\study\database\collaborationDatabase\ratDatabase\20151008\20150923_138R_2_Camera01\1242.bmp	29.25	28.65
D:\study\database\collaborationDatabase\ratDatabase\20151008\20150923_138R_2_Camera01\1243.bmp	28.3	29.53
D:\study\database\collaborationDatabase\ratDatabase\20151008\20150923_138R_2_Camera01\1244.bmp	26.57	29.07
D:\study\database\collaborationDatabase\ratDatabase\20151008\20150923_138R_2_Camera01\1245.bmp	28.3	29.53
D:\study\database\collaborationDatabase\ratDatabase\20151008\20150923_138R_2_Camera01\1246.bmp	30.26	27.78
D:\study\database\collaborationDatabase\ratDatabase\20151008\20150923_138R_2_Camera01\1247.bmp	26.57	29.07
D:\study\database\collaborationDatabase\ratDatabase\20151008\20150923_138R_2_Camera01\1248.bmp	29.25	28.65
D:\study\database\collaborationDatabase\ratDatabase\20151008\20150923_138R_2_Camera01\1249.bmp	24.78	28.64
D:\study\database\collaborationDatabase\ratDatabase\20151008\20150923_138R_2_Camera01\1250.bmp	27.47	28.18
D:\study\database\collaborationDatabase\ratDatabase\20151008\20150923_138R_2_Camera01\1251.bmp	29.25	28.65
D:\study\database\collaborationDatabase\ratDatabase\20151008\20150923_138R_2_Camera01\1252.bmp	29.25	28.65
D:\study\database\collaborationDatabase\ratDatabase\20151008\20150923_138R_2_Camera01\1253.bmp	30.96	29.15
D:\study\database\collaborationDatabase\ratDatabase\20151008\20150923_138R_2_Camera01\1254.bmp	26.57	29.07
D:\study\database\collaborationDatabase\ratDatabase\20151008\20150923_138R_2_Camera01\1255.bmp	26.57	29.07
D:\study\database\collaborationDatabase\ratDatabase\20151008\20150923_138R_2_Camera01\1256.bmp	29.25	28.65
D:\study\database\collaborationDatabase\ratDatabase\20151008\20150923_138R_2_Camera01\1257.bmp	28.3	29.53
D:\study\database\collaborationDatabase\ratDatabase\20151008\20150923_138R_2_Camera01\1258.bmp	26.57	29.07
D:\study\database\collaborationDatabase\ratDatabase\20151008\20150923_138R_2_Camera01\1259.bmp	28.3	29.53
D:\study\database\collaborationDatabase\ratDatabase\20151008\20150923_138R_2_Camera01\1260.bmp	26.57	29.07
D:\study\database\collaborationDatabase\ratDatabase\20151008\20150923_138R_2_Camera01\1261.bmp	28.3	29.53
D:\study\database\collaborationDatabase\ratDatabase\20151008\20150923_138R_2_Camera01\1262.bmp	29.25	28.65
D:\study\database\collaborationDatabase\ratDatabase\20151008\20150923_138R_2_Camera01\1263.bmp	28.3	29.53
D:\study\database\collaborationDatabase\ratDatabase\20151008\20150923_138R_2_Camera01\1264.bmp	29.25	28.65
D:\study\database\collaborationDatabase\ratDatabase\20151008\20150923_138R_2_Camera01\1265.bmp	28.3	29.53
D:\study\database\collaborationDatabase\ratDatabase\20151008\20150923_138R_2_Camera01\1266.bmp	29.25	28.65
D:\study\database\collaborationDatabase\ratDatabase\20151008\20150923_138R_2_Camera01\1267.bmp	29.25	28.65
D:\study\database\collaborationDatabase\ratDatabase\20151008\20150923_138R_2_Camera01\1268.bmp	29.98	30.02
D:\study\database\collaborationDatabase\ratDatabase\20151008\20150923_138R_2_Camera01\1269.bmp	29.25	28.65
D:\study\database\collaborationDatabase\ratDatabase\20151008\20150923_138R_2_Camera01\1270.bmp	24.78	28.64
D:\study\database\collaborationDatabase\ratDatabase\20151008\20150923_138R_2_Camera01\1271.bmp	26.57	29.07
D:\study\database\collaborationDatabase\ratDatabase\20151008\20150923_138R_2_Camera01\1272.bmp	29.25	28.65
D:\study\database\collaborationDatabase\ratDatabase\20151008\20150923_138R_2_Camera01\1273.bmp	29.25	28.65
D:\study\database\collaborationDatabase\ratDatabase\20151008\20150923_138R_2_Camera01\1274.bmp	30.96	29.15
D:\study\database\collaborationDatabase\ratDatabase\20151008\20150923_138R_2_Camera01\1275.bmp	24.78	28.64
D:\study\database\collaborationDatabase\ratDatabase\20151008\20150923_138R_2_Camera01\1276.bmp	26.57	29.07
D:\study\database\collaborationDatabase\ratDatabase\20151008\20150923_138R_2_Camera01\1277.bmp	26.57	29.07
D:\study\database\collaborationDatabase\ratDatabase\20151008\20150923_138R_2_Camera01\1278.bmp	28.3	29.53
D:\study\database\collaborationDatabase\ratDatabase\20151008\20150923_138R_2_Camera01\1279.bmp	26.57	29.07
D:\study\database\collaborationDatabase\ratDatabase\20151008\20150923_138R_2_Camera01\1280.bmp	24.78	28.64
D:\study\database\collaborationDatabase\ratDatabase\20151008\20150923_138R_2_Camera01\1281.bmp	28.3	29.53
D:\study\database\collaborationDatabase\ratDatabase\20151008\20150923_138R_2_Camera01\1282.bmp	30.96	29.15
D:\study\database\collaborationDatabase\ratDatabase\20151008\20150923_138R_2_Camera01\1283.bmp	28.3	29.53
D:\study\database\collaborationDatabase\ratDatabase\20151008\20150923_138R_2_Camera01\1284.bmp	26.57	29.07
D:\study\database\collaborationDatabase\ratDatabase\20151008\20150923_138R_2_Camera01\1285.bmp	26.57	29.07
D:\study\database\collaborationDatabase\ratDatabase\20151008\20150923_138R_2_Camera01\1286.bmp	29.25	28.65
D:\study\database\collaborationDatabase\ratDatabase\20151008\20150923_138R_2_Camera01\1287.bmp	29.25	28.65
D:\study\database\collaborationDatabase\ratDatabase\20151008\20150923_138R_2_Camera01\1288.bmp	28.3	29.53
D:\study\database\collaborationDatabase\ratDatabase\20151008\20150923_138R_2_Camera01\1289.bmp	26.57	29.07
D:\study\database\collaborationDatabase\ratDatabase\20151008\20150923_138R_2_Camera01\1290.bmp	26.57	29.07
D:\study\database\collaborationDatabase\ratDatabase\20151008\20150923_138R_2_Camera01\1291.bmp	26.57	29.07
D:\study\database\collaborationDatabase\ratDatabase\20151008\20150923_138R_2_Camera01\1292.bmp	25.64	27.73
D:\study\database\collaborationDatabase\ratDatabase\20151008\20150923_138R_2_Camera01\1293.bmp	30.96	29.15
D:\study\database\collaborationDatabase\ratDatabase\20151008\20150923_138R_2_Camera01\1294.bmp	28.3	29.53
D:\study\database\collaborationDatabase\ratDatabase\20151008\20150923_138R_2_Camera01\1295.bmp	30.96	29.15
D:\study\database\collaborationDatabase\ratDatabase\20151008\20150923_138R_2_Camera01\1296.bmp	26.57	29.07
D:\study\database\collaborationDatabase\ratDatabase\20151008\20150923_138R_2_Camera01\1297.bmp	26.57	29.07
D:\study\database\collaborationDatabase\ratDatabase\20151008\20150923_138R_2_Camera01\1298.bmp	30.96	29.15
D:\study\database\collaborationDatabase\ratDatabase\20151008\20150923_138R_2_Camera01\1299.bmp	28.3	29.53
D:\study\database\collaborationDatabase\ratDatabase\20151008\20150923_138R_2_Camera01\1300.bmp	26.57	29.07
D:\study\database\collaborationDatabase\ratDatabase\20151008\20150923_138R_2_Camera01\1301.bmp	28.3	29.53
D:\study\database\collaborationDatabase\ratDatabase\20151008\20150923_138R_2_Camera01\1302.bmp	29.25	28.65
D:\study\database\collaborationDatabase\ratDatabase\20151008\20150923_138R_2_Camera01\1303.bmp	26.57	29.07
D:\study\database\collaborationDatabase\ratDatabase\20151008\20150923_138R_2_Camera01\1304.bmp	29.98	30.02
D:\study\database\collaborationDatabase\ratDatabase\20151008\20150923_138R_2_Camera01\1305.bmp	26.57	29.07
D:\study\database\collaborationDatabase\ratDatabase\20151008\20150923_138R_2_Camera01\1306.bmp	28.3	29.53
D:\study\database\collaborationDatabase\ratDatabase\20151008\20150923_138R_2_Camera01\1307.bmp	28.3	29.53
D:\study\database\collaborationDatabase\ratDatabase\20151008\20150923_138R_2_Camera01\1308.bmp	26.57	29.07
D:\study\database\collaborationDatabase\ratDatabase\20151008\20150923_138R_2_Camera01\1309.bmp	28.3	29.53
D:\study\database\collaborationDatabase\ratDatabase\20151008\20150923_138R_2_Camera01\1310.bmp	29.25	28.65
D:\study\database\collaborationDatabase\ratDatabase\20151008\20150923_138R_2_Camera01\1311.bmp	28.3	29.53
D:\study\database\collaborationDatabase\ratDatabase\20151008\20150923_138R_2_Camera01\1312.bmp	29.25	28.65
D:\study\database\collaborationDatabase\ratDatabase\20151008\20150923_138R_2_Camera01\1313.bmp	28.3	29.53
D:\study\database\collaborationDatabase\ratDatabase\20151008\20150923_138R_2_Camera01\1314.bmp	27.47	28.18
D:\study\database\collaborationDatabase\ratDatabase\20151008\20150923_138R_2_Camera01\1315.bmp	29.25	28.65
D:\study\database\collaborationDatabase\ratDatabase\20151008\20150923_138R_2_Camera01\1316.bmp	29.98	30.02
D:\study\database\collaborationDatabase\ratDatabase\20151008\20150923_138R_2_Camera01\1317.bmp	29.98	30.02
D:\study\database\collaborationDatabase\ratDatabase\20151008\20150923_138R_2_Camera01\1318.bmp	30.96	29.15
D:\study\database\collaborationDatabase\ratDatabase\20151008\20150923_138R_2_Camera01\1319.bmp	29.25	28.65
D:\study\database\collaborationDatabase\ratDatabase\20151008\20150923_138R_2_Camera01\1320.bmp	32.62	29.68
D:\study\database\collaborationDatabase\ratDatabase\20151008\20150923_138R_2_Camera01\1321.bmp	28.3	29.53
D:\study\database\collaborationDatabase\ratDatabase\20151008\20150923_138R_2_Camera01\1322.bmp	28.3	29.53
D:\study\database\collaborationDatabase\ratDatabase\20151008\20150923_138R_2_Camera01\1323.bmp	27.41	30.41
D:\study\database\collaborationDatabase\ratDatabase\20151008\20150923_138R_2_Camera01\1324.bmp	25.71	29.97
D:\study\database\collaborationDatabase\ratDatabase\20151008\20150923_138R_2_Camera01\1325.bmp	29.98	30.02
D:\study\database\collaborationDatabase\ratDatabase\20151008\20150923_138R_2_Camera01\1326.bmp	29.25	28.65
D:\study\database\collaborationDatabase\ratDatabase\20151008\20150923_138R_2_Camera01\1327.bmp	29.98	30.02
D:\study\database\collaborationDatabase\ratDatabase\20151008\20150923_138R_2_Camera01\1328.bmp	29.98	30.02
D:\study\database\collaborationDatabase\ratDatabase\20151008\20150923_138R_2_Camera01\1329.bmp	29.25	28.65
D:\study\database\collaborationDatabase\ratDatabase\20151008\20150923_138R_2_Camera01\1330.bmp	29.98	30.02
D:\study\database\collaborationDatabase\ratDatabase\20151008\20150923_138R_2_Camera01\1331.bmp	29.25	28.65
D:\study\database\collaborationDatabase\ratDatabase\20151008\20150923_138R_2_Camera01\1332.bmp	29.25	28.65
D:\study\database\collaborationDatabase\ratDatabase\20151008\20150923_138R_2_Camera01\1333.bmp	26.57	29.07
D:\study\database\collaborationDatabase\ratDatabase\20151008\20150923_138R_2_Camera01\1334.bmp	32.01	28.3
D:\study\database\collaborationDatabase\ratDatabase\20151008\20150923_138R_2_Camera01\1335.bmp	29.25	28.65
D:\study\database\collaborationDatabase\ratDatabase\20151008\20150923_138R_2_Camera01\1336.bmp	32.62	29.68
D:\study\database\collaborationDatabase\ratDatabase\20151008\20150923_138R_2_Camera01\1337.bmp	26.57	29.07
D:\study\database\collaborationDatabase\ratDatabase\20151008\20150923_138R_2_Camera01\1338.bmp	26.57	29.07
D:\study\database\collaborationDatabase\ratDatabase\20151008\20150923_138R_2_Camera01\1339.bmp	29.25	28.65
D:\study\database\collaborationDatabase\ratDatabase\20151008\20150923_138R_2_Camera01\1340.bmp	27.41	30.41
D:\study\database\collaborationDatabase\ratDatabase\20151008\20150923_138R_2_Camera01\1341.bmp	29.98	30.02
D:\study\database\collaborationDatabase\ratDatabase\20151008\20150923_138R_2_Camera01\1342.bmp	27.41	30.41
D:\study\database\collaborationDatabase\ratDatabase\20151008\20150923_138R_2_Camera01\1343.bmp	29.25	28.65
D:\study\database\collaborationDatabase\ratDatabase\20151008\20150923_138R_2_Camera01\1344.bmp	29.98	30.02
D:\study\database\collaborationDatabase\ratDatabase\20151008\20150923_138R_2_Camera01\1345.bmp	29.98	30.02
D:\study\database\collaborationDatabase\ratDatabase\20151008\20150923_138R_2_Camera01\1346.bmp	29.98	30.02
D:\study\database\collaborationDatabase\ratDatabase\20151008\20150923_138R_2_Camera01\1347.bmp	25.71	29.97
D:\study\database\collaborationDatabase\ratDatabase\20151008\20150923_138R_2_Camera01\1348.bmp	29.98	30.02
D:\study\database\collaborationDatabase\ratDatabase\20151008\20150923_138R_2_Camera01\1349.bmp	27.41	30.41
D:\study\database\collaborationDatabase\ratDatabase\20151008\20150923_138R_2_Camera01\1350.bmp	29.98	30.02
D:\study\database\collaborationDatabase\ratDatabase\20151008\20150923_138R_2_Camera01\1351.bmp	28.3	29.53
D:\study\database\collaborationDatabase\ratDatabase\20151008\20150923_138R_2_Camera01\1352.bmp	29.05	30.89
D:\study\database\collaborationDatabase\ratDatabase\20151008\20150923_138R_2_Camera01\1353.bmp	30.96	29.15
D:\study\database\collaborationDatabase\ratDatabase\20151008\20150923_138R_2_Camera01\1354.bmp	29.98	30.02
D:\study\database\collaborationDatabase\ratDatabase\20151008\20150923_138R_2_Camera01\1355.bmp	32.62	29.68
D:\study\database\collaborationDatabase\ratDatabase\20151008\20150923_138R_2_Camera01\1356.bmp	27.41	30.41
D:\study\database\collaborationDatabase\ratDatabase\20151008\20150923_138R_2_Camera01\1357.bmp	29.25	28.65
D:\study\database\collaborationDatabase\ratDatabase\20151008\20150923_138R_2_Camera01\1358.bmp	28.3	29.53
D:\study\database\collaborationDatabase\ratDatabase\20151008\20150923_138R_2_Camera01\1359.bmp	28.3	29.53
D:\study\database\collaborationDatabase\ratDatabase\20151008\20150923_138R_2_Camera01\1360.bmp	26.57	29.07
D:\study\database\collaborationDatabase\ratDatabase\20151008\20150923_138R_2_Camera01\1361.bmp	33.69	28.84
D:\study\database\collaborationDatabase\ratDatabase\20151008\20150923_138R_2_Camera01\1362.bmp	26.57	31.3
D:\study\database\collaborationDatabase\ratDatabase\20151008\20150923_138R_2_Camera01\1363.bmp	27.41	30.41
D:\study\database\collaborationDatabase\ratDatabase\20151008\20150923_138R_2_Camera01\1364.bmp	29.98	30.02
D:\study\database\collaborationDatabase\ratDatabase\20151008\20150923_138R_2_Camera01\1365.bmp	27.41	30.41
D:\study\database\collaborationDatabase\ratDatabase\20151008\20150923_138R_2_Camera01\1366.bmp	27.41	30.41
D:\study\database\collaborationDatabase\ratDatabase\20151008\20150923_138R_2_Camera01\1367.bmp	25.71	29.97
D:\study\database\collaborationDatabase\ratDatabase\20151008\20150923_138R_2_Camera01\1368.bmp	27.41	30.41
D:\study\database\collaborationDatabase\ratDatabase\20151008\20150923_138R_2_Camera01\1369.bmp	27.41	30.41
D:\study\database\collaborationDatabase\ratDatabase\20151008\20150923_138R_2_Camera01\1370.bmp	27.41	30.41
D:\study\database\collaborationDatabase\ratDatabase\20151008\20150923_138R_2_Camera01\1371.bmp	32.62	29.68
D:\study\database\collaborationDatabase\ratDatabase\20151008\20150923_138R_2_Camera01\1372.bmp	30.96	29.15
D:\study\database\collaborationDatabase\ratDatabase\20151008\20150923_138R_2_Camera01\1373.bmp	29.98	30.02
D:\study\database\collaborationDatabase\ratDatabase\20151008\20150923_138R_2_Camera01\1374.bmp	29.98	30.02
D:\study\database\collaborationDatabase\ratDatabase\20151008\20150923_138R_2_Camera01\1375.bmp	27.41	30.41
D:\study\database\collaborationDatabase\ratDatabase\20151008\20150923_138R_2_Camera01\1376.bmp	29.98	30.02
D:\study\database\collaborationDatabase\ratDatabase\20151008\20150923_138R_2_Camera01\1377.bmp	30.96	29.15
D:\study\database\collaborationDatabase\ratDatabase\20151008\20150923_138R_2_Camera01\1378.bmp	27.41	30.41
D:\study\database\collaborationDatabase\ratDatabase\20151008\20150923_138R_2_Camera01\1379.bmp	26.57	29.07
D:\study\database\collaborationDatabase\ratDatabase\20151008\20150923_138R_2_Camera01\1380.bmp	29.98	30.02
D:\study\database\collaborationDatabase\ratDatabase\20151008\20150923_138R_2_Camera01\1381.bmp	27.41	30.41
D:\study\database\collaborationDatabase\ratDatabase\20151008\20150923_138R_2_Camera01\1382.bmp	27.41	30.41
D:\study\database\collaborationDatabase\ratDatabase\20151008\20150923_138R_2_Camera01\1383.bmp	31.61	30.53
D:\study\database\collaborationDatabase\ratDatabase\20151008\20150923_138R_2_Camera01\1384.bmp	28.3	29.53
D:\study\database\collaborationDatabase\ratDatabase\20151008\20150923_138R_2_Camera01\1385.bmp	26.57	29.07
D:\study\database\collaborationDatabase\ratDatabase\20151008\20150923_138R_2_Camera01\1386.bmp	29.05	30.89
D:\study\database\collaborationDatabase\ratDatabase\20151008\20150923_138R_2_Camera01\1387.bmp	27.41	30.41
D:\study\database\collaborationDatabase\ratDatabase\20151008\20150923_138R_2_Camera01\1388.bmp	27.41	30.41
D:\study\database\collaborationDatabase\ratDatabase\20151008\20150923_138R_2_Camera01\1389.bmp	27.41	30.41
D:\study\database\collaborationDatabase\ratDatabase\20151008\20150923_138R_2_Camera01\1390.bmp	27.41	30.41
D:\study\database\collaborationDatabase\ratDatabase\20151008\20150923_138R_2_Camera01\1391.bmp	27.41	30.41
D:\study\database\collaborationDatabase\ratDatabase\20151008\20150923_138R_2_Camera01\1392.bmp	27.41	30.41
D:\study\database\collaborationDatabase\ratDatabase\20151008\20150923_138R_2_Camera01\1393.bmp	28.3	29.53
D:\study\database\collaborationDatabase\ratDatabase\20151008\20150923_138R_2_Camera01\1394.bmp	27.41	30.41
D:\study\database\collaborationDatabase\ratDatabase\20151008\20150923_138R_2_Camera01\1395.bmp	30.96	29.15
D:\study\database\collaborationDatabase\ratDatabase\20151008\20150923_138R_2_Camera01\1396.bmp	27.41	30.41
D:\study\database\collaborationDatabase\ratDatabase\20151008\20150923_138R_2_Camera01\1397.bmp	28.3	29.53
D:\study\database\collaborationDatabase\ratDatabase\20151008\20150923_138R_2_Camera01\1398.bmp	27.41	30.41
D:\study\database\collaborationDatabase\ratDatabase\20151008\20150923_138R_2_Camera01\1399.bmp	27.41	30.41
D:\study\database\collaborationDatabase\ratDatabase\20151008\20150923_138R_2_Camera01\1400.bmp	28.3	29.53
D:\study\database\collaborationDatabase\ratDatabase\20151008\20150923_138R_2_Camera01\1401.bmp	29.05	30.89
D:\study\database\collaborationDatabase\ratDatabase\20151008\20150923_138R_2_Camera01\1402.bmp	30.96	29.15
D:\study\database\collaborationDatabase\ratDatabase\20151008\20150923_138R_2_Camera01\1403.bmp	29.98	30.02
D:\study\database\collaborationDatabase\ratDatabase\20151008\20150923_138R_2_Camera01\1404.bmp	28.3	29.53
D:\study\database\collaborationDatabase\ratDatabase\20151008\20150923_138R_2_Camera01\1405.bmp	29.05	30.89
D:\study\database\collaborationDatabase\ratDatabase\20151008\20150923_138R_2_Camera01\1406.bmp	29.98	30.02
D:\study\database\collaborationDatabase\ratDatabase\20151008\20150923_138R_2_Camera01\1407.bmp	29.05	30.89
D:\study\database\collaborationDatabase\ratDatabase\20151008\20150923_138R_2_Camera01\1408.bmp	29.05	30.89
D:\study\database\collaborationDatabase\ratDatabase\20151008\20150923_138R_2_Camera01\1409.bmp	29.05	30.89
D:\study\database\collaborationDatabase\ratDatabase\20151008\20150923_138R_2_Camera01\1410.bmp	29.05	30.89
D:\study\database\collaborationDatabase\ratDatabase\20151008\20150923_138R_2_Camera01\1411.bmp	27.41	30.41
D:\study\database\collaborationDatabase\ratDatabase\20151008\20150923_138R_2_Camera01\1412.bmp	29.05	30.89
D:\study\database\collaborationDatabase\ratDatabase\20151008\20150923_138R_2_Camera01\1413.bmp	29.98	30.02
D:\study\database\collaborationDatabase\ratDatabase\20151008\20150923_138R_2_Camera01\1414.bmp	27.41	30.41
D:\study\database\collaborationDatabase\ratDatabase\20151008\20150923_138R_2_Camera01\1415.bmp	29.05	30.89
D:\study\database\collaborationDatabase\ratDatabase\20151008\20150923_138R_2_Camera01\1416.bmp	28.3	29.53
D:\study\database\collaborationDatabase\ratDatabase\20151008\20150923_138R_2_Camera01\1417.bmp	29.98	30.02
D:\study\database\collaborationDatabase\ratDatabase\20151008\20150923_138R_2_Camera01\1418.bmp	28.3	29.53
D:\study\database\collaborationDatabase\ratDatabase\20151008\20150923_138R_2_Camera01\1419.bmp	28.3	29.53
D:\study\database\collaborationDatabase\ratDatabase\20151008\20150923_138R_2_Camera01\1420.bmp	28.3	29.53
D:\study\database\collaborationDatabase\ratDatabase\20151008\20150923_138R_2_Camera01\1421.bmp	29.98	30.02
D:\study\database\collaborationDatabase\ratDatabase\20151008\20150923_138R_2_Camera01\1422.bmp	29.98	30.02
D:\study\database\collaborationDatabase\ratDatabase\20151008\20150923_138R_2_Camera01\1423.bmp	30.65	31.38
D:\study\database\collaborationDatabase\ratDatabase\20151008\20150923_138R_2_Camera01\1424.bmp	28.3	29.53
D:\study\database\collaborationDatabase\ratDatabase\20151008\20150923_138R_2_Camera01\1425.bmp	29.98	30.02
D:\study\database\collaborationDatabase\ratDatabase\20151008\20150923_138R_2_Camera01\1426.bmp	28.3	29.53
D:\study\database\collaborationDatabase\ratDatabase\20151008\20150923_138R_2_Camera01\1427.bmp	27.41	30.41
D:\study\database\collaborationDatabase\ratDatabase\20151008\20150923_138R_2_Camera01\1428.bmp	29.05	30.89
D:\study\database\collaborationDatabase\ratDatabase\20151008\20150923_138R_2_Camera01\1429.bmp	29.05	30.89
D:\study\database\collaborationDatabase\ratDatabase\20151008\20150923_138R_2_Camera01\1430.bmp	29.05	30.89
D:\study\database\collaborationDatabase\ratDatabase\20151008\20150923_138R_2_Camera01\1431.bmp	27.41	30.41
D:\study\database\collaborationDatabase\ratDatabase\20151008\20150923_138R_2_Camera01\1432.bmp	29.98	30.02
D:\study\database\collaborationDatabase\ratDatabase\20151008\20150923_138R_2_Camera01\1433.bmp	29.98	30.02
D:\study\database\collaborationDatabase\ratDatabase\20151008\20150923_138R_2_Camera01\1434.bmp	28.3	29.53
D:\study\database\collaborationDatabase\ratDatabase\20151008\20150923_138R_2_Camera01\1435.bmp	28.3	29.53
D:\study\database\collaborationDatabase\ratDatabase\20151008\20150923_138R_2_Camera01\1436.bmp	29.98	30.02
D:\study\database\collaborationDatabase\ratDatabase\20151008\20150923_138R_2_Camera01\1437.bmp	29.98	30.02
D:\study\database\collaborationDatabase\ratDatabase\20151008\20150923_138R_2_Camera01\1438.bmp	28.3	29.53
D:\study\database\collaborationDatabase\ratDatabase\20151008\20150923_138R_2_Camera01\1439.bmp	27.41	30.41
D:\study\database\collaborationDatabase\ratDatabase\20151008\20150923_138R_2_Camera01\1440.bmp	28.3	29.53
D:\study\database\collaborationDatabase\ratDatabase\20151008\20150923_138R_2_Camera01\1441.bmp	29.05	30.89
D:\study\database\collaborationDatabase\ratDatabase\20151008\20150923_138R_2_Camera01\1442.bmp	29.98	30.02
D:\study\database\collaborationDatabase\ratDatabase\20151008\20150923_138R_2_Camera01\1443.bmp	29.98	30.02
D:\study\database\collaborationDatabase\ratDatabase\20151008\20150923_138R_2_Camera01\1444.bmp	27.41	30.41
D:\study\database\collaborationDatabase\ratDatabase\20151008\20150923_138R_2_Camera01\1445.bmp	29.05	30.89
D:\study\database\collaborationDatabase\ratDatabase\20151008\20150923_138R_2_Camera01\1446.bmp	29.98	30.02
D:\study\database\collaborationDatabase\ratDatabase\20151008\20150923_138R_2_Camera01\1447.bmp	28.3	29.53
D:\study\database\collaborationDatabase\ratDatabase\20151008\20150923_138R_2_Camera01\1448.bmp	27.41	30.41
D:\study\database\collaborationDatabase\ratDatabase\20151008\20150923_138R_2_Camera01\1449.bmp	29.05	30.89
D:\study\database\collaborationDatabase\ratDatabase\20151008\20150923_138R_2_Camera01\1450.bmp	29.05	30.89
D:\study\database\collaborationDatabase\ratDatabase\20151008\20150923_138R_2_Camera01\1451.bmp	29.98	30.02
D:\study\database\collaborationDatabase\ratDatabase\20151008\20150923_138R_2_Camera01\1452.bmp	27.41	30.41
D:\study\database\collaborationDatabase\ratDatabase\20151008\20150923_138R_2_Camera01\1453.bmp	28.3	29.53
D:\study\database\collaborationDatabase\ratDatabase\20151008\20150923_138R_2_Camera01\1454.bmp	27.41	30.41
D:\study\database\collaborationDatabase\ratDatabase\20151008\20150923_138R_2_Camera01\1455.bmp	27.41	30.41
D:\study\database\collaborationDatabase\ratDatabase\20151008\20150923_138R_2_Camera01\1456.bmp	27.41	30.41
D:\study\database\collaborationDatabase\ratDatabase\20151008\20150923_138R_2_Camera01\1457.bmp	27.41	30.41
D:\study\database\collaborationDatabase\ratDatabase\20151008\20150923_138R_2_Camera01\1458.bmp	29.05	30.89
D:\study\database\collaborationDatabase\ratDatabase\20151008\20150923_138R_2_Camera01\1459.bmp	29.05	30.89
D:\study\database\collaborationDatabase\ratDatabase\20151008\20150923_138R_2_Camera01\1460.bmp	27.41	30.41
D:\study\database\collaborationDatabase\ratDatabase\20151008\20150923_138R_2_Camera01\1461.bmp	27.41	30.41
D:\study\database\collaborationDatabase\ratDatabase\20151008\20150923_138R_2_Camera01\1462.bmp	27.41	30.41
D:\study\database\collaborationDatabase\ratDatabase\20151008\20150923_138R_2_Camera01\1463.bmp	29.05	30.89
D:\study\database\collaborationDatabase\ratDatabase\20151008\20150923_138R_2_Camera01\1464.bmp	29.05	30.89
D:\study\database\collaborationDatabase\ratDatabase\20151008\20150923_138R_2_Camera01\1465.bmp	29.05	30.89
D:\study\database\collaborationDatabase\ratDatabase\20151008\20150923_138R_2_Camera01\1466.bmp	27.41	30.41
D:\study\database\collaborationDatabase\ratDatabase\20151008\20150923_138R_2_Camera01\1467.bmp	28.3	29.53
D:\study\database\collaborationDatabase\ratDatabase\20151008\20150923_138R_2_Camera01\1468.bmp	29.05	30.89
D:\study\database\collaborationDatabase\ratDatabase\20151008\20150923_138R_2_Camera01\1469.bmp	29.05	30.89
D:\study\database\collaborationDatabase\ratDatabase\20151008\20150923_138R_2_Camera01\1470.bmp	29.98	30.02
D:\study\database\collaborationDatabase\ratDatabase\20151008\20150923_138R_2_Camera01\1471.bmp	27.41	30.41
D:\study\database\collaborationDatabase\ratDatabase\20151008\20150923_138R_2_Camera01\1472.bmp	29.05	30.89
D:\study\database\collaborationDatabase\ratDatabase\20151008\20150923_138R_2_Camera01\1473.bmp	29.05	30.89
D:\study\database\collaborationDatabase\ratDatabase\20151008\20150923_138R_2_Camera01\1474.bmp	29.05	30.89
D:\study\database\collaborationDatabase\ratDatabase\20151008\20150923_138R_2_Camera01\1475.bmp	29.98	30.02
D:\study\database\collaborationDatabase\ratDatabase\20151008\20150923_138R_2_Camera01\1476.bmp	29.98	30.02
D:\study\database\collaborationDatabase\ratDatabase\20151008\20150923_138R_2_Camera01\1477.bmp	28.3	29.53
D:\study\database\collaborationDatabase\ratDatabase\20151008\20150923_138R_2_Camera01\1478.bmp	28.3	29.53
D:\study\database\collaborationDatabase\ratDatabase\20151008\20150923_138R_2_Camera01\1479.bmp	29.05	30.89
D:\study\database\collaborationDatabase\ratDatabase\20151008\20150923_138R_2_Camera01\1480.bmp	29.98	30.02
D:\study\database\collaborationDatabase\ratDatabase\20151008\20150923_138R_2_Camera01\1481.bmp	29.05	30.89
D:\study\database\collaborationDatabase\ratDatabase\20151008\20150923_138R_2_Camera01\1482.bmp	28.3	29.53
D:\study\database\collaborationDatabase\ratDatabase\20151008\20150923_138R_2_Camera01\1483.bmp	29.05	30.89
D:\study\database\collaborationDatabase\ratDatabase\20151008\20150923_138R_2_Camera01\1484.bmp	27.41	30.41
D:\study\database\collaborationDatabase\ratDatabase\20151008\20150923_138R_2_Camera01\1485.bmp	28.3	29.53
D:\study\database\collaborationDatabase\ratDatabase\20151008\20150923_138R_2_Camera01\1486.bmp	27.41	30.41
D:\study\database\collaborationDatabase\ratDatabase\20151008\20150923_138R_2_Camera01\1487.bmp	29.05	30.89
D:\study\database\collaborationDatabase\ratDatabase\20151008\20150923_138R_2_Camera01\1488.bmp	28.3	29.53
D:\study\database\collaborationDatabase\ratDatabase\20151008\20150923_138R_2_Camera01\1489.bmp	29.05	30.89
D:\study\database\collaborationDatabase\ratDatabase\20151008\20150923_138R_2_Camera01\1490.bmp	29.05	30.89
D:\study\database\collaborationDatabase\ratDatabase\20151008\20150923_138R_2_Camera01\1491.bmp	27.41	30.41
D:\study\database\collaborationDatabase\ratDatabase\20151008\20150923_138R_2_Camera01\1492.bmp	27.41	30.41
D:\study\database\collaborationDatabase\ratDatabase\20151008\20150923_138R_2_Camera01\1493.bmp	28.3	29.53
D:\study\database\collaborationDatabase\ratDatabase\20151008\20150923_138R_2_Camera01\1494.bmp	28.3	29.53
D:\study\database\collaborationDatabase\ratDatabase\20151008\20150923_138R_2_Camera01\1495.bmp	29.05	30.89
D:\study\database\collaborationDatabase\ratDatabase\20151008\20150923_138R_2_Camera01\1496.bmp	29.05	30.89
D:\study\database\collaborationDatabase\ratDatabase\20151008\20150923_138R_2_Camera01\1497.bmp	27.41	30.41
D:\study\database\collaborationDatabase\ratDatabase\20151008\20150923_138R_2_Camera01\1498.bmp	29.05	30.89
D:\study\database\collaborationDatabase\ratDatabase\20151008\20150923_138R_2_Camera01\1499.bmp	27.41	30.41
D:\study\database\collaborationDatabase\ratDatabase\20151008\20150923_138R_2_Camera01\1500.bmp	28.3	29.53
D:\study\database\collaborationDatabase\ratDatabase\20151008\20150923_138R_2_Camera01\1501.bmp	29.05	30.89
D:\study\database\collaborationDatabase\ratDatabase\20151008\20150923_138R_2_Camera01\1502.bmp	28.3	29.53
D:\study\database\collaborationDatabase\ratDatabase\20151008\20150923_138R_2_Camera01\1503.bmp	27.41	30.41
D:\study\database\collaborationDatabase\ratDatabase\20151008\20150923_138R_2_Camera01\1504.bmp	28.3	29.53
D:\study\database\collaborationDatabase\ratDatabase\20151008\20150923_138R_2_Camera01\1505.bmp	27.41	30.41
D:\study\database\collaborationDatabase\ratDatabase\20151008\20150923_138R_2_Camera01\1506.bmp	28.3	29.53
D:\study\database\collaborationDatabase\ratDatabase\20151008\20150923_138R_2_Camera01\1507.bmp	27.41	30.41
D:\study\database\collaborationDatabase\ratDatabase\20151008\20150923_138R_2_Camera01\1508.bmp	27.41	30.41
D:\study\database\collaborationDatabase\ratDatabase\20151008\20150923_138R_2_Camera01\1509.bmp	29.05	30.89
D:\study\database\collaborationDatabase\ratDatabase\20151008\20150923_138R_2_Camera01\1510.bmp	27.41	30.41
D:\study\database\collaborationDatabase\ratDatabase\20151008\20150923_138R_2_Camera01\1511.bmp	29.05	30.89
D:\study\database\collaborationDatabase\ratDatabase\20151008\20150923_138R_2_Camera01\1512.bmp	27.41	30.41
D:\study\database\collaborationDatabase\ratDatabase\20151008\20150923_138R_2_Camera01\1513.bmp	29.05	30.89
D:\study\database\collaborationDatabase\ratDatabase\20151008\20150923_138R_2_Camera01\1514.bmp	29.05	30.89
D:\study\database\collaborationDatabase\ratDatabase\20151008\20150923_138R_2_Camera01\1515.bmp	28.3	29.53
D:\study\database\collaborationDatabase\ratDatabase\20151008\20150923_138R_2_Camera01\1516.bmp	29.05	30.89
D:\study\database\collaborationDatabase\ratDatabase\20151008\20150923_138R_2_Camera01\1517.bmp	29.98	30.02
D:\study\database\collaborationDatabase\ratDatabase\20151008\20150923_138R_2_Camera01\1518.bmp	28.3	29.53
D:\study\database\collaborationDatabase\ratDatabase\20151008\20150923_138R_2_Camera01\1519.bmp	29.05	30.89
D:\study\database\collaborationDatabase\ratDatabase\20151008\20150923_138R_2_Camera01\1520.bmp	29.98	30.02
D:\study\database\collaborationDatabase\ratDatabase\20151008\20150923_138R_2_Camera01\1521.bmp	27.41	30.41
D:\study\database\collaborationDatabase\ratDatabase\20151008\20150923_138R_2_Camera01\1522.bmp	29.05	30.89
D:\study\database\collaborationDatabase\ratDatabase\20151008\20150923_138R_2_Camera01\1523.bmp	27.41	30.41
D:\study\database\collaborationDatabase\ratDatabase\20151008\20150923_138R_2_Camera01\1524.bmp	28.3	29.53
D:\study\database\collaborationDatabase\ratDatabase\20151008\20150923_138R_2_Camera01\1525.bmp	29.05	30.89
D:\study\database\collaborationDatabase\ratDatabase\20151008\20150923_138R_2_Camera01\1526.bmp	28.3	29.53
D:\study\database\collaborationDatabase\ratDatabase\20151008\20150923_138R_2_Camera01\1527.bmp	29.05	30.89
D:\study\database\collaborationDatabase\ratDatabase\20151008\20150923_138R_2_Camera01\1528.bmp	31.61	30.53
D:\study\database\collaborationDatabase\ratDatabase\20151008\20150923_138R_2_Camera01\1529.bmp	27.41	30.41
D:\study\database\collaborationDatabase\ratDatabase\20151008\20150923_138R_2_Camera01\1530.bmp	27.41	30.41
D:\study\database\collaborationDatabase\ratDatabase\20151008\20150923_138R_2_Camera01\1531.bmp	27.41	30.41
D:\study\database\collaborationDatabase\ratDatabase\20151008\20150923_138R_2_Camera01\1532.bmp	29.98	30.02
D:\study\database\collaborationDatabase\ratDatabase\20151008\20150923_138R_2_Camera01\1533.bmp	29.98	30.02
D:\study\database\collaborationDatabase\ratDatabase\20151008\20150923_138R_2_Camera01\1534.bmp	27.41	30.41
D:\study\database\collaborationDatabase\ratDatabase\20151008\20150923_138R_2_Camera01\1535.bmp	29.05	30.89
D:\study\database\collaborationDatabase\ratDatabase\20151008\20150923_138R_2_Camera01\1536.bmp	28.3	29.53
D:\study\database\collaborationDatabase\ratDatabase\20151008\20150923_138R_2_Camera01\1537.bmp	28.3	29.53
D:\study\database\collaborationDatabase\ratDatabase\20151008\20150923_138R_2_Camera01\1538.bmp	29.05	30.89
D:\study\database\collaborationDatabase\ratDatabase\20151008\20150923_138R_2_Camera01\1539.bmp	27.41	30.41
D:\study\database\collaborationDatabase\ratDatabase\20151008\20150923_138R_2_Camera01\1540.bmp	31.61	30.53
D:\study\database\collaborationDatabase\ratDatabase\20151008\20150923_138R_2_Camera01\1541.bmp	27.41	30.41
D:\study\database\collaborationDatabase\ratDatabase\20151008\20150923_138R_2_Camera01\1542.bmp	28.3	29.53
D:\study\database\collaborationDatabase\ratDatabase\20151008\20150923_138R_2_Camera01\1543.bmp	27.41	30.41
D:\study\database\collaborationDatabase\ratDatabase\20151008\20150923_138R_2_Camera01\1544.bmp	29.98	30.02
D:\study\database\collaborationDatabase\ratDatabase\20151008\20150923_138R_2_Camera01\1545.bmp	32.62	29.68
D:\study\database\collaborationDatabase\ratDatabase\20151008\20150923_138R_2_Camera01\1546.bmp	29.98	30.02
D:\study\database\collaborationDatabase\ratDatabase\20151008\20150923_138R_2_Camera01\1547.bmp	27.41	30.41
D:\study\database\collaborationDatabase\ratDatabase\20151008\20150923_138R_2_Camera01\1548.bmp	28.3	29.53
D:\study\database\collaborationDatabase\ratDatabase\20151008\20150923_138R_2_Camera01\1549.bmp	27.41	30.41
D:\study\database\collaborationDatabase\ratDatabase\20151008\20150923_138R_2_Camera01\1550.bmp	29.05	30.89
D:\study\database\collaborationDatabase\ratDatabase\20151008\20150923_138R_2_Camera01\1551.bmp	27.41	30.41
D:\study\database\collaborationDatabase\ratDatabase\20151008\20150923_138R_2_Camera01\1552.bmp	28.3	29.53
D:\study\database\collaborationDatabase\ratDatabase\20151008\20150923_138R_2_Camera01\1553.bmp	29.05	30.89
D:\study\database\collaborationDatabase\ratDatabase\20151008\20150923_138R_2_Camera01\1554.bmp	29.05	30.89
D:\study\database\collaborationDatabase\ratDatabase\20151008\20150923_138R_2_Camera01\1555.bmp	28.3	29.53
D:\study\database\collaborationDatabase\ratDatabase\20151008\20150923_138R_2_Camera01\1556.bmp	27.41	30.41
D:\study\database\collaborationDatabase\ratDatabase\20151008\20150923_138R_2_Camera01\1557.bmp	28.3	29.53
D:\study\database\collaborationDatabase\ratDatabase\20151008\20150923_138R_2_Camera01\1558.bmp	27.41	30.41
D:\study\database\collaborationDatabase\ratDatabase\20151008\20150923_138R_2_Camera01\1559.bmp	29.05	30.89
D:\study\database\collaborationDatabase\ratDatabase\20151008\20150923_138R_2_Camera01\1560.bmp	29.05	30.89
D:\study\database\collaborationDatabase\ratDatabase\20151008\20150923_138R_2_Camera01\1561.bmp	27.41	30.41
D:\study\database\collaborationDatabase\ratDatabase\20151008\20150923_138R_2_Camera01\1562.bmp	28.3	29.53
D:\study\database\collaborationDatabase\ratDatabase\20151008\20150923_138R_2_Camera01\1563.bmp	28.3	29.53
D:\study\database\collaborationDatabase\ratDatabase\20151008\20150923_138R_2_Camera01\1564.bmp	29.05	30.89
D:\study\database\collaborationDatabase\ratDatabase\20151008\20150923_138R_2_Camera01\1565.bmp	28.3	29.53
D:\study\database\collaborationDatabase\ratDatabase\20151008\20150923_138R_2_Camera01\1566.bmp	29.05	30.89
D:\study\database\collaborationDatabase\ratDatabase\20151008\20150923_138R_2_Camera01\1567.bmp	27.41	30.41
D:\study\database\collaborationDatabase\ratDatabase\20151008\20150923_138R_2_Camera01\1568.bmp	28.3	29.53
D:\study\database\collaborationDatabase\ratDatabase\20151008\20150923_138R_2_Camera01\1569.bmp	25.71	29.97
D:\study\database\collaborationDatabase\ratDatabase\20151008\20150923_138R_2_Camera01\1570.bmp	29.05	30.89
D:\study\database\collaborationDatabase\ratDatabase\20151008\20150923_138R_2_Camera01\1571.bmp	29.05	30.89
D:\study\database\collaborationDatabase\ratDatabase\20151008\20150923_138R_2_Camera01\1572.bmp	29.05	30.89
D:\study\database\collaborationDatabase\ratDatabase\20151008\20150923_138R_2_Camera01\1573.bmp	29.05	30.89
D:\study\database\collaborationDatabase\ratDatabase\20151008\20150923_138R_2_Camera01\1574.bmp	28.3	29.53
D:\study\database\collaborationDatabase\ratDatabase\20151008\20150923_138R_2_Camera01\1575.bmp	29.05	30.89
D:\study\database\collaborationDatabase\ratDatabase\20151008\20150923_138R_2_Camera01\1576.bmp	28.3	29.53
D:\study\database\collaborationDatabase\ratDatabase\20151008\20150923_138R_2_Camera01\1577.bmp	29.05	30.89
D:\study\database\collaborationDatabase\ratDatabase\20151008\20150923_138R_2_Camera01\1578.bmp	29.05	30.89
D:\study\database\collaborationDatabase\ratDatabase\20151008\20150923_138R_2_Camera01\1579.bmp	27.41	30.41
D:\study\database\collaborationDatabase\ratDatabase\20151008\20150923_138R_2_Camera01\1580.bmp	28.3	29.53
D:\study\database\collaborationDatabase\ratDatabase\20151008\20150923_138R_2_Camera01\1581.bmp	27.41	30.41
D:\study\database\collaborationDatabase\ratDatabase\20151008\20150923_138R_2_Camera01\1582.bmp	29.05	30.89
D:\study\database\collaborationDatabase\ratDatabase\20151008\20150923_138R_2_Camera01\1583.bmp	28.3	29.53
D:\study\database\collaborationDatabase\ratDatabase\20151008\20150923_138R_2_Camera01\1584.bmp	29.05	30.89
D:\study\database\collaborationDatabase\ratDatabase\20151008\20150923_138R_2_Camera01\1585.bmp	28.3	29.53
D:\study\database\collaborationDatabase\ratDatabase\20151008\20150923_138R_2_Camera01\1586.bmp	27.41	30.41
D:\study\database\collaborationDatabase\ratDatabase\20151008\20150923_138R_2_Camera01\1587.bmp	29.05	30.89
D:\study\database\collaborationDatabase\ratDatabase\20151008\20150923_138R_2_Camera01\1588.bmp	28.3	29.53
D:\study\database\collaborationDatabase\ratDatabase\20151008\20150923_138R_2_Camera01\1589.bmp	27.41	30.41
D:\study\database\collaborationDatabase\ratDatabase\20151008\20150923_138R_2_Camera01\1590.bmp	28.3	29.53
D:\study\database\collaborationDatabase\ratDatabase\20151008\20150923_138R_2_Camera01\1591.bmp	27.41	30.41
D:\study\database\collaborationDatabase\ratDatabase\20151008\20150923_138R_2_Camera01\1592.bmp	27.41	30.41
D:\study\database\collaborationDatabase\ratDatabase\20151008\20150923_138R_2_Camera01\1593.bmp	27.41	30.41
D:\study\database\collaborationDatabase\ratDatabase\20151008\20150923_138R_2_Camera01\1594.bmp	27.41	30.41
D:\study\database\collaborationDatabase\ratDatabase\20151008\20150923_138R_2_Camera01\1595.bmp	28.3	29.53
D:\study\database\collaborationDatabase\ratDatabase\20151008\20150923_138R_2_Camera01\1596.bmp	29.98	30.02
D:\study\database\collaborationDatabase\ratDatabase\20151008\20150923_138R_2_Camera01\1597.bmp	29.05	30.89
D:\study\database\collaborationDatabase\ratDatabase\20151008\20150923_138R_2_Camera01\1598.bmp	27.41	30.41
D:\study\database\collaborationDatabase\ratDatabase\20151008\20150923_138R_2_Camera01\1599.bmp	29.05	30.89
D:\study\database\collaborationDatabase\ratDatabase\20151008\20150923_138R_2_Camera01\1600.bmp	29.05	30.89
D:\study\database\collaborationDatabase\ratDatabase\20151008\20150923_138R_2_Camera01\1601.bmp	27.41	30.41
D:\study\database\collaborationDatabase\ratDatabase\20151008\20150923_138R_2_Camera01\1602.bmp	27.41	30.41
D:\study\database\collaborationDatabase\ratDatabase\20151008\20150923_138R_2_Camera01\1603.bmp	27.41	30.41
D:\study\database\collaborationDatabase\ratDatabase\20151008\20150923_138R_2_Camera01\1604.bmp	27.41	30.41
D:\study\database\collaborationDatabase\ratDatabase\20151008\20150923_138R_2_Camera01\1605.bmp	27.41	30.41
D:\study\database\collaborationDatabase\ratDatabase\20151008\20150923_138R_2_Camera01\1606.bmp	22.17	29.15
D:\study\database\collaborationDatabase\ratDatabase\20151008\20150923_138R_2_Camera01\1607.bmp	25.71	29.97
D:\study\database\collaborationDatabase\ratDatabase\20151008\20150923_138R_2_Camera01\1608.bmp	23.2	30.46
D:\study\database\collaborationDatabase\ratDatabase\20151008\20150923_138R_2_Camera01\1609.bmp	23.2	30.46
D:\study\database\collaborationDatabase\ratDatabase\20151008\20150923_138R_2_Camera01\1610.bmp	21.45	30.08
D:\study\database\collaborationDatabase\ratDatabase\20151008\20150923_138R_2_Camera01\1611.bmp	15.42	30.08
D:\study\database\collaborationDatabase\ratDatabase\20151008\20150923_138R_2_Camera01\1612.bmp	13.13	30.81
D:\study\database\collaborationDatabase\ratDatabase\20151008\20150923_138R_2_Camera01\1613.bmp	12.72	31.78
D:\study\database\collaborationDatabase\ratDatabase\20151008\20150923_138R_2_Camera01\1614.bmp	15.95	29.12
D:\study\database\collaborationDatabase\ratDatabase\20151008\20150923_138R_2_Camera01\1615.bmp	9.46	30.41
D:\study\database\collaborationDatabase\ratDatabase\20151008\20150923_138R_2_Camera01\1616.bmp	7.35	31.26
D:\study\database\collaborationDatabase\ratDatabase\20151008\20150923_138R_2_Camera01\1617.bmp	9.16	31.4
D:\study\database\collaborationDatabase\ratDatabase\20151008\20150923_138R_2_Camera01\1618.bmp	9.46	30.41
D:\study\database\collaborationDatabase\ratDatabase\20151008\20150923_138R_2_Camera01\1619.bmp	7.35	31.26
D:\study\database\collaborationDatabase\ratDatabase\20151008\20150923_138R_2_Camera01\1620.bmp	7.35	31.26
D:\study\database\collaborationDatabase\ratDatabase\20151008\20150923_138R_2_Camera01\1621.bmp	3.58	32.06
D:\study\database\collaborationDatabase\ratDatabase\20151008\20150923_138R_2_Camera01\1622.bmp	1.79	32.02
D:\study\database\collaborationDatabase\ratDatabase\20151008\20150923_138R_2_Camera01\1623.bmp	5.36	32.14
D:\study\database\collaborationDatabase\ratDatabase\20151008\20150923_138R_2_Camera01\1624.bmp	1.79	32.02
D:\study\database\collaborationDatabase\ratDatabase\20151008\20150923_138R_2_Camera01\1625.bmp	3.47	33.06
D:\study\database\collaborationDatabase\ratDatabase\20151008\20150923_138R_2_Camera01\1626.bmp	3.58	32.06
D:\study\database\collaborationDatabase\ratDatabase\20151008\20150923_138R_2_Camera01\1627.bmp	0	32
D:\study\database\collaborationDatabase\ratDatabase\20151008\20150923_138R_2_Camera01\1628.bmp	0	33
D:\study\database\collaborationDatabase\ratDatabase\20151008\20150923_138R_2_Camera01\1629.bmp	1.79	32.02
D:\study\database\collaborationDatabase\ratDatabase\20151008\20150923_138R_2_Camera01\1630.bmp	1.74	33.02
D:\study\database\collaborationDatabase\ratDatabase\20151008\20150923_138R_2_Camera01\1631.bmp	1.68	34.01
D:\study\database\collaborationDatabase\ratDatabase\20151008\20150923_138R_2_Camera01\1632.bmp	0	34
D:\study\database\collaborationDatabase\ratDatabase\20151008\20150923_138R_2_Camera01\1633.bmp	1.74	33.02
D:\study\database\collaborationDatabase\ratDatabase\20151008\20150923_138R_2_Camera01\1634.bmp	-1.68	34.01
D:\study\database\collaborationDatabase\ratDatabase\20151008\20150923_138R_2_Camera01\1635.bmp	-1.68	34.01
D:\study\database\collaborationDatabase\ratDatabase\20151008\20150923_138R_2_Camera01\1636.bmp	0	34
D:\study\database\collaborationDatabase\ratDatabase\20151008\20150923_138R_2_Camera01\1637.bmp	-1.74	33.02
D:\study\database\collaborationDatabase\ratDatabase\20151008\20150923_138R_2_Camera01\1638.bmp	-1.64	35.01
D:\study\database\collaborationDatabase\ratDatabase\20151008\20150923_138R_2_Camera01\1639.bmp	0	35
D:\study\database\collaborationDatabase\ratDatabase\20151008\20150923_138R_2_Camera01\1640.bmp	-1.68	34.01
D:\study\database\collaborationDatabase\ratDatabase\20151008\20150923_138R_2_Camera01\1641.bmp	-1.68	34.01
D:\study\database\collaborationDatabase\ratDatabase\20151008\20150923_138R_2_Camera01\1642.bmp	0	34
D:\study\database\collaborationDatabase\ratDatabase\20151008\20150923_138R_2_Camera01\1643.bmp	0	34
D:\study\database\collaborationDatabase\ratDatabase\20151008\20150923_138R_2_Camera01\1644.bmp	1.68	34.01
D:\study\database\collaborationDatabase\ratDatabase\20151008\20150923_138R_2_Camera01\1645.bmp	1.64	35.01
D:\study\database\collaborationDatabase\ratDatabase\20151008\20150923_138R_2_Camera01\1646.bmp	1.64	35.01
D:\study\database\collaborationDatabase\ratDatabase\20151008\20150923_138R_2_Camera01\1647.bmp	1.64	35.01
D:\study\database\collaborationDatabase\ratDatabase\20151008\20150923_138R_2_Camera01\1648.bmp	3.27	35.06
D:\study\database\collaborationDatabase\ratDatabase\20151008\20150923_138R_2_Camera01\1649.bmp	1.64	35.01
D:\study\database\collaborationDatabase\ratDatabase\20151008\20150923_138R_2_Camera01\1650.bmp	3.37	34.06
D:\study\database\collaborationDatabase\ratDatabase\20151008\20150923_138R_2_Camera01\1651.bmp	6.71	34.23
D:\study\database\collaborationDatabase\ratDatabase\20151008\20150923_138R_2_Camera01\1652.bmp	5.04	34.13
D:\study\database\collaborationDatabase\ratDatabase\20151008\20150923_138R_2_Camera01\1653.bmp	6.52	35.23
D:\study\database\collaborationDatabase\ratDatabase\20151008\20150923_138R_2_Camera01\1654.bmp	8.62	33.38
D:\study\database\collaborationDatabase\ratDatabase\20151008\20150923_138R_2_Camera01\1655.bmp	10.01	34.53
D:\study\database\collaborationDatabase\ratDatabase\20151008\20150923_138R_2_Camera01\1656.bmp	10.01	34.53
D:\study\database\collaborationDatabase\ratDatabase\20151008\20150923_138R_2_Camera01\1657.bmp	8.13	35.36
D:\study\database\collaborationDatabase\ratDatabase\20151008\20150923_138R_2_Camera01\1658.bmp	9.73	35.51
D:\study\database\collaborationDatabase\ratDatabase\20151008\20150923_138R_2_Camera01\1659.bmp	9.73	35.51
D:\study\database\collaborationDatabase\ratDatabase\20151008\20150923_138R_2_Camera01\1660.bmp	10.01	34.53
D:\study\database\collaborationDatabase\ratDatabase\20151008\20150923_138R_2_Camera01\1661.bmp	10.01	34.53
D:\study\database\collaborationDatabase\ratDatabase\20151008\20150923_138R_2_Camera01\1662.bmp	11.31	35.69
D:\study\database\collaborationDatabase\ratDatabase\20151008\20150923_138R_2_Camera01\1663.bmp	11.31	35.69
D:\study\database\collaborationDatabase\ratDatabase\20151008\20150923_138R_2_Camera01\1664.bmp	11.31	35.69
D:\study\database\collaborationDatabase\ratDatabase\20151008\20150923_138R_2_Camera01\1665.bmp	12.88	35.9
D:\study\database\collaborationDatabase\ratDatabase\20151008\20150923_138R_2_Camera01\1666.bmp	12.88	35.9
D:\study\database\collaborationDatabase\ratDatabase\20151008\20150923_138R_2_Camera01\1667.bmp	14.42	36.14
D:\study\database\collaborationDatabase\ratDatabase\20151008\20150923_138R_2_Camera01\1668.bmp	13.24	34.93
D:\study\database\collaborationDatabase\ratDatabase\20151008\20150923_138R_2_Camera01\1669.bmp	14.42	36.14
D:\study\database\collaborationDatabase\ratDatabase\20151008\20150923_138R_2_Camera01\1670.bmp	14.42	36.14
D:\study\database\collaborationDatabase\ratDatabase\20151008\20150923_138R_2_Camera01\1671.bmp	14.42	36.14
D:\study\database\collaborationDatabase\ratDatabase\20151008\20150923_138R_2_Camera01\1672.bmp	14.04	37.11
D:\study\database\collaborationDatabase\ratDatabase\20151008\20150923_138R_2_Camera01\1673.bmp	14.42	36.14
D:\study\database\collaborationDatabase\ratDatabase\20151008\20150923_138R_2_Camera01\1674.bmp	14.04	37.11
D:\study\database\collaborationDatabase\ratDatabase\20151008\20150923_138R_2_Camera01\1675.bmp	14.04	37.11
D:\study\database\collaborationDatabase\ratDatabase\20151008\20150923_138R_2_Camera01\1676.bmp	15.95	36.4
D:\study\database\collaborationDatabase\ratDatabase\20151008\20150923_138R_2_Camera01\1677.bmp	14.42	36.14
D:\study\database\collaborationDatabase\ratDatabase\20151008\20150923_138R_2_Camera01\1678.bmp	14.42	36.14
D:\study\database\collaborationDatabase\ratDatabase\20151008\20150923_138R_2_Camera01\1679.bmp	14.42	36.14
D:\study\database\collaborationDatabase\ratDatabase\20151008\20150923_138R_2_Camera01\1680.bmp	14.42	36.14
D:\study\database\collaborationDatabase\ratDatabase\20151008\20150923_138R_2_Camera01\1681.bmp	14.42	36.14
D:\study\database\collaborationDatabase\ratDatabase\20151008\20150923_138R_2_Camera01\1682.bmp	16.39	35.44
D:\study\database\collaborationDatabase\ratDatabase\20151008\20150923_138R_2_Camera01\1683.bmp	14.83	35.17
D:\study\database\collaborationDatabase\ratDatabase\20151008\20150923_138R_2_Camera01\1684.bmp	14.42	36.14
D:\study\database\collaborationDatabase\ratDatabase\20151008\20150923_138R_2_Camera01\1685.bmp	15.95	36.4
D:\study\database\collaborationDatabase\ratDatabase\20151008\20150923_138R_2_Camera01\1686.bmp	14.83	35.17
D:\study\database\collaborationDatabase\ratDatabase\20151008\20150923_138R_2_Camera01\1687.bmp	14.83	35.17
D:\study\database\collaborationDatabase\ratDatabase\20151008\20150923_138R_2_Camera01\1688.bmp	14.83	35.17
D:\study\database\collaborationDatabase\ratDatabase\20151008\20150923_138R_2_Camera01\1689.bmp	14.83	35.17
D:\study\database\collaborationDatabase\ratDatabase\20151008\20150923_138R_2_Camera01\1690.bmp	16.39	35.44
D:\study\database\collaborationDatabase\ratDatabase\20151008\20150923_138R_2_Camera01\1691.bmp	14.83	35.17
D:\study\database\collaborationDatabase\ratDatabase\20151008\20150923_138R_2_Camera01\1692.bmp	14.83	35.17
D:\study\database\collaborationDatabase\ratDatabase\20151008\20150923_138R_2_Camera01\1693.bmp	14.83	35.17
D:\study\database\collaborationDatabase\ratDatabase\20151008\20150923_138R_2_Camera01\1694.bmp	12.88	35.9
D:\study\database\collaborationDatabase\ratDatabase\20151008\20150923_138R_2_Camera01\1695.bmp	12.88	35.9
D:\study\database\collaborationDatabase\ratDatabase\20151008\20150923_138R_2_Camera01\1696.bmp	14.83	35.17
D:\study\database\collaborationDatabase\ratDatabase\20151008\20150923_138R_2_Camera01\1697.bmp	14.42	36.14
D:\study\database\collaborationDatabase\ratDatabase\20151008\20150923_138R_2_Camera01\1698.bmp	13.24	34.93
D:\study\database\collaborationDatabase\ratDatabase\20151008\20150923_138R_2_Camera01\1699.bmp	14.42	36.14
D:\study\database\collaborationDatabase\ratDatabase\20151008\20150923_138R_2_Camera01\1700.bmp	15.26	34.21
D:\study\database\collaborationDatabase\ratDatabase\20151008\20150923_138R_2_Camera01\1701.bmp	12.88	35.9
D:\study\database\collaborationDatabase\ratDatabase\20151008\20150923_138R_2_Camera01\1702.bmp	12.88	35.9
D:\study\database\collaborationDatabase\ratDatabase\20151008\20150923_138R_2_Camera01\1703.bmp	13.24	34.93
D:\study\database\collaborationDatabase\ratDatabase\20151008\20150923_138R_2_Camera01\1704.bmp	12.88	35.9
D:\study\database\collaborationDatabase\ratDatabase\20151008\20150923_138R_2_Camera01\1705.bmp	13.24	34.93
D:\study\database\collaborationDatabase\ratDatabase\20151008\20150923_138R_2_Camera01\1706.bmp	13.24	34.93
D:\study\database\collaborationDatabase\ratDatabase\20151008\20150923_138R_2_Camera01\1707.bmp	16.39	35.44
D:\study\database\collaborationDatabase\ratDatabase\20151008\20150923_138R_2_Camera01\1708.bmp	15.26	34.21
D:\study\database\collaborationDatabase\ratDatabase\20151008\20150923_138R_2_Camera01\1709.bmp	16.39	35.44
D:\study\database\collaborationDatabase\ratDatabase\20151008\20150923_138R_2_Camera01\1710.bmp	13.24	34.93
D:\study\database\collaborationDatabase\ratDatabase\20151008\20150923_138R_2_Camera01\1711.bmp	15.26	34.21
D:\study\database\collaborationDatabase\ratDatabase\20151008\20150923_138R_2_Camera01\1712.bmp	15.26	34.21
D:\study\database\collaborationDatabase\ratDatabase\20151008\20150923_138R_2_Camera01\1713.bmp	15.26	34.21
D:\study\database\collaborationDatabase\ratDatabase\20151008\20150923_138R_2_Camera01\1714.bmp	13.24	34.93
D:\study\database\collaborationDatabase\ratDatabase\20151008\20150923_138R_2_Camera01\1715.bmp	13.63	33.96
D:\study\database\collaborationDatabase\ratDatabase\20151008\20150923_138R_2_Camera01\1716.bmp	13.63	33.96
D:\study\database\collaborationDatabase\ratDatabase\20151008\20150923_138R_2_Camera01\1717.bmp	15.26	34.21
D:\study\database\collaborationDatabase\ratDatabase\20151008\20150923_138R_2_Camera01\1718.bmp	13.63	33.96
D:\study\database\collaborationDatabase\ratDatabase\20151008\20150923_138R_2_Camera01\1719.bmp	13.63	33.96
D:\study\database\collaborationDatabase\ratDatabase\20151008\20150923_138R_2_Camera01\1720.bmp	11.63	34.71
D:\study\database\collaborationDatabase\ratDatabase\20151008\20150923_138R_2_Camera01\1721.bmp	13.24	34.93
D:\study\database\collaborationDatabase\ratDatabase\20151008\20150923_138R_2_Camera01\1722.bmp	15.26	34.21
D:\study\database\collaborationDatabase\ratDatabase\20151008\20150923_138R_2_Camera01\1723.bmp	15.26	34.21
D:\study\database\collaborationDatabase\ratDatabase\20151008\20150923_138R_2_Camera01\1724.bmp	13.63	33.96
D:\study\database\collaborationDatabase\ratDatabase\20151008\20150923_138R_2_Camera01\1725.bmp	15.26	34.21
D:\study\database\collaborationDatabase\ratDatabase\20151008\20150923_138R_2_Camera01\1726.bmp	13.63	33.96
D:\study\database\collaborationDatabase\ratDatabase\20151008\20150923_138R_2_Camera01\1727.bmp	15.26	34.21
D:\study\database\collaborationDatabase\ratDatabase\20151008\20150923_138R_2_Camera01\1728.bmp	15.26	34.21
D:\study\database\collaborationDatabase\ratDatabase\20151008\20150923_138R_2_Camera01\1729.bmp	13.24	34.93
D:\study\database\collaborationDatabase\ratDatabase\20151008\20150923_138R_2_Camera01\1730.bmp	15.26	34.21
D:\study\database\collaborationDatabase\ratDatabase\20151008\20150923_138R_2_Camera01\1731.bmp	13.24	34.93
D:\study\database\collaborationDatabase\ratDatabase\20151008\20150923_138R_2_Camera01\1732.bmp	15.26	34.21
D:\study\database\collaborationDatabase\ratDatabase\20151008\20150923_138R_2_Camera01\1733.bmp	15.26	34.21
D:\study\database\collaborationDatabase\ratDatabase\20151008\20150923_138R_2_Camera01\1734.bmp	14.83	35.17
D:\study\database\collaborationDatabase\ratDatabase\20151008\20150923_138R_2_Camera01\1735.bmp	13.24	34.93
D:\study\database\collaborationDatabase\ratDatabase\20151008\20150923_138R_2_Camera01\1736.bmp	14.83	35.17
D:\study\database\collaborationDatabase\ratDatabase\20151008\20150923_138R_2_Camera01\1737.bmp	15.26	34.21
D:\study\database\collaborationDatabase\ratDatabase\20151008\20150923_138R_2_Camera01\1738.bmp	15.26	34.21
D:\study\database\collaborationDatabase\ratDatabase\20151008\20150923_138R_2_Camera01\1739.bmp	15.26	34.21
D:\study\database\collaborationDatabase\ratDatabase\20151008\20150923_138R_2_Camera01\1740.bmp	15.26	34.21
D:\study\database\collaborationDatabase\ratDatabase\20151008\20150923_138R_2_Camera01\1741.bmp	15.26	34.21
D:\study\database\collaborationDatabase\ratDatabase\20151008\20150923_138R_2_Camera01\1742.bmp	15.26	34.21
D:\study\database\collaborationDatabase\ratDatabase\20151008\20150923_138R_2_Camera01\1743.bmp	15.26	34.21
D:\study\database\collaborationDatabase\ratDatabase\20151008\20150923_138R_2_Camera01\1744.bmp	15.26	34.21
D:\study\database\collaborationDatabase\ratDatabase\20151008\20150923_138R_2_Camera01\1745.bmp	15.26	34.21
D:\study\database\collaborationDatabase\ratDatabase\20151008\20150923_138R_2_Camera01\1746.bmp	14.83	35.17
D:\study\database\collaborationDatabase\ratDatabase\20151008\20150923_138R_2_Camera01\1747.bmp	13.24	34.93
D:\study\database\collaborationDatabase\ratDatabase\20151008\20150923_138R_2_Camera01\1748.bmp	11.98	33.73
D:\study\database\collaborationDatabase\ratDatabase\20151008\20150923_138R_2_Camera01\1749.bmp	15.26	34.21
D:\study\database\collaborationDatabase\ratDatabase\20151008\20150923_138R_2_Camera01\1750.bmp	13.63	33.96
D:\study\database\collaborationDatabase\ratDatabase\20151008\20150923_138R_2_Camera01\1751.bmp	13.24	34.93
D:\study\database\collaborationDatabase\ratDatabase\20151008\20150923_138R_2_Camera01\1752.bmp	13.63	33.96
D:\study\database\collaborationDatabase\ratDatabase\20151008\20150923_138R_2_Camera01\1753.bmp	13.24	34.93
D:\study\database\collaborationDatabase\ratDatabase\20151008\20150923_138R_2_Camera01\1754.bmp	13.63	33.96
D:\study\database\collaborationDatabase\ratDatabase\20151008\20150923_138R_2_Camera01\1755.bmp	15.26	34.21
D:\study\database\collaborationDatabase\ratDatabase\20151008\20150923_138R_2_Camera01\1756.bmp	13.63	33.96
D:\study\database\collaborationDatabase\ratDatabase\20151008\20150923_138R_2_Camera01\1757.bmp	15.26	34.21
D:\study\database\collaborationDatabase\ratDatabase\20151008\20150923_138R_2_Camera01\1758.bmp	13.63	33.96
D:\study\database\collaborationDatabase\ratDatabase\20151008\20150923_138R_2_Camera01\1759.bmp	13.63	33.96
D:\study\database\collaborationDatabase\ratDatabase\20151008\20150923_138R_2_Camera01\1760.bmp	15.26	34.21
D:\study\database\collaborationDatabase\ratDatabase\20151008\20150923_138R_2_Camera01\1761.bmp	14.83	35.17
D:\study\database\collaborationDatabase\ratDatabase\20151008\20150923_138R_2_Camera01\1762.bmp	13.63	33.96
D:\study\database\collaborationDatabase\ratDatabase\20151008\20150923_138R_2_Camera01\1763.bmp	13.24	34.93
D:\study\database\collaborationDatabase\ratDatabase\20151008\20150923_138R_2_Camera01\1764.bmp	13.24	34.93
D:\study\database\collaborationDatabase\ratDatabase\20151008\20150923_138R_2_Camera01\1765.bmp	13.63	33.96
D:\study\database\collaborationDatabase\ratDatabase\20151008\20150923_138R_2_Camera01\1766.bmp	13.63	33.96
D:\study\database\collaborationDatabase\ratDatabase\20151008\20150923_138R_2_Camera01\1767.bmp	13.63	33.96
D:\study\database\collaborationDatabase\ratDatabase\20151008\20150923_138R_2_Camera01\1768.bmp	11.98	33.73
D:\study\database\collaborationDatabase\ratDatabase\20151008\20150923_138R_2_Camera01\1769.bmp	15.71	33.24
D:\study\database\collaborationDatabase\ratDatabase\20151008\20150923_138R_2_Camera01\1770.bmp	13.24	34.93
D:\study\database\collaborationDatabase\ratDatabase\20151008\20150923_138R_2_Camera01\1771.bmp	11.98	33.73
D:\study\database\collaborationDatabase\ratDatabase\20151008\20150923_138R_2_Camera01\1772.bmp	11.98	33.73
D:\study\database\collaborationDatabase\ratDatabase\20151008\20150923_138R_2_Camera01\1773.bmp	11.98	33.73
D:\study\database\collaborationDatabase\ratDatabase\20151008\20150923_138R_2_Camera01\1774.bmp	11.98	33.73
D:\study\database\collaborationDatabase\ratDatabase\20151008\20150923_138R_2_Camera01\1775.bmp	13.63	33.96
D:\study\database\collaborationDatabase\ratDatabase\20151008\20150923_138R_2_Camera01\1776.bmp	14.04	32.98
D:\study\database\collaborationDatabase\ratDatabase\20151008\20150923_138R_2_Camera01\1777.bmp	11.98	33.73
D:\study\database\collaborationDatabase\ratDatabase\20151008\20150923_138R_2_Camera01\1778.bmp	13.63	33.96
D:\study\database\collaborationDatabase\ratDatabase\20151008\20150923_138R_2_Camera01\1779.bmp	11.98	33.73
D:\study\database\collaborationDatabase\ratDatabase\20151008\20150923_138R_2_Camera01\1780.bmp	14.04	32.98
D:\study\database\collaborationDatabase\ratDatabase\20151008\20150923_138R_2_Camera01\1781.bmp	14.04	32.98
D:\study\database\collaborationDatabase\ratDatabase\20151008\20150923_138R_2_Camera01\1782.bmp	14.04	32.98
D:\study\database\collaborationDatabase\ratDatabase\20151008\20150923_138R_2_Camera01\1783.bmp	14.04	32.98
D:\study\database\collaborationDatabase\ratDatabase\20151008\20150923_138R_2_Camera01\1784.bmp	14.04	32.98
D:\study\database\collaborationDatabase\ratDatabase\20151008\20150923_138R_2_Camera01\1785.bmp	13.63	33.96
D:\study\database\collaborationDatabase\ratDatabase\20151008\20150923_138R_2_Camera01\1786.bmp	14.04	32.98
D:\study\database\collaborationDatabase\ratDatabase\20151008\20150923_138R_2_Camera01\1787.bmp	13.63	33.96
D:\study\database\collaborationDatabase\ratDatabase\20151008\20150923_138R_2_Camera01\1788.bmp	12.34	32.76
D:\study\database\collaborationDatabase\ratDatabase\20151008\20150923_138R_2_Camera01\1789.bmp	10.3	33.54
D:\study\database\collaborationDatabase\ratDatabase\20151008\20150923_138R_2_Camera01\1790.bmp	11.98	33.73
D:\study\database\collaborationDatabase\ratDatabase\20151008\20150923_138R_2_Camera01\1791.bmp	11.98	33.73
D:\study\database\collaborationDatabase\ratDatabase\20151008\20150923_138R_2_Camera01\1792.bmp	12.34	32.76
D:\study\database\collaborationDatabase\ratDatabase\20151008\20150923_138R_2_Camera01\1793.bmp	14.04	32.98
D:\study\database\collaborationDatabase\ratDatabase\20151008\20150923_138R_2_Camera01\1794.bmp	14.04	32.98
D:\study\database\collaborationDatabase\ratDatabase\20151008\20150923_138R_2_Camera01\1795.bmp	14.04	32.98
D:\study\database\collaborationDatabase\ratDatabase\20151008\20150923_138R_2_Camera01\1796.bmp	14.04	32.98
D:\study\database\collaborationDatabase\ratDatabase\20151008\20150923_138R_2_Camera01\1797.bmp	14.04	32.98
D:\study\database\collaborationDatabase\ratDatabase\20151008\20150923_138R_2_Camera01\1798.bmp	15.26	34.21
D:\study\database\collaborationDatabase\ratDatabase\20151008\20150923_138R_2_Camera01\1799.bmp	14.04	32.98
D:\study\database\collaborationDatabase\ratDatabase\20151008\20150923_138R_2_Camera01\1800.bmp	11.98	33.73
D:\study\database\collaborationDatabase\ratDatabase\20151008\20150923_138R_2_Camera01\1801.bmp	10.3	33.54
D:\study\database\collaborationDatabase\ratDatabase\20151008\20150923_138R_2_Camera01\1802.bmp	11.98	33.73
D:\study\database\collaborationDatabase\ratDatabase\20151008\20150923_138R_2_Camera01\1803.bmp	13.63	33.96
D:\study\database\collaborationDatabase\ratDatabase\20151008\20150923_138R_2_Camera01\1804.bmp	15.71	33.24
D:\study\database\collaborationDatabase\ratDatabase\20151008\20150923_138R_2_Camera01\1805.bmp	12.34	32.76
D:\study\database\collaborationDatabase\ratDatabase\20151008\20150923_138R_2_Camera01\1806.bmp	12.34	32.76
D:\study\database\collaborationDatabase\ratDatabase\20151008\20150923_138R_2_Camera01\1807.bmp	12.34	32.76
D:\study\database\collaborationDatabase\ratDatabase\20151008\20150923_138R_2_Camera01\1808.bmp	14.04	32.98
D:\study\database\collaborationDatabase\ratDatabase\20151008\20150923_138R_2_Camera01\1809.bmp	13.63	33.96
D:\study\database\collaborationDatabase\ratDatabase\20151008\20150923_138R_2_Camera01\1810.bmp	14.04	32.98
D:\study\database\collaborationDatabase\ratDatabase\20151008\20150923_138R_2_Camera01\1811.bmp	12.34	32.76
D:\study\database\collaborationDatabase\ratDatabase\20151008\20150923_138R_2_Camera01\1812.bmp	11.98	33.73
D:\study\database\collaborationDatabase\ratDatabase\20151008\20150923_138R_2_Camera01\1813.bmp	12.34	32.76
D:\study\database\collaborationDatabase\ratDatabase\20151008\20150923_138R_2_Camera01\1814.bmp	10.3	33.54
D:\study\database\collaborationDatabase\ratDatabase\20151008\20150923_138R_2_Camera01\1815.bmp	10.3	33.54
D:\study\database\collaborationDatabase\ratDatabase\20151008\20150923_138R_2_Camera01\1816.bmp	8.62	33.38
D:\study\database\collaborationDatabase\ratDatabase\20151008\20150923_138R_2_Camera01\1817.bmp	10.3	33.54
D:\study\database\collaborationDatabase\ratDatabase\20151008\20150923_138R_2_Camera01\1818.bmp	10.3	33.54
D:\study\database\collaborationDatabase\ratDatabase\20151008\20150923_138R_2_Camera01\1819.bmp	10.3	33.54
D:\study\database\collaborationDatabase\ratDatabase\20151008\20150923_138R_2_Camera01\1820.bmp	11.98	33.73
D:\study\database\collaborationDatabase\ratDatabase\20151008\20150923_138R_2_Camera01\1821.bmp	10.3	33.54
D:\study\database\collaborationDatabase\ratDatabase\20151008\20150923_138R_2_Camera01\1822.bmp	11.98	33.73
D:\study\database\collaborationDatabase\ratDatabase\20151008\20150923_138R_2_Camera01\1823.bmp	10.3	33.54
D:\study\database\collaborationDatabase\ratDatabase\20151008\20150923_138R_2_Camera01\1824.bmp	8.37	34.37
D:\study\database\collaborationDatabase\ratDatabase\20151008\20150923_138R_2_Camera01\1825.bmp	10.01	34.53
D:\study\database\collaborationDatabase\ratDatabase\20151008\20150923_138R_2_Camera01\1826.bmp	10.3	33.54
D:\study\database\collaborationDatabase\ratDatabase\20151008\20150923_138R_2_Camera01\1827.bmp	10.01	34.53
D:\study\database\collaborationDatabase\ratDatabase\20151008\20150923_138R_2_Camera01\1828.bmp	6.91	33.24
D:\study\database\collaborationDatabase\ratDatabase\20151008\20150923_138R_2_Camera01\1829.bmp	6.71	34.23
D:\study\database\collaborationDatabase\ratDatabase\20151008\20150923_138R_2_Camera01\1830.bmp	6.71	34.23
D:\study\database\collaborationDatabase\ratDatabase\20151008\20150923_138R_2_Camera01\1831.bmp	5.04	34.13
D:\study\database\collaborationDatabase\ratDatabase\20151008\20150923_138R_2_Camera01\1832.bmp	6.91	33.24
D:\study\database\collaborationDatabase\ratDatabase\20151008\20150923_138R_2_Camera01\1833.bmp	5.04	34.13
D:\study\database\collaborationDatabase\ratDatabase\20151008\20150923_138R_2_Camera01\1834.bmp	4.9	35.13
D:\study\database\collaborationDatabase\ratDatabase\20151008\20150923_138R_2_Camera01\1835.bmp	5.19	33.14
D:\study\database\collaborationDatabase\ratDatabase\20151008\20150923_138R_2_Camera01\1836.bmp	3.37	34.06
D:\study\database\collaborationDatabase\ratDatabase\20151008\20150923_138R_2_Camera01\1837.bmp	5.04	34.13
D:\study\database\collaborationDatabase\ratDatabase\20151008\20150923_138R_2_Camera01\1838.bmp	3.37	34.06
D:\study\database\collaborationDatabase\ratDatabase\20151008\20150923_138R_2_Camera01\1839.bmp	3.37	34.06
D:\study\database\collaborationDatabase\ratDatabase\20151008\20150923_138R_2_Camera01\1840.bmp	5.04	34.13
D:\study\database\collaborationDatabase\ratDatabase\20151008\20150923_138R_2_Camera01\1841.bmp	1.68	34.01
D:\study\database\collaborationDatabase\ratDatabase\20151008\20150923_138R_2_Camera01\1842.bmp	3.27	35.06
D:\study\database\collaborationDatabase\ratDatabase\20151008\20150923_138R_2_Camera01\1843.bmp	3.27	35.06
D:\study\database\collaborationDatabase\ratDatabase\20151008\20150923_138R_2_Camera01\1844.bmp	3.27	35.06
D:\study\database\collaborationDatabase\ratDatabase\20151008\20150923_138R_2_Camera01\1845.bmp	5.04	34.13
D:\study\database\collaborationDatabase\ratDatabase\20151008\20150923_138R_2_Camera01\1846.bmp	3.37	34.06
D:\study\database\collaborationDatabase\ratDatabase\20151008\20150923_138R_2_Camera01\1847.bmp	3.27	35.06
D:\study\database\collaborationDatabase\ratDatabase\20151008\20150923_138R_2_Camera01\1848.bmp	5.04	34.13
D:\study\database\collaborationDatabase\ratDatabase\20151008\20150923_138R_2_Camera01\1849.bmp	4.9	35.13
D:\study\database\collaborationDatabase\ratDatabase\20151008\20150923_138R_2_Camera01\1850.bmp	3.27	35.06
D:\study\database\collaborationDatabase\ratDatabase\20151008\20150923_138R_2_Camera01\1851.bmp	3.37	34.06
D:\study\database\collaborationDatabase\ratDatabase\20151008\20150923_138R_2_Camera01\1852.bmp	3.27	35.06
D:\study\database\collaborationDatabase\ratDatabase\20151008\20150923_138R_2_Camera01\1853.bmp	3.27	35.06
D:\study\database\collaborationDatabase\ratDatabase\20151008\20150923_138R_2_Camera01\1854.bmp	3.37	34.06
D:\study\database\collaborationDatabase\ratDatabase\20151008\20150923_138R_2_Camera01\1855.bmp	3.37	34.06
D:\study\database\collaborationDatabase\ratDatabase\20151008\20150923_138R_2_Camera01\1856.bmp	1.68	34.01
D:\study\database\collaborationDatabase\ratDatabase\20151008\20150923_138R_2_Camera01\1857.bmp	1.68	34.01
D:\study\database\collaborationDatabase\ratDatabase\20151008\20150923_138R_2_Camera01\1858.bmp	4.9	35.13
D:\study\database\collaborationDatabase\ratDatabase\20151008\20150923_138R_2_Camera01\1859.bmp	5.04	34.13
D:\study\database\collaborationDatabase\ratDatabase\20151008\20150923_138R_2_Camera01\1860.bmp	3.37	34.06
D:\study\database\collaborationDatabase\ratDatabase\20151008\20150923_138R_2_Camera01\1861.bmp	4.9	35.13
D:\study\database\collaborationDatabase\ratDatabase\20151008\20150923_138R_2_Camera01\1862.bmp	3.37	34.06
D:\study\database\collaborationDatabase\ratDatabase\20151008\20150923_138R_2_Camera01\1863.bmp	4.9	35.13
D:\study\database\collaborationDatabase\ratDatabase\20151008\20150923_138R_2_Camera01\1864.bmp	3.27	35.06
D:\study\database\collaborationDatabase\ratDatabase\20151008\20150923_138R_2_Camera01\1865.bmp	1.68	34.01
D:\study\database\collaborationDatabase\ratDatabase\20151008\20150923_138R_2_Camera01\1866.bmp	4.9	35.13
D:\study\database\collaborationDatabase\ratDatabase\20151008\20150923_138R_2_Camera01\1867.bmp	3.27	35.06
D:\study\database\collaborationDatabase\ratDatabase\20151008\20150923_138R_2_Camera01\1868.bmp	3.37	34.06
D:\study\database\collaborationDatabase\ratDatabase\20151008\20150923_138R_2_Camera01\1869.bmp	3.27	35.06
D:\study\database\collaborationDatabase\ratDatabase\20151008\20150923_138R_2_Camera01\1870.bmp	3.27	35.06
D:\study\database\collaborationDatabase\ratDatabase\20151008\20150923_138R_2_Camera01\1871.bmp	5.04	34.13
D:\study\database\collaborationDatabase\ratDatabase\20151008\20150923_138R_2_Camera01\1872.bmp	3.37	34.06
D:\study\database\collaborationDatabase\ratDatabase\20151008\20150923_138R_2_Camera01\1873.bmp	4.9	35.13
D:\study\database\collaborationDatabase\ratDatabase\20151008\20150923_138R_2_Camera01\1874.bmp	3.27	35.06
D:\study\database\collaborationDatabase\ratDatabase\20151008\20150923_138R_2_Camera01\1875.bmp	3.27	35.06
D:\study\database\collaborationDatabase\ratDatabase\20151008\20150923_138R_2_Camera01\1876.bmp	1.68	34.01
D:\study\database\collaborationDatabase\ratDatabase\20151008\20150923_138R_2_Camera01\1877.bmp	4.9	35.13
D:\study\database\collaborationDatabase\ratDatabase\20151008\20150923_138R_2_Camera01\1878.bmp	5.04	34.13
D:\study\database\collaborationDatabase\ratDatabase\20151008\20150923_138R_2_Camera01\1879.bmp	3.37	34.06
D:\study\database\collaborationDatabase\ratDatabase\20151008\20150923_138R_2_Camera01\1880.bmp	3.37	34.06
D:\study\database\collaborationDatabase\ratDatabase\20151008\20150923_138R_2_Camera01\1881.bmp	3.27	35.06
D:\study\database\collaborationDatabase\ratDatabase\20151008\20150923_138R_2_Camera01\1882.bmp	5.04	34.13
D:\study\database\collaborationDatabase\ratDatabase\20151008\20150923_138R_2_Camera01\1883.bmp	6.52	35.23
D:\study\database\collaborationDatabase\ratDatabase\20151008\20150923_138R_2_Camera01\1884.bmp	5.04	34.13
D:\study\database\collaborationDatabase\ratDatabase\20151008\20150923_138R_2_Camera01\1885.bmp	5.04	34.13
D:\study\database\collaborationDatabase\ratDatabase\20151008\20150923_138R_2_Camera01\1886.bmp	3.27	35.06
D:\study\database\collaborationDatabase\ratDatabase\20151008\20150923_138R_2_Camera01\1887.bmp	4.9	35.13
D:\study\database\collaborationDatabase\ratDatabase\20151008\20150923_138R_2_Camera01\1888.bmp	3.27	35.06
D:\study\database\collaborationDatabase\ratDatabase\20151008\20150923_138R_2_Camera01\1889.bmp	4.9	35.13
D:\study\database\collaborationDatabase\ratDatabase\20151008\20150923_138R_2_Camera01\1890.bmp	5.04	34.13
D:\study\database\collaborationDatabase\ratDatabase\20151008\20150923_138R_2_Camera01\1891.bmp	4.9	35.13
D:\study\database\collaborationDatabase\ratDatabase\20151008\20150923_138R_2_Camera01\1892.bmp	4.9	35.13
D:\study\database\collaborationDatabase\ratDatabase\20151008\20150923_138R_2_Camera01\1893.bmp	5.04	34.13
D:\study\database\collaborationDatabase\ratDatabase\20151008\20150923_138R_2_Camera01\1894.bmp	3.27	35.06
D:\study\database\collaborationDatabase\ratDatabase\20151008\20150923_138R_2_Camera01\1895.bmp	3.37	34.06
D:\study\database\collaborationDatabase\ratDatabase\20151008\20150923_138R_2_Camera01\1896.bmp	6.52	35.23
D:\study\database\collaborationDatabase\ratDatabase\20151008\20150923_138R_2_Camera01\1897.bmp	3.27	35.06
D:\study\database\collaborationDatabase\ratDatabase\20151008\20150923_138R_2_Camera01\1898.bmp	3.27	35.06
D:\study\database\collaborationDatabase\ratDatabase\20151008\20150923_138R_2_Camera01\1899.bmp	6.52	35.23
D:\study\database\collaborationDatabase\ratDatabase\20151008\20150923_138R_2_Camera01\1900.bmp	3.37	34.06
D:\study\database\collaborationDatabase\ratDatabase\20151008\20150923_138R_2_Camera01\1901.bmp	3.27	35.06
D:\study\database\collaborationDatabase\ratDatabase\20151008\20150923_138R_2_Camera01\1902.bmp	4.9	35.13
D:\study\database\collaborationDatabase\ratDatabase\20151008\20150923_138R_2_Camera01\1903.bmp	3.27	35.06
D:\study\database\collaborationDatabase\ratDatabase\20151008\20150923_138R_2_Camera01\1904.bmp	5.04	34.13
D:\study\database\collaborationDatabase\ratDatabase\20151008\20150923_138R_2_Camera01\1905.bmp	5.04	34.13
D:\study\database\collaborationDatabase\ratDatabase\20151008\20150923_138R_2_Camera01\1906.bmp	5.04	34.13
D:\study\database\collaborationDatabase\ratDatabase\20151008\20150923_138R_2_Camera01\1907.bmp	3.27	35.06
D:\study\database\collaborationDatabase\ratDatabase\20151008\20150923_138R_2_Camera01\1908.bmp	6.52	35.23
D:\study\database\collaborationDatabase\ratDatabase\20151008\20150923_138R_2_Camera01\1909.bmp	6.52	35.23
D:\study\database\collaborationDatabase\ratDatabase\20151008\20150923_138R_2_Camera01\1910.bmp	3.27	35.06
D:\study\database\collaborationDatabase\ratDatabase\20151008\20150923_138R_2_Camera01\1911.bmp	4.9	35.13
D:\study\database\collaborationDatabase\ratDatabase\20151008\20150923_138R_2_Camera01\1912.bmp	3.27	35.06
D:\study\database\collaborationDatabase\ratDatabase\20151008\20150923_138R_2_Camera01\1913.bmp	5.04	34.13
D:\study\database\collaborationDatabase\ratDatabase\20151008\20150923_138R_2_Camera01\1914.bmp	6.52	35.23
D:\study\database\collaborationDatabase\ratDatabase\20151008\20150923_138R_2_Camera01\1915.bmp	3.18	36.06
D:\study\database\collaborationDatabase\ratDatabase\20151008\20150923_138R_2_Camera01\1916.bmp	3.18	36.06
D:\study\database\collaborationDatabase\ratDatabase\20151008\20150923_138R_2_Camera01\1917.bmp	4.9	35.13
D:\study\database\collaborationDatabase\ratDatabase\20151008\20150923_138R_2_Camera01\1918.bmp	4.9	35.13
D:\study\database\collaborationDatabase\ratDatabase\20151008\20150923_138R_2_Camera01\1919.bmp	4.9	35.13
D:\study\database\collaborationDatabase\ratDatabase\20151008\20150923_138R_2_Camera01\1920.bmp	6.52	35.23
D:\study\database\collaborationDatabase\ratDatabase\20151008\20150923_138R_2_Camera01\1921.bmp	5.04	34.13
D:\study\database\collaborationDatabase\ratDatabase\20151008\20150923_138R_2_Camera01\1922.bmp	4.76	36.12
D:\study\database\collaborationDatabase\ratDatabase\20151008\20150923_138R_2_Camera01\1923.bmp	4.76	36.12
D:\study\database\collaborationDatabase\ratDatabase\20151008\20150923_138R_2_Camera01\1924.bmp	4.76	36.12
D:\study\database\collaborationDatabase\ratDatabase\20151008\20150923_138R_2_Camera01\1925.bmp	4.76	36.12
D:\study\database\collaborationDatabase\ratDatabase\20151008\20150923_138R_2_Camera01\1926.bmp	4.9	35.13
D:\study\database\collaborationDatabase\ratDatabase\20151008\20150923_138R_2_Camera01\1927.bmp	4.76	36.12
D:\study\database\collaborationDatabase\ratDatabase\20151008\20150923_138R_2_Camera01\1928.bmp	4.9	35.13
D:\study\database\collaborationDatabase\ratDatabase\20151008\20150923_138R_2_Camera01\1929.bmp	6.52	35.23
D:\study\database\collaborationDatabase\ratDatabase\20151008\20150923_138R_2_Camera01\1930.bmp	6.52	35.23
D:\study\database\collaborationDatabase\ratDatabase\20151008\20150923_138R_2_Camera01\1931.bmp	6.34	36.22
D:\study\database\collaborationDatabase\ratDatabase\20151008\20150923_138R_2_Camera01\1932.bmp	4.9	35.13
D:\study\database\collaborationDatabase\ratDatabase\20151008\20150923_138R_2_Camera01\1933.bmp	6.52	35.23
D:\study\database\collaborationDatabase\ratDatabase\20151008\20150923_138R_2_Camera01\1934.bmp	4.9	35.13
D:\study\database\collaborationDatabase\ratDatabase\20151008\20150923_138R_2_Camera01\1935.bmp	6.52	35.23
D:\study\database\collaborationDatabase\ratDatabase\20151008\20150923_138R_2_Camera01\1936.bmp	4.9	35.13
D:\study\database\collaborationDatabase\ratDatabase\20151008\20150923_138R_2_Camera01\1937.bmp	4.9	35.13
D:\study\database\collaborationDatabase\ratDatabase\20151008\20150923_138R_2_Camera01\1938.bmp	4.9	35.13
D:\study\database\collaborationDatabase\ratDatabase\20151008\20150923_138R_2_Camera01\1939.bmp	4.9	35.13
D:\study\database\collaborationDatabase\ratDatabase\20151008\20150923_138R_2_Camera01\1940.bmp	6.34	36.22
D:\study\database\collaborationDatabase\ratDatabase\20151008\20150923_138R_2_Camera01\1941.bmp	4.9	35.13
D:\study\database\collaborationDatabase\ratDatabase\20151008\20150923_138R_2_Camera01\1942.bmp	4.9	35.13
D:\study\database\collaborationDatabase\ratDatabase\20151008\20150923_138R_2_Camera01\1943.bmp	4.9	35.13
D:\study\database\collaborationDatabase\ratDatabase\20151008\20150923_138R_2_Camera01\1944.bmp	6.52	35.23
D:\study\database\collaborationDatabase\ratDatabase\20151008\20150923_138R_2_Camera01\1945.bmp	4.9	35.13
D:\study\database\collaborationDatabase\ratDatabase\20151008\20150923_138R_2_Camera01\1946.bmp	6.52	35.23
D:\study\database\collaborationDatabase\ratDatabase\20151008\20150923_138R_2_Camera01\1947.bmp	6.52	35.23
D:\study\database\collaborationDatabase\ratDatabase\20151008\20150923_138R_2_Camera01\1948.bmp	6.52	35.23
D:\study\database\collaborationDatabase\ratDatabase\20151008\20150923_138R_2_Camera01\1949.bmp	4.9	35.13
D:\study\database\collaborationDatabase\ratDatabase\20151008\20150923_138R_2_Camera01\1950.bmp	6.52	35.23
D:\study\database\collaborationDatabase\ratDatabase\20151008\20150923_138R_2_Camera01\1951.bmp	6.71	34.23
D:\study\database\collaborationDatabase\ratDatabase\20151008\20150923_138R_2_Camera01\1952.bmp	5.04	34.13
D:\study\database\collaborationDatabase\ratDatabase\20151008\20150923_138R_2_Camera01\1953.bmp	5.04	34.13
D:\study\database\collaborationDatabase\ratDatabase\20151008\20150923_138R_2_Camera01\1954.bmp	8.13	35.36
D:\study\database\collaborationDatabase\ratDatabase\20151008\20150923_138R_2_Camera01\1955.bmp	8.13	35.36
D:\study\database\collaborationDatabase\ratDatabase\20151008\20150923_138R_2_Camera01\1956.bmp	6.71	34.23
D:\study\database\collaborationDatabase\ratDatabase\20151008\20150923_138R_2_Camera01\1957.bmp	6.52	35.23
D:\study\database\collaborationDatabase\ratDatabase\20151008\20150923_138R_2_Camera01\1958.bmp	6.52	35.23
D:\study\database\collaborationDatabase\ratDatabase\20151008\20150923_138R_2_Camera01\1959.bmp	8.13	35.36
D:\study\database\collaborationDatabase\ratDatabase\20151008\20150923_138R_2_Camera01\1960.bmp	8.37	34.37
D:\study\database\collaborationDatabase\ratDatabase\20151008\20150923_138R_2_Camera01\1961.bmp	6.52	35.23
D:\study\database\collaborationDatabase\ratDatabase\20151008\20150923_138R_2_Camera01\1962.bmp	8.37	34.37
D:\study\database\collaborationDatabase\ratDatabase\20151008\20150923_138R_2_Camera01\1963.bmp	8.37	34.37
D:\study\database\collaborationDatabase\ratDatabase\20151008\20150923_138R_2_Camera01\1964.bmp	8.37	34.37
D:\study\database\collaborationDatabase\ratDatabase\20151008\20150923_138R_2_Camera01\1965.bmp	8.37	34.37
D:\study\database\collaborationDatabase\ratDatabase\20151008\20150923_138R_2_Camera01\1966.bmp	10.01	34.53
D:\study\database\collaborationDatabase\ratDatabase\20151008\20150923_138R_2_Camera01\1967.bmp	11.98	33.73
D:\study\database\collaborationDatabase\ratDatabase\20151008\20150923_138R_2_Camera01\1968.bmp	11.63	34.71
D:\study\database\collaborationDatabase\ratDatabase\20151008\20150923_138R_2_Camera01\1969.bmp	15.26	34.21
D:\study\database\collaborationDatabase\ratDatabase\20151008\20150923_138R_2_Camera01\1970.bmp	13.24	34.93
D:\study\database\collaborationDatabase\ratDatabase\20151008\20150923_138R_2_Camera01\1971.bmp	15.26	34.21
D:\study\database\collaborationDatabase\ratDatabase\20151008\20150923_138R_2_Camera01\1972.bmp	17.35	33.53
D:\study\database\collaborationDatabase\ratDatabase\20151008\20150923_138R_2_Camera01\1973.bmp	15.71	33.24
D:\study\database\collaborationDatabase\ratDatabase\20151008\20150923_138R_2_Camera01\1974.bmp	19.54	32.89
D:\study\database\collaborationDatabase\ratDatabase\20151008\20150923_138R_2_Camera01\1975.bmp	17.88	32.57
D:\study\database\collaborationDatabase\ratDatabase\20151008\20150923_138R_2_Camera01\1976.bmp	18.97	33.84
D:\study\database\collaborationDatabase\ratDatabase\20151008\20150923_138R_2_Camera01\1977.bmp	17.35	33.53
D:\study\database\collaborationDatabase\ratDatabase\20151008\20150923_138R_2_Camera01\1978.bmp	19.98	35.11
D:\study\database\collaborationDatabase\ratDatabase\20151008\20150923_138R_2_Camera01\1979.bmp	18.43	34.79
D:\study\database\collaborationDatabase\ratDatabase\20151008\20150923_138R_2_Camera01\1980.bmp	17.35	33.53
D:\study\database\collaborationDatabase\ratDatabase\20151008\20150923_138R_2_Camera01\1981.bmp	22.99	35.85
D:\study\database\collaborationDatabase\ratDatabase\20151008\20150923_138R_2_Camera01\1982.bmp	23.63	34.93
D:\study\database\collaborationDatabase\ratDatabase\20151008\20150923_138R_2_Camera01\1983.bmp	22.11	34.54
D:\study\database\collaborationDatabase\ratDatabase\20151008\20150923_138R_2_Camera01\1984.bmp	22.11	34.54
D:\study\database\collaborationDatabase\ratDatabase\20151008\20150923_138R_2_Camera01\1985.bmp	22.11	34.54
D:\study\database\collaborationDatabase\ratDatabase\20151008\20150923_138R_2_Camera01\1986.bmp	22.75	33.62
D:\study\database\collaborationDatabase\ratDatabase\20151008\20150923_138R_2_Camera01\1987.bmp	23.63	34.93
D:\study\database\collaborationDatabase\ratDatabase\20151008\20150923_138R_2_Camera01\1988.bmp	20.56	34.18
D:\study\database\collaborationDatabase\ratDatabase\20151008\20150923_138R_2_Camera01\1989.bmp	20.56	34.18
D:\study\database\collaborationDatabase\ratDatabase\20151008\20150923_138R_2_Camera01\1990.bmp	25.11	35.34
D:\study\database\collaborationDatabase\ratDatabase\20151008\20150923_138R_2_Camera01\1991.bmp	23.63	34.93
D:\study\database\collaborationDatabase\ratDatabase\20151008\20150923_138R_2_Camera01\1992.bmp	23.63	34.93
D:\study\database\collaborationDatabase\ratDatabase\20151008\20150923_138R_2_Camera01\1993.bmp	24.3	34.01
D:\study\database\collaborationDatabase\ratDatabase\20151008\20150923_138R_2_Camera01\1994.bmp	24.3	34.01
D:\study\database\collaborationDatabase\ratDatabase\20151008\20150923_138R_2_Camera01\1995.bmp	25.82	34.44
D:\study\database\collaborationDatabase\ratDatabase\20151008\20150923_138R_2_Camera01\1996.bmp	25.82	34.44
D:\study\database\collaborationDatabase\ratDatabase\20151008\20150923_138R_2_Camera01\1997.bmp	22.75	33.62
D:\study\database\collaborationDatabase\ratDatabase\20151008\20150923_138R_2_Camera01\1998.bmp	25.82	34.44
D:\study\database\collaborationDatabase\ratDatabase\20151008\20150923_138R_2_Camera01\1999.bmp	25.82	34.44
[truncated: 57,976 more rows]
