# Supplementary material for: A novel rat head gaze determination system based on optomotor responses
Source: PLoS One. 2017 Apr 26;12(4):e0176633. doi: 10.1371/journal.pone.0176633 (PMC5405982; doi:10.1371/journal.pone.0176633)
Supplement: S1 File — All the experimental data is also available online [22]. This file compressed images, contour point coordinates, and head angle record files supporting experiments of this study, e.g. binarization analysis, curvature analysis, tangent angle analysis, head angle detection evaluation, optimization experiments for parameters of blurring kernel size, stepRatio in proposed algorithm, γ in gamma correction, and the validation of opening and erosion. (ZIP) [file pone.0176633.s002.zip › 6-parameters-optimization/stepratio/Result-stepRatio0.25.csv]

file_name	original_angle	vector_distance
D:\study\database\collaborationDatabase\ratDatabase\rat_groundtruth\assignment_002\20151029_111-2_2_take1_Camera01\3001.bmp	-9.87	23.35
D:\study\database\collaborationDatabase\ratDatabase\rat_groundtruth\assignment_002\20151029_111-2_2_take1_Camera01\3002.bmp	-12.26	23.54
D:\study\database\collaborationDatabase\ratDatabase\rat_groundtruth\assignment_002\20151029_111-2_2_take1_Camera01\3003.bmp	-12.26	23.54
D:\study\database\collaborationDatabase\ratDatabase\rat_groundtruth\assignment_002\20151029_111-2_2_take1_Camera01\3004.bmp	-9.87	23.35
D:\study\database\collaborationDatabase\ratDatabase\rat_groundtruth\assignment_002\20151029_111-2_2_take1_Camera01\3005.bmp	-7.43	23.19
D:\study\database\collaborationDatabase\ratDatabase\rat_groundtruth\assignment_002\20151029_111-2_2_take1_Camera01\3006.bmp	-12.26	23.54
D:\study\database\collaborationDatabase\ratDatabase\rat_groundtruth\assignment_002\20151029_111-2_2_take1_Camera01\3007.bmp	-7.77	22.20
D:\study\database\collaborationDatabase\ratDatabase\rat_groundtruth\assignment_002\20151029_111-2_2_take1_Camera01\3008.bmp	-9.87	23.35
D:\study\database\collaborationDatabase\ratDatabase\rat_groundtruth\assignment_002\20151029_111-2_2_take1_Camera01\3009.bmp	-12.26	23.54
D:\study\database\collaborationDatabase\ratDatabase\rat_groundtruth\assignment_002\20151029_111-2_2_take1_Camera01\3010.bmp	-9.87	23.35
D:\study\database\collaborationDatabase\ratDatabase\rat_groundtruth\assignment_002\20151029_111-2_2_take1_Camera01\3011.bmp	-16.26	25.00
D:\study\database\collaborationDatabase\ratDatabase\rat_groundtruth\assignment_002\20151029_111-2_2_take1_Camera01\3012.bmp	-9.87	23.35
D:\study\database\collaborationDatabase\ratDatabase\rat_groundtruth\assignment_002\20151029_111-2_2_take1_Camera01\3013.bmp	-18.43	25.30
D:\study\database\collaborationDatabase\ratDatabase\rat_groundtruth\assignment_002\20151029_111-2_2_take1_Camera01\3014.bmp	-10.30	22.36
D:\study\database\collaborationDatabase\ratDatabase\rat_groundtruth\assignment_002\20151029_111-2_2_take1_Camera01\3015.bmp	-9.87	23.35
D:\study\database\collaborationDatabase\ratDatabase\rat_groundtruth\assignment_002\20151029_111-2_2_take1_Camera01\3016.bmp	-19.18	24.35
D:\study\database\collaborationDatabase\ratDatabase\rat_groundtruth\assignment_002\20151029_111-2_2_take1_Camera01\3017.bmp	-12.26	23.54
D:\study\database\collaborationDatabase\ratDatabase\rat_groundtruth\assignment_002\20151029_111-2_2_take1_Camera01\3018.bmp	-17.65	23.09
D:\study\database\collaborationDatabase\ratDatabase\rat_groundtruth\assignment_002\20151029_111-2_2_take1_Camera01\3019.bmp	-9.87	23.35
D:\study\database\collaborationDatabase\ratDatabase\rat_groundtruth\assignment_002\20151029_111-2_2_take1_Camera01\3020.bmp	-7.77	22.20
D:\study\database\collaborationDatabase\ratDatabase\rat_groundtruth\assignment_002\20151029_111-2_2_take1_Camera01\3021.bmp	-9.87	23.35
D:\study\database\collaborationDatabase\ratDatabase\rat_groundtruth\assignment_002\20151029_111-2_2_take1_Camera01\3022.bmp	-18.43	25.30
D:\study\database\collaborationDatabase\ratDatabase\rat_groundtruth\assignment_002\20151029_111-2_2_take1_Camera01\3023.bmp	-9.87	23.35
D:\study\database\collaborationDatabase\ratDatabase\rat_groundtruth\assignment_002\20151029_111-2_2_take1_Camera01\3024.bmp	-18.43	25.30
D:\study\database\collaborationDatabase\ratDatabase\rat_groundtruth\assignment_002\20151029_111-2_2_take1_Camera01\3025.bmp	-9.87	23.35
D:\study\database\collaborationDatabase\ratDatabase\rat_groundtruth\assignment_002\20151029_111-2_2_take1_Camera01\3026.bmp	-9.87	23.35
D:\study\database\collaborationDatabase\ratDatabase\rat_groundtruth\assignment_002\20151029_111-2_2_take1_Camera01\3027.bmp	-9.87	23.35
D:\study\database\collaborationDatabase\ratDatabase\rat_groundtruth\assignment_002\20151029_111-2_2_take1_Camera01\3028.bmp	-9.87	23.35
D:\study\database\collaborationDatabase\ratDatabase\rat_groundtruth\assignment_002\20151029_111-2_2_take1_Camera01\3029.bmp	-5.19	22.09
D:\study\database\collaborationDatabase\ratDatabase\rat_groundtruth\assignment_002\20151029_111-2_2_take1_Camera01\3030.bmp	-9.87	23.35
D:\study\database\collaborationDatabase\ratDatabase\rat_groundtruth\assignment_002\20151029_111-2_2_take1_Camera01\3031.bmp	-10.30	22.36
D:\study\database\collaborationDatabase\ratDatabase\rat_groundtruth\assignment_002\20151029_111-2_2_take1_Camera01\3032.bmp	-16.26	25.00
D:\study\database\collaborationDatabase\ratDatabase\rat_groundtruth\assignment_002\20151029_111-2_2_take1_Camera01\3033.bmp	-9.87	23.35
D:\study\database\collaborationDatabase\ratDatabase\rat_groundtruth\assignment_002\20151029_111-2_2_take1_Camera01\3034.bmp	-16.26	25.00
D:\study\database\collaborationDatabase\ratDatabase\rat_groundtruth\assignment_002\20151029_111-2_2_take1_Camera01\3035.bmp	-18.43	25.30
D:\study\database\collaborationDatabase\ratDatabase\rat_groundtruth\assignment_002\20151029_111-2_2_take1_Camera01\3036.bmp	-12.80	22.56
D:\study\database\collaborationDatabase\ratDatabase\rat_groundtruth\assignment_002\20151029_111-2_2_take1_Camera01\3037.bmp	-12.26	23.54
D:\study\database\collaborationDatabase\ratDatabase\rat_groundtruth\assignment_002\20151029_111-2_2_take1_Camera01\3038.bmp	-10.30	22.36
D:\study\database\collaborationDatabase\ratDatabase\rat_groundtruth\assignment_002\20151029_111-2_2_take1_Camera01\3039.bmp	-12.26	23.54
D:\study\database\collaborationDatabase\ratDatabase\rat_groundtruth\assignment_002\20151029_111-2_2_take1_Camera01\3040.bmp	-10.30	22.36
D:\study\database\collaborationDatabase\ratDatabase\rat_groundtruth\assignment_002\20151029_111-2_2_take1_Camera01\3041.bmp	-9.87	23.35
D:\study\database\collaborationDatabase\ratDatabase\rat_groundtruth\assignment_002\20151029_111-2_2_take1_Camera01\3042.bmp	-14.62	23.77
D:\study\database\collaborationDatabase\ratDatabase\rat_groundtruth\assignment_002\20151029_111-2_2_take1_Camera01\3043.bmp	-12.26	23.54
D:\study\database\collaborationDatabase\ratDatabase\rat_groundtruth\assignment_002\20151029_111-2_2_take1_Camera01\3044.bmp	-10.30	22.36
D:\study\database\collaborationDatabase\ratDatabase\rat_groundtruth\assignment_002\20151029_111-2_2_take1_Camera01\3045.bmp	-9.87	23.35
D:\study\database\collaborationDatabase\ratDatabase\rat_groundtruth\assignment_002\20151029_111-2_2_take1_Camera01\3046.bmp	-10.30	22.36
D:\study\database\collaborationDatabase\ratDatabase\rat_groundtruth\assignment_002\20151029_111-2_2_take1_Camera01\3047.bmp	-12.26	23.54
D:\study\database\collaborationDatabase\ratDatabase\rat_groundtruth\assignment_002\20151029_111-2_2_take1_Camera01\3048.bmp	-10.30	22.36
D:\study\database\collaborationDatabase\ratDatabase\rat_groundtruth\assignment_002\20151029_111-2_2_take1_Camera01\3049.bmp	-10.30	22.36
D:\study\database\collaborationDatabase\ratDatabase\rat_groundtruth\assignment_002\20151029_111-2_2_take1_Camera01\3050.bmp	-10.30	22.36
D:\study\database\collaborationDatabase\ratDatabase\rat_groundtruth\assignment_002\20151029_111-2_2_take1_Camera01\3051.bmp	-7.77	22.20
D:\study\database\collaborationDatabase\ratDatabase\rat_groundtruth\assignment_002\20151029_111-2_2_take1_Camera01\3052.bmp	-9.87	23.35
D:\study\database\collaborationDatabase\ratDatabase\rat_groundtruth\assignment_002\20151029_111-2_2_take1_Camera01\3053.bmp	-12.26	23.54
D:\study\database\collaborationDatabase\ratDatabase\rat_groundtruth\assignment_002\20151029_111-2_2_take1_Camera01\3054.bmp	-12.26	23.54
D:\study\database\collaborationDatabase\ratDatabase\rat_groundtruth\assignment_002\20151029_111-2_2_take1_Camera01\3055.bmp	-9.87	23.35
D:\study\database\collaborationDatabase\ratDatabase\rat_groundtruth\assignment_002\20151029_111-2_2_take1_Camera01\3056.bmp	-12.80	22.56
D:\study\database\collaborationDatabase\ratDatabase\rat_groundtruth\assignment_002\20151029_111-2_2_take1_Camera01\3057.bmp	-9.87	23.35
D:\study\database\collaborationDatabase\ratDatabase\rat_groundtruth\assignment_002\20151029_111-2_2_take1_Camera01\3058.bmp	-20.56	25.63
D:\study\database\collaborationDatabase\ratDatabase\rat_groundtruth\assignment_002\20151029_111-2_2_take1_Camera01\3059.bmp	-9.87	23.35
D:\study\database\collaborationDatabase\ratDatabase\rat_groundtruth\assignment_002\20151029_111-2_2_take1_Camera01\3060.bmp	-9.87	23.35
D:\study\database\collaborationDatabase\ratDatabase\rat_groundtruth\assignment_002\20151029_111-2_2_take1_Camera01\3061.bmp	-14.62	23.77
D:\study\database\collaborationDatabase\ratDatabase\rat_groundtruth\assignment_002\20151029_111-2_2_take1_Camera01\3062.bmp	-14.04	24.74
D:\study\database\collaborationDatabase\ratDatabase\rat_groundtruth\assignment_002\20151029_111-2_2_take1_Camera01\3063.bmp	-9.87	23.35
D:\study\database\collaborationDatabase\ratDatabase\rat_groundtruth\assignment_002\20151029_111-2_2_take1_Camera01\3064.bmp	-7.43	23.19
D:\study\database\collaborationDatabase\ratDatabase\rat_groundtruth\assignment_002\20151029_111-2_2_take1_Camera01\3065.bmp	-14.04	24.74
D:\study\database\collaborationDatabase\ratDatabase\rat_groundtruth\assignment_002\20151029_111-2_2_take1_Camera01\3066.bmp	-9.87	23.35
D:\study\database\collaborationDatabase\ratDatabase\rat_groundtruth\assignment_002\20151029_111-2_2_take1_Camera01\3067.bmp	-7.43	23.19
D:\study\database\collaborationDatabase\ratDatabase\rat_groundtruth\assignment_002\20151029_111-2_2_take1_Camera01\3068.bmp	-10.30	22.36
D:\study\database\collaborationDatabase\ratDatabase\rat_groundtruth\assignment_002\20151029_111-2_2_take1_Camera01\3069.bmp	-9.87	23.35
D:\study\database\collaborationDatabase\ratDatabase\rat_groundtruth\assignment_002\20151029_111-2_2_take1_Camera01\3070.bmp	-9.87	23.35
D:\study\database\collaborationDatabase\ratDatabase\rat_groundtruth\assignment_002\20151029_111-2_2_take1_Camera01\3071.bmp	-9.87	23.35
D:\study\database\collaborationDatabase\ratDatabase\rat_groundtruth\assignment_002\20151029_111-2_2_take1_Camera01\3072.bmp	-18.43	25.30
D:\study\database\collaborationDatabase\ratDatabase\rat_groundtruth\assignment_002\20151029_111-2_2_take1_Camera01\3073.bmp	-12.26	23.54
D:\study\database\collaborationDatabase\ratDatabase\rat_groundtruth\assignment_002\20151029_111-2_2_take1_Camera01\3074.bmp	-16.93	24.04
D:\study\database\collaborationDatabase\ratDatabase\rat_groundtruth\assignment_002\20151029_111-2_2_take1_Camera01\3075.bmp	-12.80	22.56
D:\study\database\collaborationDatabase\ratDatabase\rat_groundtruth\assignment_002\20151029_111-2_2_take1_Camera01\3076.bmp	-7.43	23.19
D:\study\database\collaborationDatabase\ratDatabase\rat_groundtruth\assignment_002\20151029_111-2_2_take1_Camera01\3077.bmp	-9.87	23.35
D:\study\database\collaborationDatabase\ratDatabase\rat_groundtruth\assignment_002\20151029_111-2_2_take1_Camera01\3078.bmp	-9.87	23.35
D:\study\database\collaborationDatabase\ratDatabase\rat_groundtruth\assignment_002\20151029_111-2_2_take1_Camera01\3079.bmp	-9.87	23.35
D:\study\database\collaborationDatabase\ratDatabase\rat_groundtruth\assignment_002\20151029_111-2_2_take1_Camera01\3080.bmp	-9.87	23.35
D:\study\database\collaborationDatabase\ratDatabase\rat_groundtruth\assignment_002\20151029_111-2_2_take1_Camera01\3081.bmp	-9.87	23.35
D:\study\database\collaborationDatabase\ratDatabase\rat_groundtruth\assignment_002\20151029_111-2_2_take1_Camera01\3082.bmp	-9.87	23.35
D:\study\database\collaborationDatabase\ratDatabase\rat_groundtruth\assignment_002\20151029_111-2_2_take1_Camera01\3083.bmp	-7.77	22.20
D:\study\database\collaborationDatabase\ratDatabase\rat_groundtruth\assignment_002\20151029_111-2_2_take1_Camera01\3084.bmp	-9.87	23.35
D:\study\database\collaborationDatabase\ratDatabase\rat_groundtruth\assignment_002\20151029_111-2_2_take1_Camera01\3085.bmp	-19.18	24.35
D:\study\database\collaborationDatabase\ratDatabase\rat_groundtruth\assignment_002\20151029_111-2_2_take1_Camera01\3086.bmp	-9.87	23.35
D:\study\database\collaborationDatabase\ratDatabase\rat_groundtruth\assignment_002\20151029_111-2_2_take1_Camera01\3087.bmp	-7.77	22.20
D:\study\database\collaborationDatabase\ratDatabase\rat_groundtruth\assignment_002\20151029_111-2_2_take1_Camera01\3088.bmp	-7.43	23.19
D:\study\database\collaborationDatabase\ratDatabase\rat_groundtruth\assignment_002\20151029_111-2_2_take1_Camera01\3089.bmp	-16.26	25.00
D:\study\database\collaborationDatabase\ratDatabase\rat_groundtruth\assignment_002\20151029_111-2_2_take1_Camera01\3090.bmp	-9.87	23.35
D:\study\database\collaborationDatabase\ratDatabase\rat_groundtruth\assignment_002\20151029_111-2_2_take1_Camera01\3091.bmp	-9.87	23.35
D:\study\database\collaborationDatabase\ratDatabase\rat_groundtruth\assignment_002\20151029_111-2_2_take1_Camera01\3092.bmp	-19.18	24.35
D:\study\database\collaborationDatabase\ratDatabase\rat_groundtruth\assignment_002\20151029_111-2_2_take1_Camera01\3093.bmp	-18.43	25.30
D:\study\database\collaborationDatabase\ratDatabase\rat_groundtruth\assignment_002\20151029_111-2_2_take1_Camera01\3094.bmp	-12.26	23.54
D:\study\database\collaborationDatabase\ratDatabase\rat_groundtruth\assignment_002\20151029_111-2_2_take1_Camera01\3095.bmp	-12.80	22.56
D:\study\database\collaborationDatabase\ratDatabase\rat_groundtruth\assignment_002\20151029_111-2_2_take1_Camera01\3096.bmp	-10.30	22.36
D:\study\database\collaborationDatabase\ratDatabase\rat_groundtruth\assignment_002\20151029_111-2_2_take1_Camera01\3097.bmp	-9.87	23.35
D:\study\database\collaborationDatabase\ratDatabase\rat_groundtruth\assignment_002\20151029_111-2_2_take1_Camera01\3098.bmp	-16.26	25.00
D:\study\database\collaborationDatabase\ratDatabase\rat_groundtruth\assignment_002\20151029_111-2_2_take1_Camera01\3099.bmp	-9.87	23.35
D:\study\database\collaborationDatabase\ratDatabase\rat_groundtruth\assignment_002\20151029_111-2_2_take1_Camera01\3100.bmp	-14.04	24.74
D:\study\database\collaborationDatabase\ratDatabase\rat_groundtruth\assignment_002\20151029_111-2_2_take1_Camera01\3101.bmp	-14.62	23.77
D:\study\database\collaborationDatabase\ratDatabase\rat_groundtruth\assignment_002\20151029_111-2_2_take1_Camera01\3102.bmp	-9.87	23.35
D:\study\database\collaborationDatabase\ratDatabase\rat_groundtruth\assignment_002\20151029_111-2_2_take1_Camera01\3103.bmp	-10.30	22.36
D:\study\database\collaborationDatabase\ratDatabase\rat_groundtruth\assignment_002\20151029_111-2_2_take1_Camera01\3104.bmp	-10.30	22.36
D:\study\database\collaborationDatabase\ratDatabase\rat_groundtruth\assignment_002\20151029_111-2_2_take1_Camera01\3105.bmp	-7.77	22.20
D:\study\database\collaborationDatabase\ratDatabase\rat_groundtruth\assignment_002\20151029_111-2_2_take1_Camera01\3106.bmp	-18.43	25.30
D:\study\database\collaborationDatabase\ratDatabase\rat_groundtruth\assignment_002\20151029_111-2_2_take1_Camera01\3107.bmp	-16.26	25.00
D:\study\database\collaborationDatabase\ratDatabase\rat_groundtruth\assignment_002\20151029_111-2_2_take1_Camera01\3108.bmp	-10.30	22.36
D:\study\database\collaborationDatabase\ratDatabase\rat_groundtruth\assignment_002\20151029_111-2_2_take1_Camera01\3109.bmp	-12.26	23.54
D:\study\database\collaborationDatabase\ratDatabase\rat_groundtruth\assignment_002\20151029_111-2_2_take1_Camera01\3110.bmp	-12.26	23.54
D:\study\database\collaborationDatabase\ratDatabase\rat_groundtruth\assignment_002\20151029_111-2_2_take1_Camera01\3111.bmp	-12.26	23.54
D:\study\database\collaborationDatabase\ratDatabase\rat_groundtruth\assignment_002\20151029_111-2_2_take1_Camera01\3112.bmp	-9.87	23.35
D:\study\database\collaborationDatabase\ratDatabase\rat_groundtruth\assignment_002\20151029_111-2_2_take1_Camera01\3113.bmp	-14.04	24.74
D:\study\database\collaborationDatabase\ratDatabase\rat_groundtruth\assignment_002\20151029_111-2_2_take1_Camera01\3114.bmp	-12.26	23.54
D:\study\database\collaborationDatabase\ratDatabase\rat_groundtruth\assignment_002\20151029_111-2_2_take1_Camera01\3115.bmp	-9.46	24.33
D:\study\database\collaborationDatabase\ratDatabase\rat_groundtruth\assignment_002\20151029_111-2_2_take1_Camera01\3116.bmp	-18.43	25.30
D:\study\database\collaborationDatabase\ratDatabase\rat_groundtruth\assignment_002\20151029_111-2_2_take1_Camera01\3117.bmp	-9.46	24.33
D:\study\database\collaborationDatabase\ratDatabase\rat_groundtruth\assignment_002\20151029_111-2_2_take1_Camera01\3118.bmp	-12.26	23.54
D:\study\database\collaborationDatabase\ratDatabase\rat_groundtruth\assignment_002\20151029_111-2_2_take1_Camera01\3119.bmp	-14.04	24.74
D:\study\database\collaborationDatabase\ratDatabase\rat_groundtruth\assignment_002\20151029_111-2_2_take1_Camera01\3120.bmp	-18.43	25.30
D:\study\database\collaborationDatabase\ratDatabase\rat_groundtruth\assignment_002\20151029_111-2_2_take1_Camera01\3121.bmp	-14.04	24.74
D:\study\database\collaborationDatabase\ratDatabase\rat_groundtruth\assignment_002\20151029_111-2_2_take1_Camera01\3122.bmp	-14.04	24.74
D:\study\database\collaborationDatabase\ratDatabase\rat_groundtruth\assignment_002\20151029_111-2_2_take1_Camera01\3123.bmp	-14.04	24.74
D:\study\database\collaborationDatabase\ratDatabase\rat_groundtruth\assignment_002\20151029_111-2_2_take1_Camera01\3124.bmp	-12.26	23.54
D:\study\database\collaborationDatabase\ratDatabase\rat_groundtruth\assignment_002\20151029_111-2_2_take1_Camera01\3125.bmp	-9.46	24.33
D:\study\database\collaborationDatabase\ratDatabase\rat_groundtruth\assignment_002\20151029_111-2_2_take1_Camera01\3126.bmp	-14.04	24.74
D:\study\database\collaborationDatabase\ratDatabase\rat_groundtruth\assignment_002\20151029_111-2_2_take1_Camera01\3127.bmp	-16.26	25.00
D:\study\database\collaborationDatabase\ratDatabase\rat_groundtruth\assignment_002\20151029_111-2_2_take1_Camera01\3128.bmp	-9.87	23.35
D:\study\database\collaborationDatabase\ratDatabase\rat_groundtruth\assignment_002\20151029_111-2_2_take1_Camera01\3129.bmp	-21.80	26.93
D:\study\database\collaborationDatabase\ratDatabase\rat_groundtruth\assignment_002\20151029_111-2_2_take1_Camera01\3130.bmp	-14.04	24.74
D:\study\database\collaborationDatabase\ratDatabase\rat_groundtruth\assignment_002\20151029_111-2_2_take1_Camera01\3131.bmp	-16.26	25.00
D:\study\database\collaborationDatabase\ratDatabase\rat_groundtruth\assignment_002\20151029_111-2_2_take1_Camera01\3132.bmp	-16.26	25.00
D:\study\database\collaborationDatabase\ratDatabase\rat_groundtruth\assignment_002\20151029_111-2_2_take1_Camera01\3133.bmp	-14.62	23.77
D:\study\database\collaborationDatabase\ratDatabase\rat_groundtruth\assignment_002\20151029_111-2_2_take1_Camera01\3134.bmp	-16.26	25.00
D:\study\database\collaborationDatabase\ratDatabase\rat_groundtruth\assignment_002\20151029_111-2_2_take1_Camera01\3135.bmp	-15.64	25.96
D:\study\database\collaborationDatabase\ratDatabase\rat_groundtruth\assignment_002\20151029_111-2_2_take1_Camera01\3136.bmp	-18.43	25.30
D:\study\database\collaborationDatabase\ratDatabase\rat_groundtruth\assignment_002\20151029_111-2_2_take1_Camera01\3137.bmp	-18.43	25.30
D:\study\database\collaborationDatabase\ratDatabase\rat_groundtruth\assignment_002\20151029_111-2_2_take1_Camera01\3138.bmp	-11.77	24.52
D:\study\database\collaborationDatabase\ratDatabase\rat_groundtruth\assignment_002\20151029_111-2_2_take1_Camera01\3139.bmp	-16.26	25.00
D:\study\database\collaborationDatabase\ratDatabase\rat_groundtruth\assignment_002\20151029_111-2_2_take1_Camera01\3140.bmp	-16.26	25.00
D:\study\database\collaborationDatabase\ratDatabase\rat_groundtruth\assignment_002\20151029_111-2_2_take1_Camera01\3141.bmp	-18.43	25.30
D:\study\database\collaborationDatabase\ratDatabase\rat_groundtruth\assignment_002\20151029_111-2_2_take1_Camera01\3142.bmp	-18.43	25.30
D:\study\database\collaborationDatabase\ratDatabase\rat_groundtruth\assignment_002\20151029_111-2_2_take1_Camera01\3143.bmp	-16.26	25.00
D:\study\database\collaborationDatabase\ratDatabase\rat_groundtruth\assignment_002\20151029_111-2_2_take1_Camera01\3144.bmp	-16.26	25.00
D:\study\database\collaborationDatabase\ratDatabase\rat_groundtruth\assignment_002\20151029_111-2_2_take1_Camera01\3145.bmp	-14.62	23.77
D:\study\database\collaborationDatabase\ratDatabase\rat_groundtruth\assignment_002\20151029_111-2_2_take1_Camera01\3146.bmp	-18.43	25.30
D:\study\database\collaborationDatabase\ratDatabase\rat_groundtruth\assignment_002\20151029_111-2_2_take1_Camera01\3147.bmp	-16.26	25.00
D:\study\database\collaborationDatabase\ratDatabase\rat_groundtruth\assignment_002\20151029_111-2_2_take1_Camera01\3148.bmp	-16.26	25.00
D:\study\database\collaborationDatabase\ratDatabase\rat_groundtruth\assignment_002\20151029_111-2_2_take1_Camera01\3149.bmp	-16.26	25.00
D:\study\database\collaborationDatabase\ratDatabase\rat_groundtruth\assignment_002\20151029_111-2_2_take1_Camera01\3150.bmp	-17.74	26.25
D:\study\database\collaborationDatabase\ratDatabase\rat_groundtruth\assignment_002\20151029_111-2_2_take1_Camera01\3151.bmp	-18.43	25.30
D:\study\database\collaborationDatabase\ratDatabase\rat_groundtruth\assignment_002\20151029_111-2_2_take1_Camera01\3152.bmp	-18.43	25.30
D:\study\database\collaborationDatabase\ratDatabase\rat_groundtruth\assignment_002\20151029_111-2_2_take1_Camera01\3153.bmp	-16.26	25.00
D:\study\database\collaborationDatabase\ratDatabase\rat_groundtruth\assignment_002\20151029_111-2_2_take1_Camera01\3154.bmp	-16.26	25.00
D:\study\database\collaborationDatabase\ratDatabase\rat_groundtruth\assignment_002\20151029_111-2_2_take1_Camera01\3155.bmp	-18.43	25.30
D:\study\database\collaborationDatabase\ratDatabase\rat_groundtruth\assignment_002\20151029_111-2_2_take1_Camera01\3156.bmp	-18.43	25.30
D:\study\database\collaborationDatabase\ratDatabase\rat_groundtruth\assignment_002\20151029_111-2_2_take1_Camera01\3157.bmp	-12.26	23.54
D:\study\database\collaborationDatabase\ratDatabase\rat_groundtruth\assignment_002\20151029_111-2_2_take1_Camera01\3158.bmp	-19.80	26.57
D:\study\database\collaborationDatabase\ratDatabase\rat_groundtruth\assignment_002\20151029_111-2_2_take1_Camera01\3159.bmp	-9.46	24.33
D:\study\database\collaborationDatabase\ratDatabase\rat_groundtruth\assignment_002\20151029_111-2_2_take1_Camera01\3160.bmp	-12.26	23.54
D:\study\database\collaborationDatabase\ratDatabase\rat_groundtruth\assignment_002\20151029_111-2_2_take1_Camera01\3161.bmp	-9.87	23.35
D:\study\database\collaborationDatabase\ratDatabase\rat_groundtruth\assignment_002\20151029_111-2_2_take1_Camera01\3162.bmp	-16.26	25.00
D:\study\database\collaborationDatabase\ratDatabase\rat_groundtruth\assignment_002\20151029_111-2_2_take1_Camera01\3163.bmp	-12.26	23.54
D:\study\database\collaborationDatabase\ratDatabase\rat_groundtruth\assignment_002\20151029_111-2_2_take1_Camera01\3164.bmp	-18.43	25.30
D:\study\database\collaborationDatabase\ratDatabase\rat_groundtruth\assignment_002\20151029_111-2_2_take1_Camera01\3165.bmp	-17.74	26.25
D:\study\database\collaborationDatabase\ratDatabase\rat_groundtruth\assignment_002\20151029_111-2_2_take1_Camera01\3166.bmp	-20.56	25.63
D:\study\database\collaborationDatabase\ratDatabase\rat_groundtruth\assignment_002\20151029_111-2_2_take1_Camera01\3167.bmp	-9.87	23.35
D:\study\database\collaborationDatabase\ratDatabase\rat_groundtruth\assignment_002\20151029_111-2_2_take1_Camera01\3168.bmp	-12.26	23.54
D:\study\database\collaborationDatabase\ratDatabase\rat_groundtruth\assignment_002\20151029_111-2_2_take1_Camera01\3169.bmp	-12.26	23.54
D:\study\database\collaborationDatabase\ratDatabase\rat_groundtruth\assignment_002\20151029_111-2_2_take1_Camera01\3170.bmp	-11.77	24.52
D:\study\database\collaborationDatabase\ratDatabase\rat_groundtruth\assignment_002\20151029_111-2_2_take1_Camera01\3171.bmp	-9.46	24.33
D:\study\database\collaborationDatabase\ratDatabase\rat_groundtruth\assignment_002\20151029_111-2_2_take1_Camera01\3172.bmp	-14.62	23.77
D:\study\database\collaborationDatabase\ratDatabase\rat_groundtruth\assignment_002\20151029_111-2_2_take1_Camera01\3173.bmp	-9.87	23.35
D:\study\database\collaborationDatabase\ratDatabase\rat_groundtruth\assignment_002\20151029_111-2_2_take1_Camera01\3174.bmp	-9.87	23.35
D:\study\database\collaborationDatabase\ratDatabase\rat_groundtruth\assignment_002\20151029_111-2_2_take1_Camera01\3175.bmp	-9.87	23.35
D:\study\database\collaborationDatabase\ratDatabase\rat_groundtruth\assignment_002\20151029_111-2_2_take1_Camera01\3176.bmp	-18.43	25.30
D:\study\database\collaborationDatabase\ratDatabase\rat_groundtruth\assignment_002\20151029_111-2_2_take1_Camera01\3177.bmp	-12.26	23.54
D:\study\database\collaborationDatabase\ratDatabase\rat_groundtruth\assignment_002\20151029_111-2_2_take1_Camera01\3178.bmp	-14.62	23.77
D:\study\database\collaborationDatabase\ratDatabase\rat_groundtruth\assignment_002\20151029_111-2_2_take1_Camera01\3179.bmp	-11.77	24.52
D:\study\database\collaborationDatabase\ratDatabase\rat_groundtruth\assignment_002\20151029_111-2_2_take1_Camera01\3180.bmp	-18.43	25.30
D:\study\database\collaborationDatabase\ratDatabase\rat_groundtruth\assignment_002\20151029_111-2_2_take1_Camera01\3181.bmp	-14.62	23.77
D:\study\database\collaborationDatabase\ratDatabase\rat_groundtruth\assignment_002\20151029_111-2_2_take1_Camera01\3182.bmp	-20.56	25.63
D:\study\database\collaborationDatabase\ratDatabase\rat_groundtruth\assignment_002\20151029_111-2_2_take1_Camera01\3183.bmp	-9.87	23.35
D:\study\database\collaborationDatabase\ratDatabase\rat_groundtruth\assignment_002\20151029_111-2_2_take1_Camera01\3184.bmp	-9.87	23.35
D:\study\database\collaborationDatabase\ratDatabase\rat_groundtruth\assignment_002\20151029_111-2_2_take1_Camera01\3185.bmp	-18.43	25.30
D:\study\database\collaborationDatabase\ratDatabase\rat_groundtruth\assignment_002\20151029_111-2_2_take1_Camera01\3186.bmp	-18.43	25.30
D:\study\database\collaborationDatabase\ratDatabase\rat_groundtruth\assignment_002\20151029_111-2_2_take1_Camera01\3187.bmp	-9.87	23.35
D:\study\database\collaborationDatabase\ratDatabase\rat_groundtruth\assignment_002\20151029_111-2_2_take1_Camera01\3188.bmp	-14.62	23.77
D:\study\database\collaborationDatabase\ratDatabase\rat_groundtruth\assignment_002\20151029_111-2_2_take1_Camera01\3189.bmp	-9.87	23.35
D:\study\database\collaborationDatabase\ratDatabase\rat_groundtruth\assignment_002\20151029_111-2_2_take1_Camera01\3190.bmp	-14.62	23.77
D:\study\database\collaborationDatabase\ratDatabase\rat_groundtruth\assignment_002\20151029_111-2_2_take1_Camera01\3191.bmp	-12.26	23.54
D:\study\database\collaborationDatabase\ratDatabase\rat_groundtruth\assignment_002\20151029_111-2_2_take1_Camera01\3192.bmp	-7.77	22.20
D:\study\database\collaborationDatabase\ratDatabase\rat_groundtruth\assignment_002\20151029_111-2_2_take1_Camera01\3193.bmp	-16.26	25.00
D:\study\database\collaborationDatabase\ratDatabase\rat_groundtruth\assignment_002\20151029_111-2_2_take1_Camera01\3194.bmp	-7.77	22.20
D:\study\database\collaborationDatabase\ratDatabase\rat_groundtruth\assignment_002\20151029_111-2_2_take1_Camera01\3195.bmp	-18.43	25.30
D:\study\database\collaborationDatabase\ratDatabase\rat_groundtruth\assignment_002\20151029_111-2_2_take1_Camera01\3196.bmp	-7.77	22.20
D:\study\database\collaborationDatabase\ratDatabase\rat_groundtruth\assignment_002\20151029_111-2_2_take1_Camera01\3197.bmp	-9.87	23.35
D:\study\database\collaborationDatabase\ratDatabase\rat_groundtruth\assignment_002\20151029_111-2_2_take1_Camera01\3198.bmp	-14.62	23.77
D:\study\database\collaborationDatabase\ratDatabase\rat_groundtruth\assignment_002\20151029_111-2_2_take1_Camera01\3199.bmp	-12.26	23.54
D:\study\database\collaborationDatabase\ratDatabase\rat_groundtruth\assignment_002\20151029_111-2_2_take1_Camera01\3200.bmp	-11.77	24.52
D:\study\database\collaborationDatabase\ratDatabase\rat_groundtruth\assignment_002\20151029_111-2_2_take1_Camera01\3201.bmp	-14.62	23.77
D:\study\database\collaborationDatabase\ratDatabase\rat_groundtruth\assignment_002\20151029_111-2_2_take1_Camera01\3202.bmp	-14.62	23.77
D:\study\database\collaborationDatabase\ratDatabase\rat_groundtruth\assignment_002\20151029_111-2_2_take1_Camera01\3203.bmp	-14.62	23.77
D:\study\database\collaborationDatabase\ratDatabase\rat_groundtruth\assignment_002\20151029_111-2_2_take1_Camera01\3204.bmp	-12.26	23.54
D:\study\database\collaborationDatabase\ratDatabase\rat_groundtruth\assignment_002\20151029_111-2_2_take1_Camera01\3205.bmp	-9.87	23.35
D:\study\database\collaborationDatabase\ratDatabase\rat_groundtruth\assignment_002\20151029_111-2_2_take1_Camera01\3206.bmp	-12.26	23.54
D:\study\database\collaborationDatabase\ratDatabase\rat_groundtruth\assignment_002\20151029_111-2_2_take1_Camera01\3207.bmp	-12.26	23.54
D:\study\database\collaborationDatabase\ratDatabase\rat_groundtruth\assignment_002\20151029_111-2_2_take1_Camera01\3208.bmp	-12.26	23.54
D:\study\database\collaborationDatabase\ratDatabase\rat_groundtruth\assignment_002\20151029_111-2_2_take1_Camera01\3209.bmp	-16.93	24.04
D:\study\database\collaborationDatabase\ratDatabase\rat_groundtruth\assignment_002\20151029_111-2_2_take1_Camera01\3210.bmp	-14.62	23.77
D:\study\database\collaborationDatabase\ratDatabase\rat_groundtruth\assignment_002\20151029_111-2_2_take1_Camera01\3211.bmp	-14.62	23.77
D:\study\database\collaborationDatabase\ratDatabase\rat_groundtruth\assignment_002\20151029_111-2_2_take1_Camera01\3212.bmp	-9.87	23.35
D:\study\database\collaborationDatabase\ratDatabase\rat_groundtruth\assignment_002\20151029_111-2_2_take1_Camera01\3213.bmp	-14.62	23.77
D:\study\database\collaborationDatabase\ratDatabase\rat_groundtruth\assignment_002\20151029_111-2_2_take1_Camera01\3214.bmp	-18.43	25.30
D:\study\database\collaborationDatabase\ratDatabase\rat_groundtruth\assignment_002\20151029_111-2_2_take1_Camera01\3215.bmp	-22.62	26.00
D:\study\database\collaborationDatabase\ratDatabase\rat_groundtruth\assignment_002\20151029_111-2_2_take1_Camera01\3216.bmp	-9.87	23.35
D:\study\database\collaborationDatabase\ratDatabase\rat_groundtruth\assignment_002\20151029_111-2_2_take1_Camera01\3217.bmp	-14.62	23.77
D:\study\database\collaborationDatabase\ratDatabase\rat_groundtruth\assignment_002\20151029_111-2_2_take1_Camera01\3218.bmp	-12.26	23.54
D:\study\database\collaborationDatabase\ratDatabase\rat_groundtruth\assignment_002\20151029_111-2_2_take1_Camera01\3219.bmp	-14.62	23.77
D:\study\database\collaborationDatabase\ratDatabase\rat_groundtruth\assignment_002\20151029_111-2_2_take1_Camera01\3220.bmp	-12.26	23.54
D:\study\database\collaborationDatabase\ratDatabase\rat_groundtruth\assignment_002\20151029_111-2_2_take1_Camera01\3221.bmp	-12.26	23.54
D:\study\database\collaborationDatabase\ratDatabase\rat_groundtruth\assignment_002\20151029_111-2_2_take1_Camera01\3222.bmp	-14.04	24.74
D:\study\database\collaborationDatabase\ratDatabase\rat_groundtruth\assignment_002\20151029_111-2_2_take1_Camera01\3223.bmp	-11.77	24.52
D:\study\database\collaborationDatabase\ratDatabase\rat_groundtruth\assignment_002\20151029_111-2_2_take1_Camera01\3224.bmp	-9.87	23.35
D:\study\database\collaborationDatabase\ratDatabase\rat_groundtruth\assignment_002\20151029_111-2_2_take1_Camera01\3225.bmp	-12.26	23.54
D:\study\database\collaborationDatabase\ratDatabase\rat_groundtruth\assignment_002\20151029_111-2_2_take1_Camera01\3226.bmp	-12.26	23.54
D:\study\database\collaborationDatabase\ratDatabase\rat_groundtruth\assignment_002\20151029_111-2_2_take1_Camera01\3227.bmp	-12.26	23.54
D:\study\database\collaborationDatabase\ratDatabase\rat_groundtruth\assignment_002\20151029_111-2_2_take1_Camera01\3228.bmp	-11.77	24.52
D:\study\database\collaborationDatabase\ratDatabase\rat_groundtruth\assignment_002\20151029_111-2_2_take1_Camera01\3229.bmp	-12.26	23.54
D:\study\database\collaborationDatabase\ratDatabase\rat_groundtruth\assignment_002\20151029_111-2_2_take1_Camera01\3230.bmp	-12.26	23.54
D:\study\database\collaborationDatabase\ratDatabase\rat_groundtruth\assignment_002\20151029_111-2_2_take1_Camera01\3231.bmp	-12.26	23.54
D:\study\database\collaborationDatabase\ratDatabase\rat_groundtruth\assignment_002\20151029_111-2_2_take1_Camera01\3232.bmp	-20.56	25.63
D:\study\database\collaborationDatabase\ratDatabase\rat_groundtruth\assignment_002\20151029_111-2_2_take1_Camera01\3233.bmp	-12.26	23.54
D:\study\database\collaborationDatabase\ratDatabase\rat_groundtruth\assignment_002\20151029_111-2_2_take1_Camera01\3234.bmp	-14.62	23.77
D:\study\database\collaborationDatabase\ratDatabase\rat_groundtruth\assignment_002\20151029_111-2_2_take1_Camera01\3235.bmp	-9.87	23.35
D:\study\database\collaborationDatabase\ratDatabase\rat_groundtruth\assignment_002\20151029_111-2_2_take1_Camera01\3236.bmp	-11.77	24.52
D:\study\database\collaborationDatabase\ratDatabase\rat_groundtruth\assignment_002\20151029_111-2_2_take1_Camera01\3237.bmp	-12.26	23.54
D:\study\database\collaborationDatabase\ratDatabase\rat_groundtruth\assignment_002\20151029_111-2_2_take1_Camera01\3238.bmp	-14.04	24.74
D:\study\database\collaborationDatabase\ratDatabase\rat_groundtruth\assignment_002\20151029_111-2_2_take1_Camera01\3239.bmp	-9.87	23.35
D:\study\database\collaborationDatabase\ratDatabase\rat_groundtruth\assignment_002\20151029_111-2_2_take1_Camera01\3240.bmp	-14.62	23.77
D:\study\database\collaborationDatabase\ratDatabase\rat_groundtruth\assignment_002\20151029_111-2_2_take1_Camera01\3241.bmp	-17.74	26.25
D:\study\database\collaborationDatabase\ratDatabase\rat_groundtruth\assignment_002\20151029_111-2_2_take1_Camera01\3242.bmp	-9.87	23.35
D:\study\database\collaborationDatabase\ratDatabase\rat_groundtruth\assignment_002\20151029_111-2_2_take1_Camera01\3243.bmp	-20.56	25.63
D:\study\database\collaborationDatabase\ratDatabase\rat_groundtruth\assignment_002\20151029_111-2_2_take1_Camera01\3244.bmp	-14.04	24.74
D:\study\database\collaborationDatabase\ratDatabase\rat_groundtruth\assignment_002\20151029_111-2_2_take1_Camera01\3245.bmp	-14.62	23.77
D:\study\database\collaborationDatabase\ratDatabase\rat_groundtruth\assignment_002\20151029_111-2_2_take1_Camera01\3246.bmp	-14.04	24.74
D:\study\database\collaborationDatabase\ratDatabase\rat_groundtruth\assignment_002\20151029_111-2_2_take1_Camera01\3247.bmp	-12.26	23.54
D:\study\database\collaborationDatabase\ratDatabase\rat_groundtruth\assignment_002\20151029_111-2_2_take1_Camera01\3248.bmp	-12.26	23.54
D:\study\database\collaborationDatabase\ratDatabase\rat_groundtruth\assignment_002\20151029_111-2_2_take1_Camera01\3249.bmp	-12.26	23.54
D:\study\database\collaborationDatabase\ratDatabase\rat_groundtruth\assignment_002\20151029_111-2_2_take1_Camera01\3250.bmp	-12.26	23.54
D:\study\database\collaborationDatabase\ratDatabase\rat_groundtruth\assignment_002\20151029_111-2_2_take1_Camera01\3251.bmp	-14.62	23.77
D:\study\database\collaborationDatabase\ratDatabase\rat_groundtruth\assignment_002\20151029_111-2_2_take1_Camera01\3252.bmp	-12.26	23.54
D:\study\database\collaborationDatabase\ratDatabase\rat_groundtruth\assignment_002\20151029_111-2_2_take1_Camera01\3253.bmp	-16.93	24.04
D:\study\database\collaborationDatabase\ratDatabase\rat_groundtruth\assignment_002\20151029_111-2_2_take1_Camera01\3254.bmp	-14.62	23.77
D:\study\database\collaborationDatabase\ratDatabase\rat_groundtruth\assignment_002\20151029_111-2_2_take1_Camera01\3255.bmp	-11.77	24.52
D:\study\database\collaborationDatabase\ratDatabase\rat_groundtruth\assignment_002\20151029_111-2_2_take1_Camera01\3256.bmp	-14.62	23.77
D:\study\database\collaborationDatabase\ratDatabase\rat_groundtruth\assignment_002\20151029_111-2_2_take1_Camera01\3257.bmp	-12.26	23.54
D:\study\database\collaborationDatabase\ratDatabase\rat_groundtruth\assignment_002\20151029_111-2_2_take1_Camera01\3258.bmp	-12.26	23.54
D:\study\database\collaborationDatabase\ratDatabase\rat_groundtruth\assignment_002\20151029_111-2_2_take1_Camera01\3259.bmp	-12.26	23.54
D:\study\database\collaborationDatabase\ratDatabase\rat_groundtruth\assignment_002\20151029_111-2_2_take1_Camera01\3260.bmp	-18.43	25.30
D:\study\database\collaborationDatabase\ratDatabase\rat_groundtruth\assignment_002\20151029_111-2_2_take1_Camera01\3261.bmp	-11.77	24.52
D:\study\database\collaborationDatabase\ratDatabase\rat_groundtruth\assignment_002\20151029_111-2_2_take1_Camera01\3262.bmp	-12.26	23.54
D:\study\database\collaborationDatabase\ratDatabase\rat_groundtruth\assignment_002\20151029_111-2_2_take1_Camera01\3263.bmp	-10.30	22.36
D:\study\database\collaborationDatabase\ratDatabase\rat_groundtruth\assignment_002\20151029_111-2_2_take1_Camera01\3264.bmp	-11.77	24.52
D:\study\database\collaborationDatabase\ratDatabase\rat_groundtruth\assignment_002\20151029_111-2_2_take1_Camera01\3265.bmp	-12.26	23.54
D:\study\database\collaborationDatabase\ratDatabase\rat_groundtruth\assignment_002\20151029_111-2_2_take1_Camera01\3266.bmp	-9.87	23.35
D:\study\database\collaborationDatabase\ratDatabase\rat_groundtruth\assignment_002\20151029_111-2_2_take1_Camera01\3267.bmp	-7.43	23.19
D:\study\database\collaborationDatabase\ratDatabase\rat_groundtruth\assignment_002\20151029_111-2_2_take1_Camera01\3268.bmp	-14.62	23.77
D:\study\database\collaborationDatabase\ratDatabase\rat_groundtruth\assignment_002\20151029_111-2_2_take1_Camera01\3269.bmp	-20.56	25.63
D:\study\database\collaborationDatabase\ratDatabase\rat_groundtruth\assignment_002\20151029_111-2_2_take1_Camera01\3270.bmp	-16.26	25.00
D:\study\database\collaborationDatabase\ratDatabase\rat_groundtruth\assignment_002\20151029_111-2_2_take1_Camera01\3271.bmp	-18.43	25.30
D:\study\database\collaborationDatabase\ratDatabase\rat_groundtruth\assignment_002\20151029_111-2_2_take1_Camera01\3272.bmp	-9.87	23.35
D:\study\database\collaborationDatabase\ratDatabase\rat_groundtruth\assignment_002\20151029_111-2_2_take1_Camera01\3273.bmp	-12.26	23.54
D:\study\database\collaborationDatabase\ratDatabase\rat_groundtruth\assignment_002\20151029_111-2_2_take1_Camera01\3274.bmp	-9.87	23.35
D:\study\database\collaborationDatabase\ratDatabase\rat_groundtruth\assignment_002\20151029_111-2_2_take1_Camera01\3275.bmp	-7.13	24.19
D:\study\database\collaborationDatabase\ratDatabase\rat_groundtruth\assignment_002\20151029_111-2_2_take1_Camera01\3276.bmp	-9.87	23.35
D:\study\database\collaborationDatabase\ratDatabase\rat_groundtruth\assignment_002\20151029_111-2_2_take1_Camera01\3277.bmp	-14.62	23.77
D:\study\database\collaborationDatabase\ratDatabase\rat_groundtruth\assignment_002\20151029_111-2_2_take1_Camera01\3278.bmp	-12.26	23.54
D:\study\database\collaborationDatabase\ratDatabase\rat_groundtruth\assignment_002\20151029_111-2_2_take1_Camera01\3279.bmp	-17.74	26.25
D:\study\database\collaborationDatabase\ratDatabase\rat_groundtruth\assignment_002\20151029_111-2_2_take1_Camera01\3280.bmp	-11.77	24.52
D:\study\database\collaborationDatabase\ratDatabase\rat_groundtruth\assignment_002\20151029_111-2_2_take1_Camera01\3281.bmp	-14.62	23.77
D:\study\database\collaborationDatabase\ratDatabase\rat_groundtruth\assignment_002\20151029_111-2_2_take1_Camera01\3282.bmp	-9.87	23.35
D:\study\database\collaborationDatabase\ratDatabase\rat_groundtruth\assignment_002\20151029_111-2_2_take1_Camera01\3283.bmp	-14.62	23.77
D:\study\database\collaborationDatabase\ratDatabase\rat_groundtruth\assignment_002\20151029_111-2_2_take1_Camera01\3284.bmp	-14.62	23.77
D:\study\database\collaborationDatabase\ratDatabase\rat_groundtruth\assignment_002\20151029_111-2_2_take1_Camera01\3285.bmp	-12.26	23.54
D:\study\database\collaborationDatabase\ratDatabase\rat_groundtruth\assignment_002\20151029_111-2_2_take1_Camera01\3286.bmp	-12.26	23.54
D:\study\database\collaborationDatabase\ratDatabase\rat_groundtruth\assignment_002\20151029_111-2_2_take1_Camera01\3287.bmp	-11.77	24.52
D:\study\database\collaborationDatabase\ratDatabase\rat_groundtruth\assignment_002\20151029_111-2_2_take1_Camera01\3288.bmp	-18.43	25.30
D:\study\database\collaborationDatabase\ratDatabase\rat_groundtruth\assignment_002\20151029_111-2_2_take1_Camera01\3289.bmp	-14.62	23.77
D:\study\database\collaborationDatabase\ratDatabase\rat_groundtruth\assignment_002\20151029_111-2_2_take1_Camera01\3290.bmp	-9.87	23.35
D:\study\database\collaborationDatabase\ratDatabase\rat_groundtruth\assignment_002\20151029_111-2_2_take1_Camera01\3291.bmp	-9.87	23.35
D:\study\database\collaborationDatabase\ratDatabase\rat_groundtruth\assignment_002\20151029_111-2_2_take1_Camera01\3292.bmp	-11.77	24.52
D:\study\database\collaborationDatabase\ratDatabase\rat_groundtruth\assignment_002\20151029_111-2_2_take1_Camera01\3293.bmp	-9.87	23.35
D:\study\database\collaborationDatabase\ratDatabase\rat_groundtruth\assignment_002\20151029_111-2_2_take1_Camera01\3294.bmp	-9.46	24.33
D:\study\database\collaborationDatabase\ratDatabase\rat_groundtruth\assignment_002\20151029_111-2_2_take1_Camera01\3295.bmp	-20.56	25.63
D:\study\database\collaborationDatabase\ratDatabase\rat_groundtruth\assignment_002\20151029_111-2_2_take1_Camera01\3296.bmp	-12.26	23.54
D:\study\database\collaborationDatabase\ratDatabase\rat_groundtruth\assignment_002\20151029_111-2_2_take1_Camera01\3297.bmp	-14.62	23.77
D:\study\database\collaborationDatabase\ratDatabase\rat_groundtruth\assignment_002\20151029_111-2_2_take1_Camera01\3298.bmp	-14.04	24.74
D:\study\database\collaborationDatabase\ratDatabase\rat_groundtruth\assignment_002\20151029_111-2_2_take1_Camera01\3299.bmp	-18.43	25.30
D:\study\database\collaborationDatabase\ratDatabase\rat_groundtruth\assignment_002\20151029_111-2_2_take1_Camera01\3300.bmp	-18.43	25.30
D:\study\database\collaborationDatabase\ratDatabase\rat_groundtruth\assignment_002\20151029_111-2_2_take1_Camera01\3301.bmp	-16.26	25.00
D:\study\database\collaborationDatabase\ratDatabase\rat_groundtruth\assignment_002\20151029_111-2_2_take1_Camera01\3302.bmp	-9.46	24.33
D:\study\database\collaborationDatabase\ratDatabase\rat_groundtruth\assignment_002\20151029_111-2_2_take1_Camera01\3303.bmp	-12.26	23.54
D:\study\database\collaborationDatabase\ratDatabase\rat_groundtruth\assignment_002\20151029_111-2_2_take1_Camera01\3304.bmp	-12.26	23.54
D:\study\database\collaborationDatabase\ratDatabase\rat_groundtruth\assignment_002\20151029_111-2_2_take1_Camera01\3305.bmp	-9.87	23.35
D:\study\database\collaborationDatabase\ratDatabase\rat_groundtruth\assignment_002\20151029_111-2_2_take1_Camera01\3306.bmp	-14.62	23.77
D:\study\database\collaborationDatabase\ratDatabase\rat_groundtruth\assignment_002\20151029_111-2_2_take1_Camera01\3307.bmp	-9.46	24.33
D:\study\database\collaborationDatabase\ratDatabase\rat_groundtruth\assignment_002\20151029_111-2_2_take1_Camera01\3308.bmp	-7.43	23.19
D:\study\database\collaborationDatabase\ratDatabase\rat_groundtruth\assignment_002\20151029_111-2_2_take1_Camera01\3309.bmp	-12.26	23.54
D:\study\database\collaborationDatabase\ratDatabase\rat_groundtruth\assignment_002\20151029_111-2_2_take1_Camera01\3310.bmp	-16.26	25.00
D:\study\database\collaborationDatabase\ratDatabase\rat_groundtruth\assignment_002\20151029_111-2_2_take1_Camera01\3311.bmp	-14.04	24.74
D:\study\database\collaborationDatabase\ratDatabase\rat_groundtruth\assignment_002\20151029_111-2_2_take1_Camera01\3312.bmp	-16.26	25.00
D:\study\database\collaborationDatabase\ratDatabase\rat_groundtruth\assignment_002\20151029_111-2_2_take1_Camera01\3313.bmp	-9.87	23.35
D:\study\database\collaborationDatabase\ratDatabase\rat_groundtruth\assignment_002\20151029_111-2_2_take1_Camera01\3314.bmp	-11.77	24.52
D:\study\database\collaborationDatabase\ratDatabase\rat_groundtruth\assignment_002\20151029_111-2_2_take1_Camera01\3315.bmp	-12.26	23.54
D:\study\database\collaborationDatabase\ratDatabase\rat_groundtruth\assignment_002\20151029_111-2_2_take1_Camera01\3316.bmp	-18.43	25.30
D:\study\database\collaborationDatabase\ratDatabase\rat_groundtruth\assignment_002\20151029_111-2_2_take1_Camera01\3317.bmp	-9.87	23.35
D:\study\database\collaborationDatabase\ratDatabase\rat_groundtruth\assignment_002\20151029_111-2_2_take1_Camera01\3318.bmp	-9.87	23.35
D:\study\database\collaborationDatabase\ratDatabase\rat_groundtruth\assignment_002\20151029_111-2_2_take1_Camera01\3319.bmp	-9.87	23.35
D:\study\database\collaborationDatabase\ratDatabase\rat_groundtruth\assignment_002\20151029_111-2_2_take1_Camera01\3320.bmp	-9.87	23.35
D:\study\database\collaborationDatabase\ratDatabase\rat_groundtruth\assignment_002\20151029_111-2_2_take1_Camera01\3321.bmp	-15.64	25.96
D:\study\database\collaborationDatabase\ratDatabase\rat_groundtruth\assignment_002\20151029_111-2_2_take1_Camera01\3322.bmp	-14.04	24.74
D:\study\database\collaborationDatabase\ratDatabase\rat_groundtruth\assignment_002\20151029_111-2_2_take1_Camera01\3323.bmp	-18.43	25.30
D:\study\database\collaborationDatabase\ratDatabase\rat_groundtruth\assignment_002\20151029_111-2_2_take1_Camera01\3324.bmp	-16.26	25.00
D:\study\database\collaborationDatabase\ratDatabase\rat_groundtruth\assignment_002\20151029_111-2_2_take1_Camera01\3325.bmp	-18.43	25.30
D:\study\database\collaborationDatabase\ratDatabase\rat_groundtruth\assignment_002\20151029_111-2_2_take1_Camera01\3326.bmp	-9.87	23.35
D:\study\database\collaborationDatabase\ratDatabase\rat_groundtruth\assignment_002\20151029_111-2_2_take1_Camera01\3327.bmp	-15.64	25.96
D:\study\database\collaborationDatabase\ratDatabase\rat_groundtruth\assignment_002\20151029_111-2_2_take1_Camera01\3328.bmp	-7.43	23.19
D:\study\database\collaborationDatabase\ratDatabase\rat_groundtruth\assignment_002\20151029_111-2_2_take1_Camera01\3329.bmp	-18.43	25.30
D:\study\database\collaborationDatabase\ratDatabase\rat_groundtruth\assignment_002\20151029_111-2_2_take1_Camera01\3330.bmp	-9.87	23.35
D:\study\database\collaborationDatabase\ratDatabase\rat_groundtruth\assignment_002\20151029_111-2_2_take1_Camera01\3331.bmp	-14.62	23.77
D:\study\database\collaborationDatabase\ratDatabase\rat_groundtruth\assignment_002\20151029_111-2_2_take1_Camera01\3332.bmp	-11.77	24.52
D:\study\database\collaborationDatabase\ratDatabase\rat_groundtruth\assignment_002\20151029_111-2_2_take1_Camera01\3333.bmp	-12.26	23.54
D:\study\database\collaborationDatabase\ratDatabase\rat_groundtruth\assignment_002\20151029_111-2_2_take1_Camera01\3334.bmp	-11.77	24.52
D:\study\database\collaborationDatabase\ratDatabase\rat_groundtruth\assignment_002\20151029_111-2_2_take1_Camera01\3335.bmp	-12.26	23.54
D:\study\database\collaborationDatabase\ratDatabase\rat_groundtruth\assignment_002\20151029_111-2_2_take1_Camera01\3336.bmp	-17.74	26.25
D:\study\database\collaborationDatabase\ratDatabase\rat_groundtruth\assignment_002\20151029_111-2_2_take1_Camera01\3337.bmp	-12.26	23.54
D:\study\database\collaborationDatabase\ratDatabase\rat_groundtruth\assignment_002\20151029_111-2_2_take1_Camera01\3338.bmp	-9.46	24.33
D:\study\database\collaborationDatabase\ratDatabase\rat_groundtruth\assignment_002\20151029_111-2_2_take1_Camera01\3339.bmp	-11.77	24.52
D:\study\database\collaborationDatabase\ratDatabase\rat_groundtruth\assignment_002\20151029_111-2_2_take1_Camera01\3340.bmp	-9.46	24.33
D:\study\database\collaborationDatabase\ratDatabase\rat_groundtruth\assignment_002\20151029_111-2_2_take1_Camera01\3341.bmp	-9.87	23.35
D:\study\database\collaborationDatabase\ratDatabase\rat_groundtruth\assignment_002\20151029_111-2_2_take1_Camera01\3342.bmp	-9.87	23.35
D:\study\database\collaborationDatabase\ratDatabase\rat_groundtruth\assignment_002\20151029_111-2_2_take1_Camera01\3343.bmp	-12.26	23.54
D:\study\database\collaborationDatabase\ratDatabase\rat_groundtruth\assignment_002\20151029_111-2_2_take1_Camera01\3344.bmp	-12.26	23.54
D:\study\database\collaborationDatabase\ratDatabase\rat_groundtruth\assignment_002\20151029_111-2_2_take1_Camera01\3345.bmp	-12.26	23.54
D:\study\database\collaborationDatabase\ratDatabase\rat_groundtruth\assignment_002\20151029_111-2_2_take1_Camera01\3346.bmp	-9.46	24.33
D:\study\database\collaborationDatabase\ratDatabase\rat_groundtruth\assignment_002\20151029_111-2_2_take1_Camera01\3347.bmp	-12.26	23.54
D:\study\database\collaborationDatabase\ratDatabase\rat_groundtruth\assignment_002\20151029_111-2_2_take1_Camera01\3348.bmp	-11.77	24.52
D:\study\database\collaborationDatabase\ratDatabase\rat_groundtruth\assignment_002\20151029_111-2_2_take1_Camera01\3349.bmp	-12.26	23.54
D:\study\database\collaborationDatabase\ratDatabase\rat_groundtruth\assignment_002\20151029_111-2_2_take1_Camera01\3350.bmp	-17.74	26.25
D:\study\database\collaborationDatabase\ratDatabase\rat_groundtruth\assignment_002\20151029_111-2_2_take1_Camera01\3351.bmp	-9.46	24.33
D:\study\database\collaborationDatabase\ratDatabase\rat_groundtruth\assignment_002\20151029_111-2_2_take1_Camera01\3352.bmp	-12.26	23.54
D:\study\database\collaborationDatabase\ratDatabase\rat_groundtruth\assignment_002\20151029_111-2_2_take1_Camera01\3353.bmp	-18.43	25.30
D:\study\database\collaborationDatabase\ratDatabase\rat_groundtruth\assignment_002\20151029_111-2_2_take1_Camera01\3354.bmp	-9.87	23.35
D:\study\database\collaborationDatabase\ratDatabase\rat_groundtruth\assignment_002\20151029_111-2_2_take1_Camera01\3355.bmp	-11.77	24.52
D:\study\database\collaborationDatabase\ratDatabase\rat_groundtruth\assignment_002\20151029_111-2_2_take1_Camera01\3356.bmp	-7.43	23.19
D:\study\database\collaborationDatabase\ratDatabase\rat_groundtruth\assignment_002\20151029_111-2_2_take1_Camera01\3357.bmp	-16.26	25.00
D:\study\database\collaborationDatabase\ratDatabase\rat_groundtruth\assignment_002\20151029_111-2_2_take1_Camera01\3358.bmp	-14.04	24.74
D:\study\database\collaborationDatabase\ratDatabase\rat_groundtruth\assignment_002\20151029_111-2_2_take1_Camera01\3359.bmp	-9.87	23.35
D:\study\database\collaborationDatabase\ratDatabase\rat_groundtruth\assignment_002\20151029_111-2_2_take1_Camera01\3360.bmp	-9.87	23.35
D:\study\database\collaborationDatabase\ratDatabase\rat_groundtruth\assignment_002\20151029_111-2_2_take1_Camera01\3361.bmp	-11.77	24.52
D:\study\database\collaborationDatabase\ratDatabase\rat_groundtruth\assignment_002\20151029_111-2_2_take1_Camera01\3362.bmp	-9.46	24.33
D:\study\database\collaborationDatabase\ratDatabase\rat_groundtruth\assignment_002\20151029_111-2_2_take1_Camera01\3363.bmp	-12.26	23.54
D:\study\database\collaborationDatabase\ratDatabase\rat_groundtruth\assignment_002\20151029_111-2_2_take1_Camera01\3364.bmp	-14.04	24.74
D:\study\database\collaborationDatabase\ratDatabase\rat_groundtruth\assignment_002\20151029_111-2_2_take1_Camera01\3365.bmp	-18.43	25.30
D:\study\database\collaborationDatabase\ratDatabase\rat_groundtruth\assignment_002\20151029_111-2_2_take1_Camera01\3366.bmp	-10.30	22.36
D:\study\database\collaborationDatabase\ratDatabase\rat_groundtruth\assignment_002\20151029_111-2_2_take1_Camera01\3367.bmp	-17.74	26.25
D:\study\database\collaborationDatabase\ratDatabase\rat_groundtruth\assignment_002\20151029_111-2_2_take1_Camera01\3368.bmp	-11.77	24.52
D:\study\database\collaborationDatabase\ratDatabase\rat_groundtruth\assignment_002\20151029_111-2_2_take1_Camera01\3369.bmp	-9.87	23.35
D:\study\database\collaborationDatabase\ratDatabase\rat_groundtruth\assignment_002\20151029_111-2_2_take1_Camera01\3370.bmp	-14.62	23.77
D:\study\database\collaborationDatabase\ratDatabase\rat_groundtruth\assignment_002\20151029_111-2_2_take1_Camera01\3371.bmp	-14.62	23.77
D:\study\database\collaborationDatabase\ratDatabase\rat_groundtruth\assignment_002\20151029_111-2_2_take1_Camera01\3372.bmp	-11.77	24.52
D:\study\database\collaborationDatabase\ratDatabase\rat_groundtruth\assignment_002\20151029_111-2_2_take1_Camera01\3373.bmp	-12.26	23.54
D:\study\database\collaborationDatabase\ratDatabase\rat_groundtruth\assignment_002\20151029_111-2_2_take1_Camera01\3374.bmp	-11.77	24.52
D:\study\database\collaborationDatabase\ratDatabase\rat_groundtruth\assignment_002\20151029_111-2_2_take1_Camera01\3375.bmp	-11.77	24.52
D:\study\database\collaborationDatabase\ratDatabase\rat_groundtruth\assignment_002\20151029_111-2_2_take1_Camera01\3376.bmp	-18.43	25.30
D:\study\database\collaborationDatabase\ratDatabase\rat_groundtruth\assignment_002\20151029_111-2_2_take1_Camera01\3377.bmp	-12.26	23.54
D:\study\database\collaborationDatabase\ratDatabase\rat_groundtruth\assignment_002\20151029_111-2_2_take1_Camera01\3378.bmp	-9.87	23.35
D:\study\database\collaborationDatabase\ratDatabase\rat_groundtruth\assignment_002\20151029_111-2_2_take1_Camera01\3379.bmp	-11.77	24.52
D:\study\database\collaborationDatabase\ratDatabase\rat_groundtruth\assignment_002\20151029_111-2_2_take1_Camera01\3380.bmp	-14.04	24.74
D:\study\database\collaborationDatabase\ratDatabase\rat_groundtruth\assignment_002\20151029_111-2_2_take1_Camera01\3381.bmp	-9.87	23.35
D:\study\database\collaborationDatabase\ratDatabase\rat_groundtruth\assignment_002\20151029_111-2_2_take1_Camera01\3382.bmp	-11.77	24.52
D:\study\database\collaborationDatabase\ratDatabase\rat_groundtruth\assignment_002\20151029_111-2_2_take1_Camera01\3383.bmp	-9.87	23.35
D:\study\database\collaborationDatabase\ratDatabase\rat_groundtruth\assignment_002\20151029_111-2_2_take1_Camera01\3384.bmp	-9.87	23.35
D:\study\database\collaborationDatabase\ratDatabase\rat_groundtruth\assignment_002\20151029_111-2_2_take1_Camera01\3385.bmp	-14.04	24.74
D:\study\database\collaborationDatabase\ratDatabase\rat_groundtruth\assignment_002\20151029_111-2_2_take1_Camera01\3386.bmp	-14.04	24.74
D:\study\database\collaborationDatabase\ratDatabase\rat_groundtruth\assignment_002\20151029_111-2_2_take1_Camera01\3387.bmp	-12.26	23.54
D:\study\database\collaborationDatabase\ratDatabase\rat_groundtruth\assignment_002\20151029_111-2_2_take1_Camera01\3388.bmp	-9.87	23.35
D:\study\database\collaborationDatabase\ratDatabase\rat_groundtruth\assignment_002\20151029_111-2_2_take1_Camera01\3389.bmp	-12.26	23.54
D:\study\database\collaborationDatabase\ratDatabase\rat_groundtruth\assignment_002\20151029_111-2_2_take1_Camera01\3390.bmp	-7.77	22.20
D:\study\database\collaborationDatabase\ratDatabase\rat_groundtruth\assignment_002\20151029_111-2_2_take1_Camera01\3391.bmp	-14.62	23.77
D:\study\database\collaborationDatabase\ratDatabase\rat_groundtruth\assignment_002\20151029_111-2_2_take1_Camera01\3392.bmp	-14.04	24.74
D:\study\database\collaborationDatabase\ratDatabase\rat_groundtruth\assignment_002\20151029_111-2_2_take1_Camera01\3393.bmp	-14.62	23.77
D:\study\database\collaborationDatabase\ratDatabase\rat_groundtruth\assignment_002\20151029_111-2_2_take1_Camera01\3394.bmp	-9.46	24.33
D:\study\database\collaborationDatabase\ratDatabase\rat_groundtruth\assignment_002\20151029_111-2_2_take1_Camera01\3395.bmp	-12.26	23.54
D:\study\database\collaborationDatabase\ratDatabase\rat_groundtruth\assignment_002\20151029_111-2_2_take1_Camera01\3396.bmp	-9.46	24.33
D:\study\database\collaborationDatabase\ratDatabase\rat_groundtruth\assignment_002\20151029_111-2_2_take1_Camera01\3397.bmp	-11.77	24.52
D:\study\database\collaborationDatabase\ratDatabase\rat_groundtruth\assignment_002\20151029_111-2_2_take1_Camera01\3398.bmp	-11.77	24.52
D:\study\database\collaborationDatabase\ratDatabase\rat_groundtruth\assignment_002\20151029_111-2_2_take1_Camera01\3399.bmp	-9.46	24.33
D:\study\database\collaborationDatabase\ratDatabase\rat_groundtruth\assignment_002\20151029_111-2_2_take1_Camera01\3400.bmp	-9.87	23.35
D:\study\database\collaborationDatabase\ratDatabase\rat_groundtruth\assignment_002\20151029_111-2_2_take1_Camera01\3401.bmp	-11.77	24.52
D:\study\database\collaborationDatabase\ratDatabase\rat_groundtruth\assignment_002\20151029_111-2_2_take1_Camera01\3402.bmp	-9.87	23.35
D:\study\database\collaborationDatabase\ratDatabase\rat_groundtruth\assignment_002\20151029_111-2_2_take1_Camera01\3403.bmp	-12.26	23.54
D:\study\database\collaborationDatabase\ratDatabase\rat_groundtruth\assignment_002\20151029_111-2_2_take1_Camera01\3404.bmp	-11.77	24.52
D:\study\database\collaborationDatabase\ratDatabase\rat_groundtruth\assignment_002\20151029_111-2_2_take1_Camera01\3405.bmp	-12.26	23.54
D:\study\database\collaborationDatabase\ratDatabase\rat_groundtruth\assignment_002\20151029_111-2_2_take1_Camera01\3406.bmp	-12.26	23.54
D:\study\database\collaborationDatabase\ratDatabase\rat_groundtruth\assignment_002\20151029_111-2_2_take1_Camera01\3407.bmp	-18.43	25.30
D:\study\database\collaborationDatabase\ratDatabase\rat_groundtruth\assignment_002\20151029_111-2_2_take1_Camera01\3408.bmp	-15.64	25.96
D:\study\database\collaborationDatabase\ratDatabase\rat_groundtruth\assignment_002\20151029_111-2_2_take1_Camera01\3409.bmp	-12.26	23.54
D:\study\database\collaborationDatabase\ratDatabase\rat_groundtruth\assignment_002\20151029_111-2_2_take1_Camera01\3410.bmp	-9.87	23.35
D:\study\database\collaborationDatabase\ratDatabase\rat_groundtruth\assignment_002\20151029_111-2_2_take1_Camera01\3411.bmp	-7.77	22.20
D:\study\database\collaborationDatabase\ratDatabase\rat_groundtruth\assignment_002\20151029_111-2_2_take1_Camera01\3412.bmp	-11.77	24.52
D:\study\database\collaborationDatabase\ratDatabase\rat_groundtruth\assignment_002\20151029_111-2_2_take1_Camera01\3413.bmp	-17.74	26.25
D:\study\database\collaborationDatabase\ratDatabase\rat_groundtruth\assignment_002\20151029_111-2_2_take1_Camera01\3414.bmp	-9.46	24.33
D:\study\database\collaborationDatabase\ratDatabase\rat_groundtruth\assignment_002\20151029_111-2_2_take1_Camera01\3415.bmp	-11.77	24.52
D:\study\database\collaborationDatabase\ratDatabase\rat_groundtruth\assignment_002\20151029_111-2_2_take1_Camera01\3416.bmp	-12.26	23.54
D:\study\database\collaborationDatabase\ratDatabase\rat_groundtruth\assignment_002\20151029_111-2_2_take1_Camera01\3417.bmp	-11.77	24.52
D:\study\database\collaborationDatabase\ratDatabase\rat_groundtruth\assignment_002\20151029_111-2_2_take1_Camera01\3418.bmp	-11.77	24.52
D:\study\database\collaborationDatabase\ratDatabase\rat_groundtruth\assignment_002\20151029_111-2_2_take1_Camera01\3419.bmp	-9.46	24.33
D:\study\database\collaborationDatabase\ratDatabase\rat_groundtruth\assignment_002\20151029_111-2_2_take1_Camera01\3420.bmp	-12.26	23.54
D:\study\database\collaborationDatabase\ratDatabase\rat_groundtruth\assignment_002\20151029_111-2_2_take1_Camera01\3421.bmp	-9.87	23.35
D:\study\database\collaborationDatabase\ratDatabase\rat_groundtruth\assignment_002\20151029_111-2_2_take1_Camera01\3422.bmp	-9.87	23.35
D:\study\database\collaborationDatabase\ratDatabase\rat_groundtruth\assignment_002\20151029_111-2_2_take1_Camera01\3423.bmp	-9.87	23.35
D:\study\database\collaborationDatabase\ratDatabase\rat_groundtruth\assignment_002\20151029_111-2_2_take1_Camera01\3424.bmp	-12.26	23.54
D:\study\database\collaborationDatabase\ratDatabase\rat_groundtruth\assignment_002\20151029_111-2_2_take1_Camera01\3425.bmp	-13.50	25.71
D:\study\database\collaborationDatabase\ratDatabase\rat_groundtruth\assignment_002\20151029_111-2_2_take1_Camera01\3426.bmp	-12.26	23.54
D:\study\database\collaborationDatabase\ratDatabase\rat_groundtruth\assignment_002\20151029_111-2_2_take1_Camera01\3427.bmp	-7.43	23.19
D:\study\database\collaborationDatabase\ratDatabase\rat_groundtruth\assignment_002\20151029_111-2_2_take1_Camera01\3428.bmp	-9.87	23.35
D:\study\database\collaborationDatabase\ratDatabase\rat_groundtruth\assignment_002\20151029_111-2_2_take1_Camera01\3429.bmp	-9.87	23.35
D:\study\database\collaborationDatabase\ratDatabase\rat_groundtruth\assignment_002\20151029_111-2_2_take1_Camera01\3430.bmp	-9.87	23.35
D:\study\database\collaborationDatabase\ratDatabase\rat_groundtruth\assignment_002\20151029_111-2_2_take1_Camera01\3431.bmp	-9.46	24.33
D:\study\database\collaborationDatabase\ratDatabase\rat_groundtruth\assignment_002\20151029_111-2_2_take1_Camera01\3432.bmp	-12.26	23.54
D:\study\database\collaborationDatabase\ratDatabase\rat_groundtruth\assignment_002\20151029_111-2_2_take1_Camera01\3433.bmp	-18.43	25.30
D:\study\database\collaborationDatabase\ratDatabase\rat_groundtruth\assignment_002\20151029_111-2_2_take1_Camera01\3434.bmp	-9.46	24.33
D:\study\database\collaborationDatabase\ratDatabase\rat_groundtruth\assignment_002\20151029_111-2_2_take1_Camera01\3435.bmp	-14.04	24.74
D:\study\database\collaborationDatabase\ratDatabase\rat_groundtruth\assignment_002\20151029_111-2_2_take1_Camera01\3436.bmp	-18.43	25.30
D:\study\database\collaborationDatabase\ratDatabase\rat_groundtruth\assignment_002\20151029_111-2_2_take1_Camera01\3437.bmp	-9.87	23.35
D:\study\database\collaborationDatabase\ratDatabase\rat_groundtruth\assignment_002\20151029_111-2_2_take1_Camera01\3438.bmp	-12.26	23.54
D:\study\database\collaborationDatabase\ratDatabase\rat_groundtruth\assignment_002\20151029_111-2_2_take1_Camera01\3439.bmp	-9.87	23.35
D:\study\database\collaborationDatabase\ratDatabase\rat_groundtruth\assignment_002\20151029_111-2_2_take1_Camera01\3440.bmp	-16.26	25.00
D:\study\database\collaborationDatabase\ratDatabase\rat_groundtruth\assignment_002\20151029_111-2_2_take1_Camera01\3441.bmp	-7.77	22.20
D:\study\database\collaborationDatabase\ratDatabase\rat_groundtruth\assignment_002\20151029_111-2_2_take1_Camera01\3442.bmp	-16.26	25.00
D:\study\database\collaborationDatabase\ratDatabase\rat_groundtruth\assignment_002\20151029_111-2_2_take1_Camera01\3443.bmp	-9.46	24.33
D:\study\database\collaborationDatabase\ratDatabase\rat_groundtruth\assignment_002\20151029_111-2_2_take1_Camera01\3444.bmp	-11.77	24.52
D:\study\database\collaborationDatabase\ratDatabase\rat_groundtruth\assignment_002\20151029_111-2_2_take1_Camera01\3445.bmp	-11.77	24.52
D:\study\database\collaborationDatabase\ratDatabase\rat_groundtruth\assignment_002\20151029_111-2_2_take1_Camera01\3446.bmp	-9.46	24.33
D:\study\database\collaborationDatabase\ratDatabase\rat_groundtruth\assignment_002\20151029_111-2_2_take1_Camera01\3447.bmp	-9.87	23.35
D:\study\database\collaborationDatabase\ratDatabase\rat_groundtruth\assignment_002\20151029_111-2_2_take1_Camera01\3448.bmp	-9.87	23.35
D:\study\database\collaborationDatabase\ratDatabase\rat_groundtruth\assignment_002\20151029_111-2_2_take1_Camera01\3449.bmp	-7.77	22.20
D:\study\database\collaborationDatabase\ratDatabase\rat_groundtruth\assignment_002\20151029_111-2_2_take1_Camera01\3450.bmp	-14.04	24.74
D:\study\database\collaborationDatabase\ratDatabase\rat_groundtruth\assignment_002\20151029_111-2_2_take1_Camera01\3451.bmp	-14.04	24.74
D:\study\database\collaborationDatabase\ratDatabase\rat_groundtruth\assignment_002\20151029_111-2_2_take1_Camera01\3452.bmp	-9.46	24.33
D:\study\database\collaborationDatabase\ratDatabase\rat_groundtruth\assignment_002\20151029_111-2_2_take1_Camera01\3453.bmp	-12.26	23.54
D:\study\database\collaborationDatabase\ratDatabase\rat_groundtruth\assignment_002\20151029_111-2_2_take1_Camera01\3454.bmp	-5.19	22.09
D:\study\database\collaborationDatabase\ratDatabase\rat_groundtruth\assignment_002\20151029_111-2_2_take1_Camera01\3455.bmp	-9.87	23.35
D:\study\database\collaborationDatabase\ratDatabase\rat_groundtruth\assignment_002\20151029_111-2_2_take1_Camera01\3456.bmp	-9.46	24.33
D:\study\database\collaborationDatabase\ratDatabase\rat_groundtruth\assignment_002\20151029_111-2_2_take1_Camera01\3457.bmp	-9.87	23.35
D:\study\database\collaborationDatabase\ratDatabase\rat_groundtruth\assignment_002\20151029_111-2_2_take1_Camera01\3458.bmp	-16.26	25.00
D:\study\database\collaborationDatabase\ratDatabase\rat_groundtruth\assignment_002\20151029_111-2_2_take1_Camera01\3459.bmp	-7.77	22.20
D:\study\database\collaborationDatabase\ratDatabase\rat_groundtruth\assignment_002\20151029_111-2_2_take1_Camera01\3460.bmp	-12.26	23.54
D:\study\database\collaborationDatabase\ratDatabase\rat_groundtruth\assignment_002\20151029_111-2_2_take1_Camera01\3461.bmp	-14.04	24.74
D:\study\database\collaborationDatabase\ratDatabase\rat_groundtruth\assignment_002\20151029_111-2_2_take1_Camera01\3462.bmp	-14.04	24.74
D:\study\database\collaborationDatabase\ratDatabase\rat_groundtruth\assignment_002\20151029_111-2_2_take1_Camera01\3463.bmp	-9.46	24.33
D:\study\database\collaborationDatabase\ratDatabase\rat_groundtruth\assignment_002\20151029_111-2_2_take1_Camera01\3464.bmp	-9.87	23.35
D:\study\database\collaborationDatabase\ratDatabase\rat_groundtruth\assignment_002\20151029_111-2_2_take1_Camera01\3465.bmp	-12.26	23.54
D:\study\database\collaborationDatabase\ratDatabase\rat_groundtruth\assignment_002\20151029_111-2_2_take1_Camera01\3466.bmp	-14.62	23.77
D:\study\database\collaborationDatabase\ratDatabase\rat_groundtruth\assignment_002\20151029_111-2_2_take1_Camera01\3467.bmp	-12.26	23.54
D:\study\database\collaborationDatabase\ratDatabase\rat_groundtruth\assignment_002\20151029_111-2_2_take1_Camera01\3468.bmp	-16.26	25.00
D:\study\database\collaborationDatabase\ratDatabase\rat_groundtruth\assignment_002\20151029_111-2_2_take1_Camera01\3469.bmp	-7.43	23.19
D:\study\database\collaborationDatabase\ratDatabase\rat_groundtruth\assignment_002\20151029_111-2_2_take1_Camera01\3470.bmp	-11.77	24.52
D:\study\database\collaborationDatabase\ratDatabase\rat_groundtruth\assignment_002\20151029_111-2_2_take1_Camera01\3471.bmp	-9.87	23.35
D:\study\database\collaborationDatabase\ratDatabase\rat_groundtruth\assignment_002\20151029_111-2_2_take1_Camera01\3472.bmp	-11.77	24.52
D:\study\database\collaborationDatabase\ratDatabase\rat_groundtruth\assignment_002\20151029_111-2_2_take1_Camera01\3473.bmp	-14.04	24.74
D:\study\database\collaborationDatabase\ratDatabase\rat_groundtruth\assignment_002\20151029_111-2_2_take1_Camera01\3474.bmp	-11.77	24.52
D:\study\database\collaborationDatabase\ratDatabase\rat_groundtruth\assignment_002\20151029_111-2_2_take1_Camera01\3475.bmp	-12.26	23.54
D:\study\database\collaborationDatabase\ratDatabase\rat_groundtruth\assignment_002\20151029_111-2_2_take1_Camera01\3476.bmp	-9.87	23.35
D:\study\database\collaborationDatabase\ratDatabase\rat_groundtruth\assignment_002\20151029_111-2_2_take1_Camera01\3477.bmp	-12.26	23.54
D:\study\database\collaborationDatabase\ratDatabase\rat_groundtruth\assignment_002\20151029_111-2_2_take1_Camera01\3478.bmp	-11.77	24.52
D:\study\database\collaborationDatabase\ratDatabase\rat_groundtruth\assignment_002\20151029_111-2_2_take1_Camera01\3479.bmp	-13.50	25.71
D:\study\database\collaborationDatabase\ratDatabase\rat_groundtruth\assignment_002\20151029_111-2_2_take1_Camera01\3480.bmp	-14.04	24.74
D:\study\database\collaborationDatabase\ratDatabase\rat_groundtruth\assignment_002\20151029_111-2_2_take1_Camera01\3481.bmp	-16.26	25.00
D:\study\database\collaborationDatabase\ratDatabase\rat_groundtruth\assignment_002\20151029_111-2_2_take1_Camera01\3482.bmp	-7.43	23.19
D:\study\database\collaborationDatabase\ratDatabase\rat_groundtruth\assignment_002\20151029_111-2_2_take1_Camera01\3483.bmp	-14.04	24.74
D:\study\database\collaborationDatabase\ratDatabase\rat_groundtruth\assignment_002\20151029_111-2_2_take1_Camera01\3484.bmp	-12.26	23.54
D:\study\database\collaborationDatabase\ratDatabase\rat_groundtruth\assignment_002\20151029_111-2_2_take1_Camera01\3485.bmp	-12.26	23.54
D:\study\database\collaborationDatabase\ratDatabase\rat_groundtruth\assignment_002\20151029_111-2_2_take1_Camera01\3486.bmp	-16.26	25.00
D:\study\database\collaborationDatabase\ratDatabase\rat_groundtruth\assignment_002\20151029_111-2_2_take1_Camera01\3487.bmp	-16.26	25.00
D:\study\database\collaborationDatabase\ratDatabase\rat_groundtruth\assignment_002\20151029_111-2_2_take1_Camera01\3488.bmp	-16.26	25.00
D:\study\database\collaborationDatabase\ratDatabase\rat_groundtruth\assignment_002\20151029_111-2_2_take1_Camera01\3489.bmp	-12.26	23.54
D:\study\database\collaborationDatabase\ratDatabase\rat_groundtruth\assignment_002\20151029_111-2_2_take1_Camera01\3490.bmp	-16.26	25.00
D:\study\database\collaborationDatabase\ratDatabase\rat_groundtruth\assignment_002\20151029_111-2_2_take1_Camera01\3491.bmp	-16.26	25.00
D:\study\database\collaborationDatabase\ratDatabase\rat_groundtruth\assignment_002\20151029_111-2_2_take1_Camera01\3492.bmp	-11.77	24.52
D:\study\database\collaborationDatabase\ratDatabase\rat_groundtruth\assignment_002\20151029_111-2_2_take1_Camera01\3493.bmp	-14.04	24.74
D:\study\database\collaborationDatabase\ratDatabase\rat_groundtruth\assignment_002\20151029_111-2_2_take1_Camera01\3494.bmp	-11.77	24.52
D:\study\database\collaborationDatabase\ratDatabase\rat_groundtruth\assignment_002\20151029_111-2_2_take1_Camera01\3495.bmp	-14.04	24.74
D:\study\database\collaborationDatabase\ratDatabase\rat_groundtruth\assignment_002\20151029_111-2_2_take1_Camera01\3496.bmp	-14.04	24.74
D:\study\database\collaborationDatabase\ratDatabase\rat_groundtruth\assignment_002\20151029_111-2_2_take1_Camera01\3497.bmp	-16.26	25.00
D:\study\database\collaborationDatabase\ratDatabase\rat_groundtruth\assignment_002\20151029_111-2_2_take1_Camera01\3498.bmp	-11.77	24.52
D:\study\database\collaborationDatabase\ratDatabase\rat_groundtruth\assignment_002\20151029_111-2_2_take1_Camera01\3499.bmp	-13.50	25.71
D:\study\database\collaborationDatabase\ratDatabase\rat_groundtruth\assignment_002\20151029_111-2_2_take1_Camera01\3500.bmp	-16.26	25.00
D:\study\database\collaborationDatabase\ratDatabase\rat_groundtruth\assignment_002\20151029_111-2_2_take1_Camera01\3501.bmp	-14.04	24.74
D:\study\database\collaborationDatabase\ratDatabase\rat_groundtruth\assignment_002\20151029_111-2_2_take1_Camera01\3502.bmp	-11.77	24.52
D:\study\database\collaborationDatabase\ratDatabase\rat_groundtruth\assignment_002\20151029_111-2_2_take1_Camera01\3503.bmp	-9.46	24.33
D:\study\database\collaborationDatabase\ratDatabase\rat_groundtruth\assignment_002\20151029_111-2_2_take1_Camera01\3504.bmp	-11.77	24.52
D:\study\database\collaborationDatabase\ratDatabase\rat_groundtruth\assignment_002\20151029_111-2_2_take1_Camera01\3505.bmp	-11.77	24.52
D:\study\database\collaborationDatabase\ratDatabase\rat_groundtruth\assignment_002\20151029_111-2_2_take1_Camera01\3506.bmp	-11.77	24.52
D:\study\database\collaborationDatabase\ratDatabase\rat_groundtruth\assignment_002\20151029_111-2_2_take1_Camera01\3507.bmp	-15.64	25.96
D:\study\database\collaborationDatabase\ratDatabase\rat_groundtruth\assignment_002\20151029_111-2_2_take1_Camera01\3508.bmp	-11.77	24.52
D:\study\database\collaborationDatabase\ratDatabase\rat_groundtruth\assignment_002\20151029_111-2_2_take1_Camera01\3509.bmp	-11.77	24.52
D:\study\database\collaborationDatabase\ratDatabase\rat_groundtruth\assignment_002\20151029_111-2_2_take1_Camera01\3510.bmp	-9.46	24.33
D:\study\database\collaborationDatabase\ratDatabase\rat_groundtruth\assignment_002\20151029_111-2_2_take1_Camera01\3511.bmp	-13.50	25.71
D:\study\database\collaborationDatabase\ratDatabase\rat_groundtruth\assignment_002\20151029_111-2_2_take1_Camera01\3512.bmp	-15.07	26.93
D:\study\database\collaborationDatabase\ratDatabase\rat_groundtruth\assignment_002\20151029_111-2_2_take1_Camera01\3513.bmp	-13.50	25.71
D:\study\database\collaborationDatabase\ratDatabase\rat_groundtruth\assignment_002\20151029_111-2_2_take1_Camera01\3514.bmp	-15.64	25.96
D:\study\database\collaborationDatabase\ratDatabase\rat_groundtruth\assignment_002\20151029_111-2_2_take1_Camera01\3515.bmp	-15.64	25.96
D:\study\database\collaborationDatabase\ratDatabase\rat_groundtruth\assignment_002\20151029_111-2_2_take1_Camera01\3516.bmp	-9.46	24.33
D:\study\database\collaborationDatabase\ratDatabase\rat_groundtruth\assignment_002\20151029_111-2_2_take1_Camera01\3517.bmp	-15.64	25.96
D:\study\database\collaborationDatabase\ratDatabase\rat_groundtruth\assignment_002\20151029_111-2_2_take1_Camera01\3518.bmp	-17.74	26.25
D:\study\database\collaborationDatabase\ratDatabase\rat_groundtruth\assignment_002\20151029_111-2_2_take1_Camera01\3519.bmp	-17.74	26.25
D:\study\database\collaborationDatabase\ratDatabase\rat_groundtruth\assignment_002\20151029_111-2_2_take1_Camera01\3520.bmp	-9.46	24.33
D:\study\database\collaborationDatabase\ratDatabase\rat_groundtruth\assignment_002\20151029_111-2_2_take1_Camera01\3521.bmp	-11.77	24.52
D:\study\database\collaborationDatabase\ratDatabase\rat_groundtruth\assignment_002\20151029_111-2_2_take1_Camera01\3522.bmp	-13.50	25.71
D:\study\database\collaborationDatabase\ratDatabase\rat_groundtruth\assignment_002\20151029_111-2_2_take1_Camera01\3523.bmp	-9.46	24.33
D:\study\database\collaborationDatabase\ratDatabase\rat_groundtruth\assignment_002\20151029_111-2_2_take1_Camera01\3524.bmp	-9.46	24.33
D:\study\database\collaborationDatabase\ratDatabase\rat_groundtruth\assignment_002\20151029_111-2_2_take1_Camera01\3525.bmp	-9.46	24.33
D:\study\database\collaborationDatabase\ratDatabase\rat_groundtruth\assignment_002\20151029_111-2_2_take1_Camera01\3526.bmp	-17.74	26.25
D:\study\database\collaborationDatabase\ratDatabase\rat_groundtruth\assignment_002\20151029_111-2_2_take1_Camera01\3527.bmp	-11.77	24.52
D:\study\database\collaborationDatabase\ratDatabase\rat_groundtruth\assignment_002\20151029_111-2_2_take1_Camera01\3528.bmp	-11.77	24.52
D:\study\database\collaborationDatabase\ratDatabase\rat_groundtruth\assignment_002\20151029_111-2_2_take1_Camera01\3529.bmp	-17.74	26.25
D:\study\database\collaborationDatabase\ratDatabase\rat_groundtruth\assignment_002\20151029_111-2_2_take1_Camera01\3530.bmp	-17.74	26.25
D:\study\database\collaborationDatabase\ratDatabase\rat_groundtruth\assignment_002\20151029_111-2_2_take1_Camera01\3531.bmp	-19.09	27.51
D:\study\database\collaborationDatabase\ratDatabase\rat_groundtruth\assignment_002\20151029_111-2_2_take1_Camera01\3532.bmp	-9.46	24.33
D:\study\database\collaborationDatabase\ratDatabase\rat_groundtruth\assignment_002\20151029_111-2_2_take1_Camera01\3533.bmp	-15.64	25.96
D:\study\database\collaborationDatabase\ratDatabase\rat_groundtruth\assignment_002\20151029_111-2_2_take1_Camera01\3534.bmp	-17.74	26.25
D:\study\database\collaborationDatabase\ratDatabase\rat_groundtruth\assignment_002\20151029_111-2_2_take1_Camera01\3535.bmp	-11.77	24.52
D:\study\database\collaborationDatabase\ratDatabase\rat_groundtruth\assignment_002\20151029_111-2_2_take1_Camera01\3536.bmp	-11.77	24.52
D:\study\database\collaborationDatabase\ratDatabase\rat_groundtruth\assignment_002\20151029_111-2_2_take1_Camera01\3537.bmp	-9.46	24.33
D:\study\database\collaborationDatabase\ratDatabase\rat_groundtruth\assignment_002\20151029_111-2_2_take1_Camera01\3538.bmp	-11.77	24.52
D:\study\database\collaborationDatabase\ratDatabase\rat_groundtruth\assignment_002\20151029_111-2_2_take1_Camera01\3539.bmp	-9.46	24.33
D:\study\database\collaborationDatabase\ratDatabase\rat_groundtruth\assignment_002\20151029_111-2_2_take1_Camera01\3540.bmp	-9.46	24.33
D:\study\database\collaborationDatabase\ratDatabase\rat_groundtruth\assignment_002\20151029_111-2_2_take1_Camera01\3541.bmp	-9.46	24.33
D:\study\database\collaborationDatabase\ratDatabase\rat_groundtruth\assignment_002\20151029_111-2_2_take1_Camera01\3542.bmp	-11.77	24.52
D:\study\database\collaborationDatabase\ratDatabase\rat_groundtruth\assignment_002\20151029_111-2_2_take1_Camera01\3543.bmp	-9.46	24.33
D:\study\database\collaborationDatabase\ratDatabase\rat_groundtruth\assignment_002\20151029_111-2_2_take1_Camera01\3544.bmp	-15.64	25.96
D:\study\database\collaborationDatabase\ratDatabase\rat_groundtruth\assignment_002\20151029_111-2_2_take1_Camera01\3545.bmp	-7.13	24.19
D:\study\database\collaborationDatabase\ratDatabase\rat_groundtruth\assignment_002\20151029_111-2_2_take1_Camera01\3546.bmp	-9.46	24.33
D:\study\database\collaborationDatabase\ratDatabase\rat_groundtruth\assignment_002\20151029_111-2_2_take1_Camera01\3547.bmp	-11.77	24.52
D:\study\database\collaborationDatabase\ratDatabase\rat_groundtruth\assignment_002\20151029_111-2_2_take1_Camera01\3548.bmp	-11.77	24.52
D:\study\database\collaborationDatabase\ratDatabase\rat_groundtruth\assignment_002\20151029_111-2_2_take1_Camera01\3549.bmp	-15.64	25.96
D:\study\database\collaborationDatabase\ratDatabase\rat_groundtruth\assignment_002\20151029_111-2_2_take1_Camera01\3550.bmp	-7.13	24.19
D:\study\database\collaborationDatabase\ratDatabase\rat_groundtruth\assignment_002\20151029_111-2_2_take1_Camera01\3551.bmp	-7.13	24.19
D:\study\database\collaborationDatabase\ratDatabase\rat_groundtruth\assignment_002\20151029_111-2_2_take1_Camera01\3552.bmp	-11.31	25.50
D:\study\database\collaborationDatabase\ratDatabase\rat_groundtruth\assignment_002\20151029_111-2_2_take1_Camera01\3553.bmp	-9.46	24.33
D:\study\database\collaborationDatabase\ratDatabase\rat_groundtruth\assignment_002\20151029_111-2_2_take1_Camera01\3554.bmp	-9.46	24.33
D:\study\database\collaborationDatabase\ratDatabase\rat_groundtruth\assignment_002\20151029_111-2_2_take1_Camera01\3555.bmp	-11.77	24.52
D:\study\database\collaborationDatabase\ratDatabase\rat_groundtruth\assignment_002\20151029_111-2_2_take1_Camera01\3556.bmp	-11.31	25.50
D:\study\database\collaborationDatabase\ratDatabase\rat_groundtruth\assignment_002\20151029_111-2_2_take1_Camera01\3557.bmp	-11.77	24.52
D:\study\database\collaborationDatabase\ratDatabase\rat_groundtruth\assignment_002\20151029_111-2_2_take1_Camera01\3558.bmp	-17.74	26.25
D:\study\database\collaborationDatabase\ratDatabase\rat_groundtruth\assignment_002\20151029_111-2_2_take1_Camera01\3559.bmp	-9.46	24.33
D:\study\database\collaborationDatabase\ratDatabase\rat_groundtruth\assignment_002\20151029_111-2_2_take1_Camera01\3560.bmp	-15.64	25.96
D:\study\database\collaborationDatabase\ratDatabase\rat_groundtruth\assignment_002\20151029_111-2_2_take1_Camera01\3561.bmp	-9.46	24.33
D:\study\database\collaborationDatabase\ratDatabase\rat_groundtruth\assignment_002\20151029_111-2_2_take1_Camera01\3562.bmp	-9.46	24.33
D:\study\database\collaborationDatabase\ratDatabase\rat_groundtruth\assignment_002\20151029_111-2_2_take1_Camera01\3563.bmp	-11.77	24.52
D:\study\database\collaborationDatabase\ratDatabase\rat_groundtruth\assignment_002\20151029_111-2_2_take1_Camera01\3564.bmp	-11.77	24.52
D:\study\database\collaborationDatabase\ratDatabase\rat_groundtruth\assignment_002\20151029_111-2_2_take1_Camera01\3565.bmp	-21.04	27.86
D:\study\database\collaborationDatabase\ratDatabase\rat_groundtruth\assignment_002\20151029_111-2_2_take1_Camera01\3566.bmp	-13.50	25.71
D:\study\database\collaborationDatabase\ratDatabase\rat_groundtruth\assignment_002\20151029_111-2_2_take1_Camera01\3567.bmp	-13.50	25.71
D:\study\database\collaborationDatabase\ratDatabase\rat_groundtruth\assignment_002\20151029_111-2_2_take1_Camera01\3568.bmp	-11.31	25.50
D:\study\database\collaborationDatabase\ratDatabase\rat_groundtruth\assignment_002\20151029_111-2_2_take1_Camera01\3569.bmp	-19.09	27.51
D:\study\database\collaborationDatabase\ratDatabase\rat_groundtruth\assignment_002\20151029_111-2_2_take1_Camera01\3570.bmp	-13.50	25.71
D:\study\database\collaborationDatabase\ratDatabase\rat_groundtruth\assignment_002\20151029_111-2_2_take1_Camera01\3571.bmp	-17.10	27.20
D:\study\database\collaborationDatabase\ratDatabase\rat_groundtruth\assignment_002\20151029_111-2_2_take1_Camera01\3572.bmp	-11.77	24.52
D:\study\database\collaborationDatabase\ratDatabase\rat_groundtruth\assignment_002\20151029_111-2_2_take1_Camera01\3573.bmp	-15.07	26.93
D:\study\database\collaborationDatabase\ratDatabase\rat_groundtruth\assignment_002\20151029_111-2_2_take1_Camera01\3574.bmp	-15.07	26.93
D:\study\database\collaborationDatabase\ratDatabase\rat_groundtruth\assignment_002\20151029_111-2_2_take1_Camera01\3575.bmp	-22.17	29.15
D:\study\database\collaborationDatabase\ratDatabase\rat_groundtruth\assignment_002\20151029_111-2_2_take1_Camera01\3576.bmp	-16.50	28.16
D:\study\database\collaborationDatabase\ratDatabase\rat_groundtruth\assignment_002\20151029_111-2_2_take1_Camera01\3577.bmp	-15.07	26.93
D:\study\database\collaborationDatabase\ratDatabase\rat_groundtruth\assignment_002\20151029_111-2_2_take1_Camera01\3578.bmp	-16.50	28.16
D:\study\database\collaborationDatabase\ratDatabase\rat_groundtruth\assignment_002\20151029_111-2_2_take1_Camera01\3579.bmp	-15.07	26.93
D:\study\database\collaborationDatabase\ratDatabase\rat_groundtruth\assignment_002\20151029_111-2_2_take1_Camera01\3580.bmp	-19.03	30.68
D:\study\database\collaborationDatabase\ratDatabase\rat_groundtruth\assignment_002\20151029_111-2_2_take1_Camera01\3581.bmp	-19.65	29.73
D:\study\database\collaborationDatabase\ratDatabase\rat_groundtruth\assignment_002\20151029_111-2_2_take1_Camera01\3582.bmp	-19.03	30.68
D:\study\database\collaborationDatabase\ratDatabase\rat_groundtruth\assignment_002\20151029_111-2_2_take1_Camera01\3583.bmp	-19.65	29.73
D:\study\database\collaborationDatabase\ratDatabase\rat_groundtruth\assignment_002\20151029_111-2_2_take1_Camera01\3584.bmp	-16.50	28.16
D:\study\database\collaborationDatabase\ratDatabase\rat_groundtruth\assignment_002\20151029_111-2_2_take1_Camera01\3585.bmp	-19.65	29.73
D:\study\database\collaborationDatabase\ratDatabase\rat_groundtruth\assignment_002\20151029_111-2_2_take1_Camera01\3586.bmp	-17.82	29.41
D:\study\database\collaborationDatabase\ratDatabase\rat_groundtruth\assignment_002\20151029_111-2_2_take1_Camera01\3587.bmp	-19.03	30.68
D:\study\database\collaborationDatabase\ratDatabase\rat_groundtruth\assignment_002\20151029_111-2_2_take1_Camera01\3588.bmp	-19.03	30.68
D:\study\database\collaborationDatabase\ratDatabase\rat_groundtruth\assignment_002\20151029_111-2_2_take1_Camera01\3589.bmp	-17.82	29.41
D:\study\database\collaborationDatabase\ratDatabase\rat_groundtruth\assignment_002\20151029_111-2_2_take1_Camera01\3590.bmp	-15.95	29.12
D:\study\database\collaborationDatabase\ratDatabase\rat_groundtruth\assignment_002\20151029_111-2_2_take1_Camera01\3591.bmp	-17.82	29.41
D:\study\database\collaborationDatabase\ratDatabase\rat_groundtruth\assignment_002\20151029_111-2_2_take1_Camera01\3592.bmp	-17.24	30.36
D:\study\database\collaborationDatabase\ratDatabase\rat_groundtruth\assignment_002\20151029_111-2_2_take1_Camera01\3593.bmp	-15.42	30.08
D:\study\database\collaborationDatabase\ratDatabase\rat_groundtruth\assignment_002\20151029_111-2_2_take1_Camera01\3594.bmp	-17.88	32.57
D:\study\database\collaborationDatabase\ratDatabase\rat_groundtruth\assignment_002\20151029_111-2_2_take1_Camera01\3595.bmp	-17.24	30.36
D:\study\database\collaborationDatabase\ratDatabase\rat_groundtruth\assignment_002\20151029_111-2_2_take1_Camera01\3596.bmp	-15.42	30.08
D:\study\database\collaborationDatabase\ratDatabase\rat_groundtruth\assignment_002\20151029_111-2_2_take1_Camera01\3597.bmp	-20.14	31.95
D:\study\database\collaborationDatabase\ratDatabase\rat_groundtruth\assignment_002\20151029_111-2_2_take1_Camera01\3598.bmp	-19.03	30.68
D:\study\database\collaborationDatabase\ratDatabase\rat_groundtruth\assignment_002\20151029_111-2_2_take1_Camera01\3599.bmp	-19.03	30.68
D:\study\database\collaborationDatabase\ratDatabase\rat_groundtruth\assignment_002\20151029_111-2_2_take1_Camera01\3600.bmp	-17.24	30.36
D:\study\database\collaborationDatabase\ratDatabase\rat_groundtruth\assignment_002\20151029_111-2_2_take1_Camera01\3601.bmp	-17.24	30.36
D:\study\database\collaborationDatabase\ratDatabase\rat_groundtruth\assignment_002\20151029_111-2_2_take1_Camera01\3602.bmp	-18.43	31.62
D:\study\database\collaborationDatabase\ratDatabase\rat_groundtruth\assignment_002\20151029_111-2_2_take1_Camera01\3603.bmp	-19.03	30.68
D:\study\database\collaborationDatabase\ratDatabase\rat_groundtruth\assignment_002\20151029_111-2_2_take1_Camera01\3604.bmp	-18.43	31.62
D:\study\database\collaborationDatabase\ratDatabase\rat_groundtruth\assignment_002\20151029_111-2_2_take1_Camera01\3605.bmp	-20.14	31.95
D:\study\database\collaborationDatabase\ratDatabase\rat_groundtruth\assignment_002\20151029_111-2_2_take1_Camera01\3606.bmp	-19.03	30.68
D:\study\database\collaborationDatabase\ratDatabase\rat_groundtruth\assignment_002\20151029_111-2_2_take1_Camera01\3607.bmp	-20.14	31.95
D:\study\database\collaborationDatabase\ratDatabase\rat_groundtruth\assignment_002\20151029_111-2_2_take1_Camera01\3608.bmp	-20.14	31.95
D:\study\database\collaborationDatabase\ratDatabase\rat_groundtruth\assignment_002\20151029_111-2_2_take1_Camera01\3609.bmp	-20.14	31.95
D:\study\database\collaborationDatabase\ratDatabase\rat_groundtruth\assignment_002\20151029_111-2_2_take1_Camera01\3610.bmp	-18.43	31.62
D:\study\database\collaborationDatabase\ratDatabase\rat_groundtruth\assignment_002\20151029_111-2_2_take1_Camera01\3611.bmp	-21.16	33.24
D:\study\database\collaborationDatabase\ratDatabase\rat_groundtruth\assignment_002\20151029_111-2_2_take1_Camera01\3612.bmp	-20.14	31.95
D:\study\database\collaborationDatabase\ratDatabase\rat_groundtruth\assignment_002\20151029_111-2_2_take1_Camera01\3613.bmp	-21.16	33.24
D:\study\database\collaborationDatabase\ratDatabase\rat_groundtruth\assignment_002\20151029_111-2_2_take1_Camera01\3614.bmp	-20.56	34.18
D:\study\database\collaborationDatabase\ratDatabase\rat_groundtruth\assignment_002\20151029_111-2_2_take1_Camera01\3615.bmp	-19.54	32.89
D:\study\database\collaborationDatabase\ratDatabase\rat_groundtruth\assignment_002\20151029_111-2_2_take1_Camera01\3616.bmp	-17.35	33.53
D:\study\database\collaborationDatabase\ratDatabase\rat_groundtruth\assignment_002\20151029_111-2_2_take1_Camera01\3617.bmp	-18.97	33.84
D:\study\database\collaborationDatabase\ratDatabase\rat_groundtruth\assignment_002\20151029_111-2_2_take1_Camera01\3618.bmp	-20.56	34.18
D:\study\database\collaborationDatabase\ratDatabase\rat_groundtruth\assignment_002\20151029_111-2_2_take1_Camera01\3619.bmp	-18.97	33.84
D:\study\database\collaborationDatabase\ratDatabase\rat_groundtruth\assignment_002\20151029_111-2_2_take1_Camera01\3620.bmp	-18.97	33.84
D:\study\database\collaborationDatabase\ratDatabase\rat_groundtruth\assignment_002\20151029_111-2_2_take1_Camera01\3621.bmp	-17.35	33.53
D:\study\database\collaborationDatabase\ratDatabase\rat_groundtruth\assignment_002\20151029_111-2_2_take1_Camera01\3622.bmp	-19.54	32.89
D:\study\database\collaborationDatabase\ratDatabase\rat_groundtruth\assignment_002\20151029_111-2_2_take1_Camera01\3623.bmp	-18.43	34.79
D:\study\database\collaborationDatabase\ratDatabase\rat_groundtruth\assignment_002\20151029_111-2_2_take1_Camera01\3624.bmp	-18.97	33.84
D:\study\database\collaborationDatabase\ratDatabase\rat_groundtruth\assignment_002\20151029_111-2_2_take1_Camera01\3625.bmp	-18.43	34.79
D:\study\database\collaborationDatabase\ratDatabase\rat_groundtruth\assignment_002\20151029_111-2_2_take1_Camera01\3626.bmp	-18.43	34.79
D:\study\database\collaborationDatabase\ratDatabase\rat_groundtruth\assignment_002\20151029_111-2_2_take1_Camera01\3627.bmp	-17.35	33.53
D:\study\database\collaborationDatabase\ratDatabase\rat_groundtruth\assignment_002\20151029_111-2_2_take1_Camera01\3628.bmp	-17.35	33.53
D:\study\database\collaborationDatabase\ratDatabase\rat_groundtruth\assignment_002\20151029_111-2_2_take1_Camera01\3629.bmp	-19.54	32.89
D:\study\database\collaborationDatabase\ratDatabase\rat_groundtruth\assignment_002\20151029_111-2_2_take1_Camera01\3630.bmp	-18.97	33.84
D:\study\database\collaborationDatabase\ratDatabase\rat_groundtruth\assignment_002\20151029_111-2_2_take1_Camera01\3631.bmp	-20.56	34.18
D:\study\database\collaborationDatabase\ratDatabase\rat_groundtruth\assignment_002\20151029_111-2_2_take1_Camera01\3632.bmp	-18.97	33.84
D:\study\database\collaborationDatabase\ratDatabase\rat_groundtruth\assignment_002\20151029_111-2_2_take1_Camera01\3633.bmp	-21.16	33.24
D:\study\database\collaborationDatabase\ratDatabase\rat_groundtruth\assignment_002\20151029_111-2_2_take1_Camera01\3634.bmp	-18.97	33.84
D:\study\database\collaborationDatabase\ratDatabase\rat_groundtruth\assignment_002\20151029_111-2_2_take1_Camera01\3635.bmp	-21.16	33.24
D:\study\database\collaborationDatabase\ratDatabase\rat_groundtruth\assignment_002\20151029_111-2_2_take1_Camera01\3636.bmp	-17.88	32.57
D:\study\database\collaborationDatabase\ratDatabase\rat_groundtruth\assignment_002\20151029_111-2_2_take1_Camera01\3637.bmp	-18.97	33.84
D:\study\database\collaborationDatabase\ratDatabase\rat_groundtruth\assignment_002\20151029_111-2_2_take1_Camera01\3638.bmp	-17.35	33.53
D:\study\database\collaborationDatabase\ratDatabase\rat_groundtruth\assignment_002\20151029_111-2_2_take1_Camera01\3639.bmp	-17.88	32.57
D:\study\database\collaborationDatabase\ratDatabase\rat_groundtruth\assignment_002\20151029_111-2_2_take1_Camera01\3640.bmp	-18.97	33.84
D:\study\database\collaborationDatabase\ratDatabase\rat_groundtruth\assignment_002\20151029_111-2_2_take1_Camera01\3641.bmp	-17.35	33.53
D:\study\database\collaborationDatabase\ratDatabase\rat_groundtruth\assignment_002\20151029_111-2_2_take1_Camera01\3642.bmp	-18.97	33.84
D:\study\database\collaborationDatabase\ratDatabase\rat_groundtruth\assignment_002\20151029_111-2_2_take1_Camera01\3643.bmp	-18.97	33.84
D:\study\database\collaborationDatabase\ratDatabase\rat_groundtruth\assignment_002\20151029_111-2_2_take1_Camera01\3644.bmp	-16.86	34.48
D:\study\database\collaborationDatabase\ratDatabase\rat_groundtruth\assignment_002\20151029_111-2_2_take1_Camera01\3645.bmp	-16.86	34.48
D:\study\database\collaborationDatabase\ratDatabase\rat_groundtruth\assignment_002\20151029_111-2_2_take1_Camera01\3646.bmp	-16.86	34.48
D:\study\database\collaborationDatabase\ratDatabase\rat_groundtruth\assignment_002\20151029_111-2_2_take1_Camera01\3647.bmp	-16.86	34.48
D:\study\database\collaborationDatabase\ratDatabase\rat_groundtruth\assignment_002\20151029_111-2_2_take1_Camera01\3648.bmp	-16.86	34.48
D:\study\database\collaborationDatabase\ratDatabase\rat_groundtruth\assignment_002\20151029_111-2_2_take1_Camera01\3649.bmp	-16.86	34.48
D:\study\database\collaborationDatabase\ratDatabase\rat_groundtruth\assignment_002\20151029_111-2_2_take1_Camera01\3650.bmp	-17.93	35.74
D:\study\database\collaborationDatabase\ratDatabase\rat_groundtruth\assignment_002\20151029_111-2_2_take1_Camera01\3651.bmp	-16.86	34.48
D:\study\database\collaborationDatabase\ratDatabase\rat_groundtruth\assignment_002\20151029_111-2_2_take1_Camera01\3652.bmp	-14.83	35.17
D:\study\database\collaborationDatabase\ratDatabase\rat_groundtruth\assignment_002\20151029_111-2_2_take1_Camera01\3653.bmp	-15.95	36.40
D:\study\database\collaborationDatabase\ratDatabase\rat_groundtruth\assignment_002\20151029_111-2_2_take1_Camera01\3654.bmp	-16.39	35.44
D:\study\database\collaborationDatabase\ratDatabase\rat_groundtruth\assignment_002\20151029_111-2_2_take1_Camera01\3655.bmp	-15.95	36.40
D:\study\database\collaborationDatabase\ratDatabase\rat_groundtruth\assignment_002\20151029_111-2_2_take1_Camera01\3656.bmp	-15.95	36.40
D:\study\database\collaborationDatabase\ratDatabase\rat_groundtruth\assignment_002\20151029_111-2_2_take1_Camera01\3657.bmp	-15.95	36.40
D:\study\database\collaborationDatabase\ratDatabase\rat_groundtruth\assignment_002\20151029_111-2_2_take1_Camera01\3658.bmp	-14.42	36.14
D:\study\database\collaborationDatabase\ratDatabase\rat_groundtruth\assignment_002\20151029_111-2_2_take1_Camera01\3659.bmp	-15.52	37.36
D:\study\database\collaborationDatabase\ratDatabase\rat_groundtruth\assignment_002\20151029_111-2_2_take1_Camera01\3660.bmp	-14.42	36.14
D:\study\database\collaborationDatabase\ratDatabase\rat_groundtruth\assignment_002\20151029_111-2_2_take1_Camera01\3661.bmp	-14.42	36.14
D:\study\database\collaborationDatabase\ratDatabase\rat_groundtruth\assignment_002\20151029_111-2_2_take1_Camera01\3662.bmp	-14.04	37.11
D:\study\database\collaborationDatabase\ratDatabase\rat_groundtruth\assignment_002\20151029_111-2_2_take1_Camera01\3663.bmp	-13.24	34.93
D:\study\database\collaborationDatabase\ratDatabase\rat_groundtruth\assignment_002\20151029_111-2_2_take1_Camera01\3664.bmp	-14.04	37.11
D:\study\database\collaborationDatabase\ratDatabase\rat_groundtruth\assignment_002\20151029_111-2_2_take1_Camera01\3665.bmp	-15.52	37.36
D:\study\database\collaborationDatabase\ratDatabase\rat_groundtruth\assignment_002\20151029_111-2_2_take1_Camera01\3666.bmp	-14.42	36.14
D:\study\database\collaborationDatabase\ratDatabase\rat_groundtruth\assignment_002\20151029_111-2_2_take1_Camera01\3667.bmp	-12.88	35.90
D:\study\database\collaborationDatabase\ratDatabase\rat_groundtruth\assignment_002\20151029_111-2_2_take1_Camera01\3668.bmp	-14.42	36.14
D:\study\database\collaborationDatabase\ratDatabase\rat_groundtruth\assignment_002\20151029_111-2_2_take1_Camera01\3669.bmp	-15.52	37.36
D:\study\database\collaborationDatabase\ratDatabase\rat_groundtruth\assignment_002\20151029_111-2_2_take1_Camera01\3670.bmp	-15.52	37.36
D:\study\database\collaborationDatabase\ratDatabase\rat_groundtruth\assignment_002\20151029_111-2_2_take1_Camera01\3671.bmp	-14.42	36.14
D:\study\database\collaborationDatabase\ratDatabase\rat_groundtruth\assignment_002\20151029_111-2_2_take1_Camera01\3672.bmp	-16.99	37.64
D:\study\database\collaborationDatabase\ratDatabase\rat_groundtruth\assignment_002\20151029_111-2_2_take1_Camera01\3673.bmp	-16.56	38.60
D:\study\database\collaborationDatabase\ratDatabase\rat_groundtruth\assignment_002\20151029_111-2_2_take1_Camera01\3674.bmp	-16.99	37.64
D:\study\database\collaborationDatabase\ratDatabase\rat_groundtruth\assignment_002\20151029_111-2_2_take1_Camera01\3675.bmp	-14.83	35.17
D:\study\database\collaborationDatabase\ratDatabase\rat_groundtruth\assignment_002\20151029_111-2_2_take1_Camera01\3676.bmp	-15.95	36.40
D:\study\database\collaborationDatabase\ratDatabase\rat_groundtruth\assignment_002\20151029_111-2_2_take1_Camera01\3677.bmp	-16.99	37.64
D:\study\database\collaborationDatabase\ratDatabase\rat_groundtruth\assignment_002\20151029_111-2_2_take1_Camera01\3678.bmp	-15.95	36.40
D:\study\database\collaborationDatabase\ratDatabase\rat_groundtruth\assignment_002\20151029_111-2_2_take1_Camera01\3679.bmp	-18.43	37.95
D:\study\database\collaborationDatabase\ratDatabase\rat_groundtruth\assignment_002\20151029_111-2_2_take1_Camera01\3680.bmp	-15.52	37.36
D:\study\database\collaborationDatabase\ratDatabase\rat_groundtruth\assignment_002\20151029_111-2_2_take1_Camera01\3681.bmp	-17.45	36.69
D:\study\database\collaborationDatabase\ratDatabase\rat_groundtruth\assignment_002\20151029_111-2_2_take1_Camera01\3682.bmp	-17.45	36.69
D:\study\database\collaborationDatabase\ratDatabase\rat_groundtruth\assignment_002\20151029_111-2_2_take1_Camera01\3683.bmp	-18.43	37.95
D:\study\database\collaborationDatabase\ratDatabase\rat_groundtruth\assignment_002\20151029_111-2_2_take1_Camera01\3684.bmp	-16.99	37.64
D:\study\database\collaborationDatabase\ratDatabase\rat_groundtruth\assignment_002\20151029_111-2_2_take1_Camera01\3685.bmp	-17.45	36.69
D:\study\database\collaborationDatabase\ratDatabase\rat_groundtruth\assignment_002\20151029_111-2_2_take1_Camera01\3686.bmp	-17.45	36.69
D:\study\database\collaborationDatabase\ratDatabase\rat_groundtruth\assignment_002\20151029_111-2_2_take1_Camera01\3687.bmp	-18.43	37.95
D:\study\database\collaborationDatabase\ratDatabase\rat_groundtruth\assignment_002\20151029_111-2_2_take1_Camera01\3688.bmp	-18.92	37.00
D:\study\database\collaborationDatabase\ratDatabase\rat_groundtruth\assignment_002\20151029_111-2_2_take1_Camera01\3689.bmp	-16.99	37.64
D:\study\database\collaborationDatabase\ratDatabase\rat_groundtruth\assignment_002\20151029_111-2_2_take1_Camera01\3690.bmp	-17.45	36.69
D:\study\database\collaborationDatabase\ratDatabase\rat_groundtruth\assignment_002\20151029_111-2_2_take1_Camera01\3691.bmp	-15.95	36.40
D:\study\database\collaborationDatabase\ratDatabase\rat_groundtruth\assignment_002\20151029_111-2_2_take1_Camera01\3692.bmp	-17.45	36.69
D:\study\database\collaborationDatabase\ratDatabase\rat_groundtruth\assignment_002\20151029_111-2_2_take1_Camera01\3693.bmp	-17.45	36.69
D:\study\database\collaborationDatabase\ratDatabase\rat_groundtruth\assignment_002\20151029_111-2_2_take1_Camera01\3694.bmp	-14.83	35.17
D:\study\database\collaborationDatabase\ratDatabase\rat_groundtruth\assignment_002\20151029_111-2_2_take1_Camera01\3695.bmp	-16.99	37.64
D:\study\database\collaborationDatabase\ratDatabase\rat_groundtruth\assignment_002\20151029_111-2_2_take1_Camera01\3696.bmp	-17.45	36.69
D:\study\database\collaborationDatabase\ratDatabase\rat_groundtruth\assignment_002\20151029_111-2_2_take1_Camera01\3697.bmp	-15.95	36.40
D:\study\database\collaborationDatabase\ratDatabase\rat_groundtruth\assignment_002\20151029_111-2_2_take1_Camera01\3698.bmp	-17.45	36.69
D:\study\database\collaborationDatabase\ratDatabase\rat_groundtruth\assignment_002\20151029_111-2_2_take1_Camera01\3699.bmp	-15.95	36.40
D:\study\database\collaborationDatabase\ratDatabase\rat_groundtruth\assignment_002\20151029_111-2_2_take1_Camera01\3700.bmp	-15.95	36.40
D:\study\database\collaborationDatabase\ratDatabase\rat_groundtruth\assignment_002\20151029_111-2_2_take1_Camera01\3701.bmp	-15.52	37.36
D:\study\database\collaborationDatabase\ratDatabase\rat_groundtruth\assignment_002\20151029_111-2_2_take1_Camera01\3702.bmp	-15.52	37.36
D:\study\database\collaborationDatabase\ratDatabase\rat_groundtruth\assignment_002\20151029_111-2_2_take1_Camera01\3703.bmp	-14.04	37.11
D:\study\database\collaborationDatabase\ratDatabase\rat_groundtruth\assignment_002\20151029_111-2_2_take1_Camera01\3704.bmp	-12.53	36.88
D:\study\database\collaborationDatabase\ratDatabase\rat_groundtruth\assignment_002\20151029_111-2_2_take1_Camera01\3705.bmp	-15.52	37.36
D:\study\database\collaborationDatabase\ratDatabase\rat_groundtruth\assignment_002\20151029_111-2_2_take1_Camera01\3706.bmp	-14.04	37.11
D:\study\database\collaborationDatabase\ratDatabase\rat_groundtruth\assignment_002\20151029_111-2_2_take1_Camera01\3707.bmp	-14.42	36.14
D:\study\database\collaborationDatabase\ratDatabase\rat_groundtruth\assignment_002\20151029_111-2_2_take1_Camera01\3708.bmp	-14.04	37.11
D:\study\database\collaborationDatabase\ratDatabase\rat_groundtruth\assignment_002\20151029_111-2_2_take1_Camera01\3709.bmp	-14.42	36.14
D:\study\database\collaborationDatabase\ratDatabase\rat_groundtruth\assignment_002\20151029_111-2_2_take1_Camera01\3710.bmp	-13.67	38.08
D:\study\database\collaborationDatabase\ratDatabase\rat_groundtruth\assignment_002\20151029_111-2_2_take1_Camera01\3711.bmp	-14.42	36.14
D:\study\database\collaborationDatabase\ratDatabase\rat_groundtruth\assignment_002\20151029_111-2_2_take1_Camera01\3712.bmp	-14.04	37.11
D:\study\database\collaborationDatabase\ratDatabase\rat_groundtruth\assignment_002\20151029_111-2_2_take1_Camera01\3713.bmp	-14.04	37.11
D:\study\database\collaborationDatabase\ratDatabase\rat_groundtruth\assignment_002\20151029_111-2_2_take1_Camera01\3714.bmp	-11.00	36.67
D:\study\database\collaborationDatabase\ratDatabase\rat_groundtruth\assignment_002\20151029_111-2_2_take1_Camera01\3715.bmp	-11.00	36.67
D:\study\database\collaborationDatabase\ratDatabase\rat_groundtruth\assignment_002\20151029_111-2_2_take1_Camera01\3716.bmp	-11.00	36.67
D:\study\database\collaborationDatabase\ratDatabase\rat_groundtruth\assignment_002\20151029_111-2_2_take1_Camera01\3717.bmp	-13.32	39.05
D:\study\database\collaborationDatabase\ratDatabase\rat_groundtruth\assignment_002\20151029_111-2_2_take1_Camera01\3718.bmp	-12.20	37.85
D:\study\database\collaborationDatabase\ratDatabase\rat_groundtruth\assignment_002\20151029_111-2_2_take1_Camera01\3719.bmp	-10.71	37.66
D:\study\database\collaborationDatabase\ratDatabase\rat_groundtruth\assignment_002\20151029_111-2_2_take1_Camera01\3720.bmp	-13.67	38.08
D:\study\database\collaborationDatabase\ratDatabase\rat_groundtruth\assignment_002\20151029_111-2_2_take1_Camera01\3721.bmp	-11.31	35.69
D:\study\database\collaborationDatabase\ratDatabase\rat_groundtruth\assignment_002\20151029_111-2_2_take1_Camera01\3722.bmp	-11.31	35.69
D:\study\database\collaborationDatabase\ratDatabase\rat_groundtruth\assignment_002\20151029_111-2_2_take1_Camera01\3723.bmp	-12.20	37.85
D:\study\database\collaborationDatabase\ratDatabase\rat_groundtruth\assignment_002\20151029_111-2_2_take1_Camera01\3724.bmp	-11.31	35.69
D:\study\database\collaborationDatabase\ratDatabase\rat_groundtruth\assignment_002\20151029_111-2_2_take1_Camera01\3725.bmp	-12.53	36.88
D:\study\database\collaborationDatabase\ratDatabase\rat_groundtruth\assignment_002\20151029_111-2_2_take1_Camera01\3726.bmp	-14.04	37.11
D:\study\database\collaborationDatabase\ratDatabase\rat_groundtruth\assignment_002\20151029_111-2_2_take1_Camera01\3727.bmp	-14.42	36.14
D:\study\database\collaborationDatabase\ratDatabase\rat_groundtruth\assignment_002\20151029_111-2_2_take1_Camera01\3728.bmp	-14.04	37.11
D:\study\database\collaborationDatabase\ratDatabase\rat_groundtruth\assignment_002\20151029_111-2_2_take1_Camera01\3729.bmp	-11.63	34.71
D:\study\database\collaborationDatabase\ratDatabase\rat_groundtruth\assignment_002\20151029_111-2_2_take1_Camera01\3730.bmp	-14.04	37.11
D:\study\database\collaborationDatabase\ratDatabase\rat_groundtruth\assignment_002\20151029_111-2_2_take1_Camera01\3731.bmp	-12.53	36.88
D:\study\database\collaborationDatabase\ratDatabase\rat_groundtruth\assignment_002\20151029_111-2_2_take1_Camera01\3732.bmp	-12.53	36.88
D:\study\database\collaborationDatabase\ratDatabase\rat_groundtruth\assignment_002\20151029_111-2_2_take1_Camera01\3733.bmp	-14.04	37.11
D:\study\database\collaborationDatabase\ratDatabase\rat_groundtruth\assignment_002\20151029_111-2_2_take1_Camera01\3734.bmp	-12.88	35.90
D:\study\database\collaborationDatabase\ratDatabase\rat_groundtruth\assignment_002\20151029_111-2_2_take1_Camera01\3735.bmp	-11.63	34.71
D:\study\database\collaborationDatabase\ratDatabase\rat_groundtruth\assignment_002\20151029_111-2_2_take1_Camera01\3736.bmp	-14.04	37.11
D:\study\database\collaborationDatabase\ratDatabase\rat_groundtruth\assignment_002\20151029_111-2_2_take1_Camera01\3737.bmp	-15.52	37.36
D:\study\database\collaborationDatabase\ratDatabase\rat_groundtruth\assignment_002\20151029_111-2_2_take1_Camera01\3738.bmp	-13.24	34.93
D:\study\database\collaborationDatabase\ratDatabase\rat_groundtruth\assignment_002\20151029_111-2_2_take1_Camera01\3739.bmp	-14.04	37.11
D:\study\database\collaborationDatabase\ratDatabase\rat_groundtruth\assignment_002\20151029_111-2_2_take1_Camera01\3740.bmp	-15.52	37.36
D:\study\database\collaborationDatabase\ratDatabase\rat_groundtruth\assignment_002\20151029_111-2_2_take1_Camera01\3741.bmp	-15.52	37.36
D:\study\database\collaborationDatabase\ratDatabase\rat_groundtruth\assignment_002\20151029_111-2_2_take1_Camera01\3742.bmp	-15.52	37.36
D:\study\database\collaborationDatabase\ratDatabase\rat_groundtruth\assignment_002\20151029_111-2_2_take1_Camera01\3743.bmp	-15.95	36.40
D:\study\database\collaborationDatabase\ratDatabase\rat_groundtruth\assignment_002\20151029_111-2_2_take1_Camera01\3744.bmp	-14.83	35.17
D:\study\database\collaborationDatabase\ratDatabase\rat_groundtruth\assignment_002\20151029_111-2_2_take1_Camera01\3745.bmp	-11.98	33.73
D:\study\database\collaborationDatabase\ratDatabase\rat_groundtruth\assignment_002\20151029_111-2_2_take1_Camera01\3746.bmp	-16.99	37.64
D:\study\database\collaborationDatabase\ratDatabase\rat_groundtruth\assignment_002\20151029_111-2_2_take1_Camera01\3747.bmp	-14.83	35.17
D:\study\database\collaborationDatabase\ratDatabase\rat_groundtruth\assignment_002\20151029_111-2_2_take1_Camera01\3748.bmp	-14.42	36.14
D:\study\database\collaborationDatabase\ratDatabase\rat_groundtruth\assignment_002\20151029_111-2_2_take1_Camera01\3749.bmp	-16.99	37.64
D:\study\database\collaborationDatabase\ratDatabase\rat_groundtruth\assignment_002\20151029_111-2_2_take1_Camera01\3750.bmp	-15.52	37.36
D:\study\database\collaborationDatabase\ratDatabase\rat_groundtruth\assignment_002\20151029_111-2_2_take1_Camera01\3751.bmp	-13.63	33.96
D:\study\database\collaborationDatabase\ratDatabase\rat_groundtruth\assignment_002\20151029_111-2_2_take1_Camera01\3752.bmp	-16.99	37.64
D:\study\database\collaborationDatabase\ratDatabase\rat_groundtruth\assignment_002\20151029_111-2_2_take1_Camera01\3753.bmp	-14.83	35.17
D:\study\database\collaborationDatabase\ratDatabase\rat_groundtruth\assignment_002\20151029_111-2_2_take1_Camera01\3754.bmp	-16.99	37.64
D:\study\database\collaborationDatabase\ratDatabase\rat_groundtruth\assignment_002\20151029_111-2_2_take1_Camera01\3755.bmp	-17.45	36.69
D:\study\database\collaborationDatabase\ratDatabase\rat_groundtruth\assignment_002\20151029_111-2_2_take1_Camera01\3756.bmp	-16.99	37.64
D:\study\database\collaborationDatabase\ratDatabase\rat_groundtruth\assignment_002\20151029_111-2_2_take1_Camera01\3757.bmp	-15.95	36.40
D:\study\database\collaborationDatabase\ratDatabase\rat_groundtruth\assignment_002\20151029_111-2_2_take1_Camera01\3758.bmp	-18.43	37.95
D:\study\database\collaborationDatabase\ratDatabase\rat_groundtruth\assignment_002\20151029_111-2_2_take1_Camera01\3759.bmp	-13.63	33.96
D:\study\database\collaborationDatabase\ratDatabase\rat_groundtruth\assignment_002\20151029_111-2_2_take1_Camera01\3760.bmp	-15.95	36.40
D:\study\database\collaborationDatabase\ratDatabase\rat_groundtruth\assignment_002\20151029_111-2_2_take1_Camera01\3761.bmp	-17.45	36.69
D:\study\database\collaborationDatabase\ratDatabase\rat_groundtruth\assignment_002\20151029_111-2_2_take1_Camera01\3762.bmp	-13.63	33.96
D:\study\database\collaborationDatabase\ratDatabase\rat_groundtruth\assignment_002\20151029_111-2_2_take1_Camera01\3763.bmp	-19.86	38.28
D:\study\database\collaborationDatabase\ratDatabase\rat_groundtruth\assignment_002\20151029_111-2_2_take1_Camera01\3764.bmp	-12.34	32.76
D:\study\database\collaborationDatabase\ratDatabase\rat_groundtruth\assignment_002\20151029_111-2_2_take1_Camera01\3765.bmp	-19.86	38.28
D:\study\database\collaborationDatabase\ratDatabase\rat_groundtruth\assignment_002\20151029_111-2_2_take1_Camera01\3766.bmp	-15.95	36.40
D:\study\database\collaborationDatabase\ratDatabase\rat_groundtruth\assignment_002\20151029_111-2_2_take1_Camera01\3767.bmp	-13.24	34.93
D:\study\database\collaborationDatabase\ratDatabase\rat_groundtruth\assignment_002\20151029_111-2_2_take1_Camera01\3768.bmp	-21.80	37.70
D:\study\database\collaborationDatabase\ratDatabase\rat_groundtruth\assignment_002\20151029_111-2_2_take1_Camera01\3769.bmp	-15.95	36.40
D:\study\database\collaborationDatabase\ratDatabase\rat_groundtruth\assignment_002\20151029_111-2_2_take1_Camera01\3770.bmp	-18.43	37.95
D:\study\database\collaborationDatabase\ratDatabase\rat_groundtruth\assignment_002\20151029_111-2_2_take1_Camera01\3771.bmp	-15.95	36.40
D:\study\database\collaborationDatabase\ratDatabase\rat_groundtruth\assignment_002\20151029_111-2_2_take1_Camera01\3772.bmp	-17.93	35.74
D:\study\database\collaborationDatabase\ratDatabase\rat_groundtruth\assignment_002\20151029_111-2_2_take1_Camera01\3773.bmp	-18.92	37.00
D:\study\database\collaborationDatabase\ratDatabase\rat_groundtruth\assignment_002\20151029_111-2_2_take1_Camera01\3774.bmp	-18.92	37.00
D:\study\database\collaborationDatabase\ratDatabase\rat_groundtruth\assignment_002\20151029_111-2_2_take1_Camera01\3775.bmp	-15.26	34.21
D:\study\database\collaborationDatabase\ratDatabase\rat_groundtruth\assignment_002\20151029_111-2_2_take1_Camera01\3776.bmp	-18.92	37.00
D:\study\database\collaborationDatabase\ratDatabase\rat_groundtruth\assignment_002\20151029_111-2_2_take1_Camera01\3777.bmp	-17.93	35.74
D:\study\database\collaborationDatabase\ratDatabase\rat_groundtruth\assignment_002\20151029_111-2_2_take1_Camera01\3778.bmp	-18.92	37.00
D:\study\database\collaborationDatabase\ratDatabase\rat_groundtruth\assignment_002\20151029_111-2_2_take1_Camera01\3779.bmp	-19.44	36.06
D:\study\database\collaborationDatabase\ratDatabase\rat_groundtruth\assignment_002\20151029_111-2_2_take1_Camera01\3780.bmp	-20.38	37.34
D:\study\database\collaborationDatabase\ratDatabase\rat_groundtruth\assignment_002\20151029_111-2_2_take1_Camera01\3781.bmp	-20.92	36.40
D:\study\database\collaborationDatabase\ratDatabase\rat_groundtruth\assignment_002\20151029_111-2_2_take1_Camera01\3782.bmp	-21.80	37.70
D:\study\database\collaborationDatabase\ratDatabase\rat_groundtruth\assignment_002\20151029_111-2_2_take1_Camera01\3783.bmp	-19.44	36.06
D:\study\database\collaborationDatabase\ratDatabase\rat_groundtruth\assignment_002\20151029_111-2_2_take1_Camera01\3784.bmp	-21.50	35.47
D:\study\database\collaborationDatabase\ratDatabase\rat_groundtruth\assignment_002\20151029_111-2_2_take1_Camera01\3785.bmp	-19.98	35.11
D:\study\database\collaborationDatabase\ratDatabase\rat_groundtruth\assignment_002\20151029_111-2_2_take1_Camera01\3786.bmp	-19.98	35.11
D:\study\database\collaborationDatabase\ratDatabase\rat_groundtruth\assignment_002\20151029_111-2_2_take1_Camera01\3787.bmp	-21.80	37.70
D:\study\database\collaborationDatabase\ratDatabase\rat_groundtruth\assignment_002\20151029_111-2_2_take1_Camera01\3788.bmp	-23.20	38.08
D:\study\database\collaborationDatabase\ratDatabase\rat_groundtruth\assignment_002\20151029_111-2_2_take1_Camera01\3789.bmp	-22.38	36.77
D:\study\database\collaborationDatabase\ratDatabase\rat_groundtruth\assignment_002\20151029_111-2_2_take1_Camera01\3790.bmp	-19.44	36.06
D:\study\database\collaborationDatabase\ratDatabase\rat_groundtruth\assignment_002\20151029_111-2_2_take1_Camera01\3791.bmp	-22.11	34.54
D:\study\database\collaborationDatabase\ratDatabase\rat_groundtruth\assignment_002\20151029_111-2_2_take1_Camera01\3792.bmp	-22.99	35.85
D:\study\database\collaborationDatabase\ratDatabase\rat_groundtruth\assignment_002\20151029_111-2_2_take1_Camera01\3793.bmp	-22.99	35.85
D:\study\database\collaborationDatabase\ratDatabase\rat_groundtruth\assignment_002\20151029_111-2_2_take1_Camera01\3794.bmp	-23.81	37.16
D:\study\database\collaborationDatabase\ratDatabase\rat_groundtruth\assignment_002\20151029_111-2_2_take1_Camera01\3795.bmp	-22.38	36.77
D:\study\database\collaborationDatabase\ratDatabase\rat_groundtruth\assignment_002\20151029_111-2_2_take1_Camera01\3796.bmp	-22.38	36.77
D:\study\database\collaborationDatabase\ratDatabase\rat_groundtruth\assignment_002\20151029_111-2_2_take1_Camera01\3797.bmp	-22.99	35.85
D:\study\database\collaborationDatabase\ratDatabase\rat_groundtruth\assignment_002\20151029_111-2_2_take1_Camera01\3798.bmp	-19.44	36.06
D:\study\database\collaborationDatabase\ratDatabase\rat_groundtruth\assignment_002\20151029_111-2_2_take1_Camera01\3799.bmp	-21.50	35.47
D:\study\database\collaborationDatabase\ratDatabase\rat_groundtruth\assignment_002\20151029_111-2_2_take1_Camera01\3800.bmp	-21.80	37.70
D:\study\database\collaborationDatabase\ratDatabase\rat_groundtruth\assignment_002\20151029_111-2_2_take1_Camera01\3801.bmp	-19.98	35.11
D:\study\database\collaborationDatabase\ratDatabase\rat_groundtruth\assignment_002\20151029_111-2_2_take1_Camera01\3802.bmp	-21.25	38.63
D:\study\database\collaborationDatabase\ratDatabase\rat_groundtruth\assignment_002\20151029_111-2_2_take1_Camera01\3803.bmp	-21.80	37.70
D:\study\database\collaborationDatabase\ratDatabase\rat_groundtruth\assignment_002\20151029_111-2_2_take1_Camera01\3804.bmp	-20.92	36.40
D:\study\database\collaborationDatabase\ratDatabase\rat_groundtruth\assignment_002\20151029_111-2_2_take1_Camera01\3805.bmp	-19.44	36.06
D:\study\database\collaborationDatabase\ratDatabase\rat_groundtruth\assignment_002\20151029_111-2_2_take1_Camera01\3806.bmp	-17.45	36.69
D:\study\database\collaborationDatabase\ratDatabase\rat_groundtruth\assignment_002\20151029_111-2_2_take1_Camera01\3807.bmp	-19.98	35.11
D:\study\database\collaborationDatabase\ratDatabase\rat_groundtruth\assignment_002\20151029_111-2_2_take1_Camera01\3808.bmp	-19.44	36.06
D:\study\database\collaborationDatabase\ratDatabase\rat_groundtruth\assignment_002\20151029_111-2_2_take1_Camera01\3809.bmp	-17.45	36.69
D:\study\database\collaborationDatabase\ratDatabase\rat_groundtruth\assignment_002\20151029_111-2_2_take1_Camera01\3810.bmp	-16.39	35.44
D:\study\database\collaborationDatabase\ratDatabase\rat_groundtruth\assignment_002\20151029_111-2_2_take1_Camera01\3811.bmp	-16.39	35.44
D:\study\database\collaborationDatabase\ratDatabase\rat_groundtruth\assignment_002\20151029_111-2_2_take1_Camera01\3812.bmp	-17.93	35.74
D:\study\database\collaborationDatabase\ratDatabase\rat_groundtruth\assignment_002\20151029_111-2_2_take1_Camera01\3813.bmp	-14.83	35.17
D:\study\database\collaborationDatabase\ratDatabase\rat_groundtruth\assignment_002\20151029_111-2_2_take1_Camera01\3814.bmp	-18.92	37.00
D:\study\database\collaborationDatabase\ratDatabase\rat_groundtruth\assignment_002\20151029_111-2_2_take1_Camera01\3815.bmp	-16.39	35.44
D:\study\database\collaborationDatabase\ratDatabase\rat_groundtruth\assignment_002\20151029_111-2_2_take1_Camera01\3816.bmp	-18.92	37.00
D:\study\database\collaborationDatabase\ratDatabase\rat_groundtruth\assignment_002\20151029_111-2_2_take1_Camera01\3817.bmp	-16.86	34.48
D:\study\database\collaborationDatabase\ratDatabase\rat_groundtruth\assignment_002\20151029_111-2_2_take1_Camera01\3818.bmp	-14.04	32.98
D:\study\database\collaborationDatabase\ratDatabase\rat_groundtruth\assignment_002\20151029_111-2_2_take1_Camera01\3819.bmp	-19.86	38.28
D:\study\database\collaborationDatabase\ratDatabase\rat_groundtruth\assignment_002\20151029_111-2_2_take1_Camera01\3820.bmp	-18.92	37.00
D:\study\database\collaborationDatabase\ratDatabase\rat_groundtruth\assignment_002\20151029_111-2_2_take1_Camera01\3821.bmp	-18.92	37.00
D:\study\database\collaborationDatabase\ratDatabase\rat_groundtruth\assignment_002\20151029_111-2_2_take1_Camera01\3822.bmp	-17.93	35.74
D:\study\database\collaborationDatabase\ratDatabase\rat_groundtruth\assignment_002\20151029_111-2_2_take1_Camera01\3823.bmp	-17.93	35.74
D:\study\database\collaborationDatabase\ratDatabase\rat_groundtruth\assignment_002\20151029_111-2_2_take1_Camera01\3824.bmp	-20.92	36.40
D:\study\database\collaborationDatabase\ratDatabase\rat_groundtruth\assignment_002\20151029_111-2_2_take1_Camera01\3825.bmp	-18.43	34.79
D:\study\database\collaborationDatabase\ratDatabase\rat_groundtruth\assignment_002\20151029_111-2_2_take1_Camera01\3826.bmp	-18.97	33.84
D:\study\database\collaborationDatabase\ratDatabase\rat_groundtruth\assignment_002\20151029_111-2_2_take1_Camera01\3827.bmp	-17.35	33.53
D:\study\database\collaborationDatabase\ratDatabase\rat_groundtruth\assignment_002\20151029_111-2_2_take1_Camera01\3828.bmp	-21.50	35.47
D:\study\database\collaborationDatabase\ratDatabase\rat_groundtruth\assignment_002\20151029_111-2_2_take1_Camera01\3829.bmp	-21.50	35.47
D:\study\database\collaborationDatabase\ratDatabase\rat_groundtruth\assignment_002\20151029_111-2_2_take1_Camera01\3830.bmp	-19.98	35.11
D:\study\database\collaborationDatabase\ratDatabase\rat_groundtruth\assignment_002\20151029_111-2_2_take1_Camera01\3831.bmp	-18.43	34.79
D:\study\database\collaborationDatabase\ratDatabase\rat_groundtruth\assignment_002\20151029_111-2_2_take1_Camera01\3832.bmp	-16.86	34.48
D:\study\database\collaborationDatabase\ratDatabase\rat_groundtruth\assignment_002\20151029_111-2_2_take1_Camera01\3833.bmp	-21.80	37.70
D:\study\database\collaborationDatabase\ratDatabase\rat_groundtruth\assignment_002\20151029_111-2_2_take1_Camera01\3834.bmp	-19.44	36.06
D:\study\database\collaborationDatabase\ratDatabase\rat_groundtruth\assignment_002\20151029_111-2_2_take1_Camera01\3835.bmp	-19.44	36.06
D:\study\database\collaborationDatabase\ratDatabase\rat_groundtruth\assignment_002\20151029_111-2_2_take1_Camera01\3836.bmp	-22.38	36.77
D:\study\database\collaborationDatabase\ratDatabase\rat_groundtruth\assignment_002\20151029_111-2_2_take1_Camera01\3837.bmp	-19.44	36.06
D:\study\database\collaborationDatabase\ratDatabase\rat_groundtruth\assignment_002\20151029_111-2_2_take1_Camera01\3838.bmp	-18.97	33.84
D:\study\database\collaborationDatabase\ratDatabase\rat_groundtruth\assignment_002\20151029_111-2_2_take1_Camera01\3839.bmp	-23.20	38.08
D:\study\database\collaborationDatabase\ratDatabase\rat_groundtruth\assignment_002\20151029_111-2_2_take1_Camera01\3840.bmp	-23.20	38.08
D:\study\database\collaborationDatabase\ratDatabase\rat_groundtruth\assignment_002\20151029_111-2_2_take1_Camera01\3841.bmp	-24.57	38.48
D:\study\database\collaborationDatabase\ratDatabase\rat_groundtruth\assignment_002\20151029_111-2_2_take1_Camera01\3842.bmp	-24.57	38.48
D:\study\database\collaborationDatabase\ratDatabase\rat_groundtruth\assignment_002\20151029_111-2_2_take1_Camera01\3843.bmp	-20.92	36.40
D:\study\database\collaborationDatabase\ratDatabase\rat_groundtruth\assignment_002\20151029_111-2_2_take1_Camera01\3844.bmp	-17.35	33.53
D:\study\database\collaborationDatabase\ratDatabase\rat_groundtruth\assignment_002\20151029_111-2_2_take1_Camera01\3845.bmp	-24.57	38.48
D:\study\database\collaborationDatabase\ratDatabase\rat_groundtruth\assignment_002\20151029_111-2_2_take1_Camera01\3846.bmp	-22.11	34.54
D:\study\database\collaborationDatabase\ratDatabase\rat_groundtruth\assignment_002\20151029_111-2_2_take1_Camera01\3847.bmp	-19.98	35.11
D:\study\database\collaborationDatabase\ratDatabase\rat_groundtruth\assignment_002\20151029_111-2_2_take1_Camera01\3848.bmp	-17.35	33.53
D:\study\database\collaborationDatabase\ratDatabase\rat_groundtruth\assignment_002\20151029_111-2_2_take1_Camera01\3849.bmp	-19.98	35.11
D:\study\database\collaborationDatabase\ratDatabase\rat_groundtruth\assignment_002\20151029_111-2_2_take1_Camera01\3850.bmp	-21.50	35.47
D:\study\database\collaborationDatabase\ratDatabase\rat_groundtruth\assignment_002\20151029_111-2_2_take1_Camera01\3851.bmp	-20.56	34.18
D:\study\database\collaborationDatabase\ratDatabase\rat_groundtruth\assignment_002\20151029_111-2_2_take1_Camera01\3852.bmp	-25.87	36.67
D:\study\database\collaborationDatabase\ratDatabase\rat_groundtruth\assignment_002\20151029_111-2_2_take1_Camera01\3853.bmp	-21.50	35.47
D:\study\database\collaborationDatabase\ratDatabase\rat_groundtruth\assignment_002\20151029_111-2_2_take1_Camera01\3854.bmp	-24.44	36.25
D:\study\database\collaborationDatabase\ratDatabase\rat_groundtruth\assignment_002\20151029_111-2_2_take1_Camera01\3855.bmp	-24.44	36.25
D:\study\database\collaborationDatabase\ratDatabase\rat_groundtruth\assignment_002\20151029_111-2_2_take1_Camera01\3856.bmp	-19.54	32.89
D:\study\database\collaborationDatabase\ratDatabase\rat_groundtruth\assignment_002\20151029_111-2_2_take1_Camera01\3857.bmp	-24.44	36.25
D:\study\database\collaborationDatabase\ratDatabase\rat_groundtruth\assignment_002\20151029_111-2_2_take1_Camera01\3858.bmp	-23.63	34.93
D:\study\database\collaborationDatabase\ratDatabase\rat_groundtruth\assignment_002\20151029_111-2_2_take1_Camera01\3859.bmp	-26.57	35.78
D:\study\database\collaborationDatabase\ratDatabase\rat_groundtruth\assignment_002\20151029_111-2_2_take1_Camera01\3860.bmp	-24.44	36.25
D:\study\database\collaborationDatabase\ratDatabase\rat_groundtruth\assignment_002\20151029_111-2_2_take1_Camera01\3861.bmp	-26.57	35.78
D:\study\database\collaborationDatabase\ratDatabase\rat_groundtruth\assignment_002\20151029_111-2_2_take1_Camera01\3862.bmp	-21.80	32.31
D:\study\database\collaborationDatabase\ratDatabase\rat_groundtruth\assignment_002\20151029_111-2_2_take1_Camera01\3863.bmp	-26.57	35.78
D:\study\database\collaborationDatabase\ratDatabase\rat_groundtruth\assignment_002\20151029_111-2_2_take1_Camera01\3864.bmp	-22.11	34.54
D:\study\database\collaborationDatabase\ratDatabase\rat_groundtruth\assignment_002\20151029_111-2_2_take1_Camera01\3865.bmp	-24.30	34.01
D:\study\database\collaborationDatabase\ratDatabase\rat_groundtruth\assignment_002\20151029_111-2_2_take1_Camera01\3866.bmp	-26.57	35.78
D:\study\database\collaborationDatabase\ratDatabase\rat_groundtruth\assignment_002\20151029_111-2_2_take1_Camera01\3867.bmp	-23.63	34.93
D:\study\database\collaborationDatabase\ratDatabase\rat_groundtruth\assignment_002\20151029_111-2_2_take1_Camera01\3868.bmp	-25.82	34.44
D:\study\database\collaborationDatabase\ratDatabase\rat_groundtruth\assignment_002\20151029_111-2_2_take1_Camera01\3869.bmp	-27.30	34.89
D:\study\database\collaborationDatabase\ratDatabase\rat_groundtruth\assignment_002\20151029_111-2_2_take1_Camera01\3870.bmp	-27.30	34.89
D:\study\database\collaborationDatabase\ratDatabase\rat_groundtruth\assignment_002\20151029_111-2_2_take1_Camera01\3871.bmp	-26.57	33.54
D:\study\database\collaborationDatabase\ratDatabase\rat_groundtruth\assignment_002\20151029_111-2_2_take1_Camera01\3872.bmp	-27.30	34.89
D:\study\database\collaborationDatabase\ratDatabase\rat_groundtruth\assignment_002\20151029_111-2_2_take1_Camera01\3873.bmp	-25.82	34.44
D:\study\database\collaborationDatabase\ratDatabase\rat_groundtruth\assignment_002\20151029_111-2_2_take1_Camera01\3874.bmp	-25.02	33.11
D:\study\database\collaborationDatabase\ratDatabase\rat_groundtruth\assignment_002\20151029_111-2_2_take1_Camera01\3875.bmp	-21.80	32.31
D:\study\database\collaborationDatabase\ratDatabase\rat_groundtruth\assignment_002\20151029_111-2_2_take1_Camera01\3876.bmp	-25.82	34.44
D:\study\database\collaborationDatabase\ratDatabase\rat_groundtruth\assignment_002\20151029_111-2_2_take1_Camera01\3877.bmp	-23.43	32.70
D:\study\database\collaborationDatabase\ratDatabase\rat_groundtruth\assignment_002\20151029_111-2_2_take1_Camera01\3878.bmp	-20.77	31.02
D:\study\database\collaborationDatabase\ratDatabase\rat_groundtruth\assignment_002\20151029_111-2_2_take1_Camera01\3879.bmp	-20.77	31.02
D:\study\database\collaborationDatabase\ratDatabase\rat_groundtruth\assignment_002\20151029_111-2_2_take1_Camera01\3880.bmp	-22.48	31.38
D:\study\database\collaborationDatabase\ratDatabase\rat_groundtruth\assignment_002\20151029_111-2_2_take1_Camera01\3881.bmp	-22.48	31.38
D:\study\database\collaborationDatabase\ratDatabase\rat_groundtruth\assignment_002\20151029_111-2_2_take1_Camera01\3882.bmp	-26.57	33.54
D:\study\database\collaborationDatabase\ratDatabase\rat_groundtruth\assignment_002\20151029_111-2_2_take1_Camera01\3883.bmp	-23.20	30.46
D:\study\database\collaborationDatabase\ratDatabase\rat_groundtruth\assignment_002\20151029_111-2_2_take1_Camera01\3884.bmp	-25.77	32.20
D:\study\database\collaborationDatabase\ratDatabase\rat_groundtruth\assignment_002\20151029_111-2_2_take1_Camera01\3885.bmp	-27.35	32.65
D:\study\database\collaborationDatabase\ratDatabase\rat_groundtruth\assignment_002\20151029_111-2_2_take1_Camera01\3886.bmp	-25.77	32.20
D:\study\database\collaborationDatabase\ratDatabase\rat_groundtruth\assignment_002\20151029_111-2_2_take1_Camera01\3887.bmp	-25.02	33.11
D:\study\database\collaborationDatabase\ratDatabase\rat_groundtruth\assignment_002\20151029_111-2_2_take1_Camera01\3888.bmp	-26.57	33.54
D:\study\database\collaborationDatabase\ratDatabase\rat_groundtruth\assignment_002\20151029_111-2_2_take1_Camera01\3889.bmp	-25.77	32.20
D:\study\database\collaborationDatabase\ratDatabase\rat_groundtruth\assignment_002\20151029_111-2_2_take1_Camera01\3890.bmp	-24.90	30.87
D:\study\database\collaborationDatabase\ratDatabase\rat_groundtruth\assignment_002\20151029_111-2_2_take1_Camera01\3891.bmp	-27.35	32.65
D:\study\database\collaborationDatabase\ratDatabase\rat_groundtruth\assignment_002\20151029_111-2_2_take1_Camera01\3892.bmp	-27.35	32.65
D:\study\database\collaborationDatabase\ratDatabase\rat_groundtruth\assignment_002\20151029_111-2_2_take1_Camera01\3893.bmp	-20.32	28.79
D:\study\database\collaborationDatabase\ratDatabase\rat_groundtruth\assignment_002\20151029_111-2_2_take1_Camera01\3894.bmp	-25.77	32.20
D:\study\database\collaborationDatabase\ratDatabase\rat_groundtruth\assignment_002\20151029_111-2_2_take1_Camera01\3895.bmp	-23.96	29.55
D:\study\database\collaborationDatabase\ratDatabase\rat_groundtruth\assignment_002\20151029_111-2_2_take1_Camera01\3896.bmp	-22.17	29.15
D:\study\database\collaborationDatabase\ratDatabase\rat_groundtruth\assignment_002\20151029_111-2_2_take1_Camera01\3897.bmp	-21.45	30.08
D:\study\database\collaborationDatabase\ratDatabase\rat_groundtruth\assignment_002\20151029_111-2_2_take1_Camera01\3898.bmp	-22.17	29.15
D:\study\database\collaborationDatabase\ratDatabase\rat_groundtruth\assignment_002\20151029_111-2_2_take1_Camera01\3899.bmp	-22.17	29.15
D:\study\database\collaborationDatabase\ratDatabase\rat_groundtruth\assignment_002\20151029_111-2_2_take1_Camera01\3900.bmp	-26.57	31.30
D:\study\database\collaborationDatabase\ratDatabase\rat_groundtruth\assignment_002\20151029_111-2_2_take1_Camera01\3901.bmp	-24.15	31.78
D:\study\database\collaborationDatabase\ratDatabase\rat_groundtruth\assignment_002\20151029_111-2_2_take1_Camera01\3902.bmp	-25.77	32.20
D:\study\database\collaborationDatabase\ratDatabase\rat_groundtruth\assignment_002\20151029_111-2_2_take1_Camera01\3903.bmp	-26.57	31.30
D:\study\database\collaborationDatabase\ratDatabase\rat_groundtruth\assignment_002\20151029_111-2_2_take1_Camera01\3904.bmp	-18.43	28.46
D:\study\database\collaborationDatabase\ratDatabase\rat_groundtruth\assignment_002\20151029_111-2_2_take1_Camera01\3905.bmp	-23.20	30.46
D:\study\database\collaborationDatabase\ratDatabase\rat_groundtruth\assignment_002\20151029_111-2_2_take1_Camera01\3906.bmp	-21.45	30.08
D:\study\database\collaborationDatabase\ratDatabase\rat_groundtruth\assignment_002\20151029_111-2_2_take1_Camera01\3907.bmp	-25.71	29.97
D:\study\database\collaborationDatabase\ratDatabase\rat_groundtruth\assignment_002\20151029_111-2_2_take1_Camera01\3908.bmp	-25.71	29.97
D:\study\database\collaborationDatabase\ratDatabase\rat_groundtruth\assignment_002\20151029_111-2_2_take1_Camera01\3909.bmp	-28.18	31.76
D:\study\database\collaborationDatabase\ratDatabase\rat_groundtruth\assignment_002\20151029_111-2_2_take1_Camera01\3910.bmp	-24.15	31.78
D:\study\database\collaborationDatabase\ratDatabase\rat_groundtruth\assignment_002\20151029_111-2_2_take1_Camera01\3911.bmp	-23.20	30.46
D:\study\database\collaborationDatabase\ratDatabase\rat_groundtruth\assignment_002\20151029_111-2_2_take1_Camera01\3912.bmp	-20.32	28.79
D:\study\database\collaborationDatabase\ratDatabase\rat_groundtruth\assignment_002\20151029_111-2_2_take1_Camera01\3913.bmp	-20.32	28.79
D:\study\database\collaborationDatabase\ratDatabase\rat_groundtruth\assignment_002\20151029_111-2_2_take1_Camera01\3914.bmp	-26.57	31.30
D:\study\database\collaborationDatabase\ratDatabase\rat_groundtruth\assignment_002\20151029_111-2_2_take1_Camera01\3915.bmp	-23.96	29.55
D:\study\database\collaborationDatabase\ratDatabase\rat_groundtruth\assignment_002\20151029_111-2_2_take1_Camera01\3916.bmp	-23.96	29.55
D:\study\database\collaborationDatabase\ratDatabase\rat_groundtruth\assignment_002\20151029_111-2_2_take1_Camera01\3917.bmp	-28.18	31.76
D:\study\database\collaborationDatabase\ratDatabase\rat_groundtruth\assignment_002\20151029_111-2_2_take1_Camera01\3918.bmp	-26.57	31.30
D:\study\database\collaborationDatabase\ratDatabase\rat_groundtruth\assignment_002\20151029_111-2_2_take1_Camera01\3919.bmp	-22.17	29.15
D:\study\database\collaborationDatabase\ratDatabase\rat_groundtruth\assignment_002\20151029_111-2_2_take1_Camera01\3920.bmp	-25.77	32.20
D:\study\database\collaborationDatabase\ratDatabase\rat_groundtruth\assignment_002\20151029_111-2_2_take1_Camera01\3921.bmp	-26.57	31.30
D:\study\database\collaborationDatabase\ratDatabase\rat_groundtruth\assignment_002\20151029_111-2_2_take1_Camera01\3922.bmp	-24.15	31.78
D:\study\database\collaborationDatabase\ratDatabase\rat_groundtruth\assignment_002\20151029_111-2_2_take1_Camera01\3923.bmp	-21.45	30.08
D:\study\database\collaborationDatabase\ratDatabase\rat_groundtruth\assignment_002\20151029_111-2_2_take1_Camera01\3924.bmp	-21.45	30.08
D:\study\database\collaborationDatabase\ratDatabase\rat_groundtruth\assignment_002\20151029_111-2_2_take1_Camera01\3925.bmp	-24.15	31.78
D:\study\database\collaborationDatabase\ratDatabase\rat_groundtruth\assignment_002\20151029_111-2_2_take1_Camera01\3926.bmp	-21.45	30.08
D:\study\database\collaborationDatabase\ratDatabase\rat_groundtruth\assignment_002\20151029_111-2_2_take1_Camera01\3927.bmp	-22.17	29.15
D:\study\database\collaborationDatabase\ratDatabase\rat_groundtruth\assignment_002\20151029_111-2_2_take1_Camera01\3928.bmp	-21.45	30.08
D:\study\database\collaborationDatabase\ratDatabase\rat_groundtruth\assignment_002\20151029_111-2_2_take1_Camera01\3929.bmp	-22.17	29.15
D:\study\database\collaborationDatabase\ratDatabase\rat_groundtruth\assignment_002\20151029_111-2_2_take1_Camera01\3930.bmp	-23.20	30.46
D:\study\database\collaborationDatabase\ratDatabase\rat_groundtruth\assignment_002\20151029_111-2_2_take1_Camera01\3931.bmp	-23.96	29.55
D:\study\database\collaborationDatabase\ratDatabase\rat_groundtruth\assignment_002\20151029_111-2_2_take1_Camera01\3932.bmp	-22.93	28.23
D:\study\database\collaborationDatabase\ratDatabase\rat_groundtruth\assignment_002\20151029_111-2_2_take1_Camera01\3933.bmp	-24.90	30.87
D:\study\database\collaborationDatabase\ratDatabase\rat_groundtruth\assignment_002\20151029_111-2_2_take1_Camera01\3934.bmp	-19.80	26.57
D:\study\database\collaborationDatabase\ratDatabase\rat_groundtruth\assignment_002\20151029_111-2_2_take1_Camera01\3935.bmp	-24.90	30.87
D:\study\database\collaborationDatabase\ratDatabase\rat_groundtruth\assignment_002\20151029_111-2_2_take1_Camera01\3936.bmp	-22.17	29.15
D:\study\database\collaborationDatabase\ratDatabase\rat_groundtruth\assignment_002\20151029_111-2_2_take1_Camera01\3937.bmp	-22.93	28.23
D:\study\database\collaborationDatabase\ratDatabase\rat_groundtruth\assignment_002\20151029_111-2_2_take1_Camera01\3938.bmp	-19.09	27.51
D:\study\database\collaborationDatabase\ratDatabase\rat_groundtruth\assignment_002\20151029_111-2_2_take1_Camera01\3939.bmp	-23.96	29.55
D:\study\database\collaborationDatabase\ratDatabase\rat_groundtruth\assignment_002\20151029_111-2_2_take1_Camera01\3940.bmp	-23.96	29.55
D:\study\database\collaborationDatabase\ratDatabase\rat_groundtruth\assignment_002\20151029_111-2_2_take1_Camera01\3941.bmp	-23.96	29.55
D:\study\database\collaborationDatabase\ratDatabase\rat_groundtruth\assignment_002\20151029_111-2_2_take1_Camera01\3942.bmp	-21.04	27.86
D:\study\database\collaborationDatabase\ratDatabase\rat_groundtruth\assignment_002\20151029_111-2_2_take1_Camera01\3943.bmp	-20.32	28.79
D:\study\database\collaborationDatabase\ratDatabase\rat_groundtruth\assignment_002\20151029_111-2_2_take1_Camera01\3944.bmp	-20.32	28.79
D:\study\database\collaborationDatabase\ratDatabase\rat_groundtruth\assignment_002\20151029_111-2_2_take1_Camera01\3945.bmp	-23.96	29.55
D:\study\database\collaborationDatabase\ratDatabase\rat_groundtruth\assignment_002\20151029_111-2_2_take1_Camera01\3946.bmp	-23.20	30.46
D:\study\database\collaborationDatabase\ratDatabase\rat_groundtruth\assignment_002\20151029_111-2_2_take1_Camera01\3947.bmp	-21.04	27.86
D:\study\database\collaborationDatabase\ratDatabase\rat_groundtruth\assignment_002\20151029_111-2_2_take1_Camera01\3948.bmp	-21.04	27.86
D:\study\database\collaborationDatabase\ratDatabase\rat_groundtruth\assignment_002\20151029_111-2_2_take1_Camera01\3949.bmp	-21.04	27.86
D:\study\database\collaborationDatabase\ratDatabase\rat_groundtruth\assignment_002\20151029_111-2_2_take1_Camera01\3950.bmp	-21.04	27.86
D:\study\database\collaborationDatabase\ratDatabase\rat_groundtruth\assignment_002\20151029_111-2_2_take1_Camera01\3951.bmp	-22.17	29.15
D:\study\database\collaborationDatabase\ratDatabase\rat_groundtruth\assignment_002\20151029_111-2_2_take1_Camera01\3952.bmp	-22.93	28.23
D:\study\database\collaborationDatabase\ratDatabase\rat_groundtruth\assignment_002\20151029_111-2_2_take1_Camera01\3953.bmp	-22.93	28.23
D:\study\database\collaborationDatabase\ratDatabase\rat_groundtruth\assignment_002\20151029_111-2_2_take1_Camera01\3954.bmp	-22.17	29.15
D:\study\database\collaborationDatabase\ratDatabase\rat_groundtruth\assignment_002\20151029_111-2_2_take1_Camera01\3955.bmp	-21.04	27.86
D:\study\database\collaborationDatabase\ratDatabase\rat_groundtruth\assignment_002\20151029_111-2_2_take1_Camera01\3956.bmp	-22.93	28.23
D:\study\database\collaborationDatabase\ratDatabase\rat_groundtruth\assignment_002\20151029_111-2_2_take1_Camera01\3957.bmp	-22.93	28.23
D:\study\database\collaborationDatabase\ratDatabase\rat_groundtruth\assignment_002\20151029_111-2_2_take1_Camera01\3958.bmp	-22.17	29.15
D:\study\database\collaborationDatabase\ratDatabase\rat_groundtruth\assignment_002\20151029_111-2_2_take1_Camera01\3959.bmp	-20.32	28.79
D:\study\database\collaborationDatabase\ratDatabase\rat_groundtruth\assignment_002\20151029_111-2_2_take1_Camera01\3960.bmp	-22.17	29.15
D:\study\database\collaborationDatabase\ratDatabase\rat_groundtruth\assignment_002\20151029_111-2_2_take1_Camera01\3961.bmp	-20.32	28.79
D:\study\database\collaborationDatabase\ratDatabase\rat_groundtruth\assignment_002\20151029_111-2_2_take1_Camera01\3962.bmp	-17.10	27.20
D:\study\database\collaborationDatabase\ratDatabase\rat_groundtruth\assignment_002\20151029_111-2_2_take1_Camera01\3963.bmp	-21.04	27.86
D:\study\database\collaborationDatabase\ratDatabase\rat_groundtruth\assignment_002\20151029_111-2_2_take1_Camera01\3964.bmp	-24.90	30.87
D:\study\database\collaborationDatabase\ratDatabase\rat_groundtruth\assignment_002\20151029_111-2_2_take1_Camera01\3965.bmp	-22.93	28.23
D:\study\database\collaborationDatabase\ratDatabase\rat_groundtruth\assignment_002\20151029_111-2_2_take1_Camera01\3966.bmp	-20.32	28.79
D:\study\database\collaborationDatabase\ratDatabase\rat_groundtruth\assignment_002\20151029_111-2_2_take1_Camera01\3967.bmp	-21.04	27.86
D:\study\database\collaborationDatabase\ratDatabase\rat_groundtruth\assignment_002\20151029_111-2_2_take1_Camera01\3968.bmp	-20.32	28.79
D:\study\database\collaborationDatabase\ratDatabase\rat_groundtruth\assignment_002\20151029_111-2_2_take1_Camera01\3969.bmp	-21.04	27.86
D:\study\database\collaborationDatabase\ratDatabase\rat_groundtruth\assignment_002\20151029_111-2_2_take1_Camera01\3970.bmp	-22.17	29.15
D:\study\database\collaborationDatabase\ratDatabase\rat_groundtruth\assignment_002\20151029_111-2_2_take1_Camera01\3971.bmp	-21.04	27.86
D:\study\database\collaborationDatabase\ratDatabase\rat_groundtruth\assignment_002\20151029_111-2_2_take1_Camera01\3972.bmp	-21.04	27.86
D:\study\database\collaborationDatabase\ratDatabase\rat_groundtruth\assignment_002\20151029_111-2_2_take1_Camera01\3973.bmp	-17.10	27.20
D:\study\database\collaborationDatabase\ratDatabase\rat_groundtruth\assignment_002\20151029_111-2_2_take1_Camera01\3974.bmp	-22.93	28.23
D:\study\database\collaborationDatabase\ratDatabase\rat_groundtruth\assignment_002\20151029_111-2_2_take1_Camera01\3975.bmp	-17.74	26.25
D:\study\database\collaborationDatabase\ratDatabase\rat_groundtruth\assignment_002\20151029_111-2_2_take1_Camera01\3976.bmp	-17.10	27.20
D:\study\database\collaborationDatabase\ratDatabase\rat_groundtruth\assignment_002\20151029_111-2_2_take1_Camera01\3977.bmp	-17.10	27.20
D:\study\database\collaborationDatabase\ratDatabase\rat_groundtruth\assignment_002\20151029_111-2_2_take1_Camera01\3978.bmp	-25.71	29.97
D:\study\database\collaborationDatabase\ratDatabase\rat_groundtruth\assignment_002\20151029_111-2_2_take1_Camera01\3979.bmp	-25.71	29.97
D:\study\database\collaborationDatabase\ratDatabase\rat_groundtruth\assignment_002\20151029_111-2_2_take1_Camera01\3980.bmp	-22.17	29.15
D:\study\database\collaborationDatabase\ratDatabase\rat_groundtruth\assignment_002\20151029_111-2_2_take1_Camera01\3981.bmp	-21.04	27.86
D:\study\database\collaborationDatabase\ratDatabase\rat_groundtruth\assignment_002\20151029_111-2_2_take1_Camera01\3982.bmp	-23.96	29.55
D:\study\database\collaborationDatabase\ratDatabase\rat_groundtruth\assignment_002\20151029_111-2_2_take1_Camera01\3983.bmp	-17.10	27.20
D:\study\database\collaborationDatabase\ratDatabase\rat_groundtruth\assignment_002\20151029_111-2_2_take1_Camera01\3984.bmp	-20.32	28.79
D:\study\database\collaborationDatabase\ratDatabase\rat_groundtruth\assignment_002\20151029_111-2_2_take1_Camera01\3985.bmp	-22.17	29.15
D:\study\database\collaborationDatabase\ratDatabase\rat_groundtruth\assignment_002\20151029_111-2_2_take1_Camera01\3986.bmp	-22.17	29.15
D:\study\database\collaborationDatabase\ratDatabase\rat_groundtruth\assignment_002\20151029_111-2_2_take1_Camera01\3987.bmp	-17.10	27.20
D:\study\database\collaborationDatabase\ratDatabase\rat_groundtruth\assignment_002\20151029_111-2_2_take1_Camera01\3988.bmp	-20.32	28.79
D:\study\database\collaborationDatabase\ratDatabase\rat_groundtruth\assignment_002\20151029_111-2_2_take1_Camera01\3989.bmp	-19.09	27.51
D:\study\database\collaborationDatabase\ratDatabase\rat_groundtruth\assignment_002\20151029_111-2_2_take1_Camera01\3990.bmp	-22.93	28.23
D:\study\database\collaborationDatabase\ratDatabase\rat_groundtruth\assignment_002\20151029_111-2_2_take1_Camera01\3991.bmp	-20.32	28.79
D:\study\database\collaborationDatabase\ratDatabase\rat_groundtruth\assignment_002\20151029_111-2_2_take1_Camera01\3992.bmp	-21.04	27.86
D:\study\database\collaborationDatabase\ratDatabase\rat_groundtruth\assignment_002\20151029_111-2_2_take1_Camera01\3993.bmp	-20.32	28.79
D:\study\database\collaborationDatabase\ratDatabase\rat_groundtruth\assignment_002\20151029_111-2_2_take1_Camera01\3994.bmp	-17.10	27.20
D:\study\database\collaborationDatabase\ratDatabase\rat_groundtruth\assignment_002\20151029_111-2_2_take1_Camera01\3995.bmp	-22.17	29.15
D:\study\database\collaborationDatabase\ratDatabase\rat_groundtruth\assignment_002\20151029_111-2_2_take1_Camera01\3996.bmp	-19.09	27.51
D:\study\database\collaborationDatabase\ratDatabase\rat_groundtruth\assignment_002\20151029_111-2_2_take1_Camera01\3997.bmp	-22.17	29.15
D:\study\database\collaborationDatabase\ratDatabase\rat_groundtruth\assignment_002\20151029_111-2_2_take1_Camera01\3998.bmp	-22.17	29.15
D:\study\database\collaborationDatabase\ratDatabase\rat_groundtruth\assignment_002\20151029_111-2_2_take1_Camera01\3999.bmp	-20.32	28.79
D:\study\database\collaborationDatabase\ratDatabase\rat_groundtruth\assignment_002\20151029_111-2_2_take1_Camera01\4000.bmp	-17.10	27.20
D:\study\database\collaborationDatabase\ratDatabase\rat_groundtruth\assignment_002\20151029_111-2_2_take1_Camera01\4001.bmp	-21.04	27.86
D:\study\database\collaborationDatabase\ratDatabase\rat_groundtruth\assignment_002\20151029_111-2_2_take1_Camera01\4002.bmp	-18.43	28.46
D:\study\database\collaborationDatabase\ratDatabase\rat_groundtruth\assignment_002\20151029_111-2_2_take1_Camera01\4003.bmp	-20.32	28.79
D:\study\database\collaborationDatabase\ratDatabase\rat_groundtruth\assignment_002\20151029_111-2_2_take1_Camera01\4004.bmp	-22.93	28.23
D:\study\database\collaborationDatabase\ratDatabase\rat_groundtruth\assignment_002\20151029_111-2_2_take1_Camera01\4005.bmp	-19.09	27.51
D:\study\database\collaborationDatabase\ratDatabase\rat_groundtruth\assignment_002\20151029_111-2_2_take1_Camera01\4006.bmp	-20.32	28.79
D:\study\database\collaborationDatabase\ratDatabase\rat_groundtruth\assignment_002\20151029_111-2_2_take1_Camera01\4007.bmp	-19.09	27.51
D:\study\database\collaborationDatabase\ratDatabase\rat_groundtruth\assignment_002\20151029_111-2_2_take1_Camera01\4008.bmp	-18.43	28.46
D:\study\database\collaborationDatabase\ratDatabase\rat_groundtruth\assignment_002\20151029_111-2_2_take1_Camera01\4009.bmp	-22.17	29.15
D:\study\database\collaborationDatabase\ratDatabase\rat_groundtruth\assignment_002\20151029_111-2_2_take1_Camera01\4010.bmp	-20.32	28.79
D:\study\database\collaborationDatabase\ratDatabase\rat_groundtruth\assignment_002\20151029_111-2_2_take1_Camera01\4011.bmp	-20.32	28.79
D:\study\database\collaborationDatabase\ratDatabase\rat_groundtruth\assignment_002\20151029_111-2_2_take1_Camera01\4012.bmp	-22.17	29.15
D:\study\database\collaborationDatabase\ratDatabase\rat_groundtruth\assignment_002\20151029_111-2_2_take1_Camera01\4013.bmp	-20.32	28.79
D:\study\database\collaborationDatabase\ratDatabase\rat_groundtruth\assignment_002\20151029_111-2_2_take1_Camera01\4014.bmp	-20.32	28.79
D:\study\database\collaborationDatabase\ratDatabase\rat_groundtruth\assignment_002\20151029_111-2_2_take1_Camera01\4015.bmp	-22.17	29.15
D:\study\database\collaborationDatabase\ratDatabase\rat_groundtruth\assignment_002\20151029_111-2_2_take1_Camera01\4016.bmp	-22.17	29.15
D:\study\database\collaborationDatabase\ratDatabase\rat_groundtruth\assignment_002\20151029_111-2_2_take1_Camera01\4017.bmp	-22.17	29.15
D:\study\database\collaborationDatabase\ratDatabase\rat_groundtruth\assignment_002\20151029_111-2_2_take1_Camera01\4018.bmp	-22.17	29.15
D:\study\database\collaborationDatabase\ratDatabase\rat_groundtruth\assignment_002\20151029_111-2_2_take1_Camera01\4019.bmp	-21.04	27.86
D:\study\database\collaborationDatabase\ratDatabase\rat_groundtruth\assignment_002\20151029_111-2_2_take1_Camera01\4020.bmp	-22.93	28.23
D:\study\database\collaborationDatabase\ratDatabase\rat_groundtruth\assignment_002\20151029_111-2_2_take1_Camera01\4021.bmp	-23.20	30.46
D:\study\database\collaborationDatabase\ratDatabase\rat_groundtruth\assignment_002\20151029_111-2_2_take1_Camera01\4022.bmp	-19.09	27.51
D:\study\database\collaborationDatabase\ratDatabase\rat_groundtruth\assignment_002\20151029_111-2_2_take1_Camera01\4023.bmp	-22.17	29.15
D:\study\database\collaborationDatabase\ratDatabase\rat_groundtruth\assignment_002\20151029_111-2_2_take1_Camera01\4024.bmp	-22.93	28.23
D:\study\database\collaborationDatabase\ratDatabase\rat_groundtruth\assignment_002\20151029_111-2_2_take1_Camera01\4025.bmp	-22.17	29.15
D:\study\database\collaborationDatabase\ratDatabase\rat_groundtruth\assignment_002\20151029_111-2_2_take1_Camera01\4026.bmp	-17.10	27.20
D:\study\database\collaborationDatabase\ratDatabase\rat_groundtruth\assignment_002\20151029_111-2_2_take1_Camera01\4027.bmp	-22.17	29.15
D:\study\database\collaborationDatabase\ratDatabase\rat_groundtruth\assignment_002\20151029_111-2_2_take1_Camera01\4028.bmp	-18.43	28.46
D:\study\database\collaborationDatabase\ratDatabase\rat_groundtruth\assignment_002\20151029_111-2_2_take1_Camera01\4029.bmp	-15.64	25.96
D:\study\database\collaborationDatabase\ratDatabase\rat_groundtruth\assignment_002\20151029_111-2_2_take1_Camera01\4030.bmp	-20.32	28.79
D:\study\database\collaborationDatabase\ratDatabase\rat_groundtruth\assignment_002\20151029_111-2_2_take1_Camera01\4031.bmp	-19.09	27.51
D:\study\database\collaborationDatabase\ratDatabase\rat_groundtruth\assignment_002\20151029_111-2_2_take1_Camera01\4032.bmp	-22.17	29.15
D:\study\database\collaborationDatabase\ratDatabase\rat_groundtruth\assignment_002\20151029_111-2_2_take1_Camera01\4033.bmp	-20.32	28.79
D:\study\database\collaborationDatabase\ratDatabase\rat_groundtruth\assignment_002\20151029_111-2_2_take1_Camera01\4034.bmp	-20.32	28.79
D:\study\database\collaborationDatabase\ratDatabase\rat_groundtruth\assignment_002\20151029_111-2_2_take1_Camera01\4035.bmp	-22.17	29.15
D:\study\database\collaborationDatabase\ratDatabase\rat_groundtruth\assignment_002\20151029_111-2_2_take1_Camera01\4036.bmp	-20.32	28.79
D:\study\database\collaborationDatabase\ratDatabase\rat_groundtruth\assignment_002\20151029_111-2_2_take1_Camera01\4037.bmp	-20.32	28.79
D:\study\database\collaborationDatabase\ratDatabase\rat_groundtruth\assignment_002\20151029_111-2_2_take1_Camera01\4038.bmp	-20.32	28.79
D:\study\database\collaborationDatabase\ratDatabase\rat_groundtruth\assignment_002\20151029_111-2_2_take1_Camera01\4039.bmp	-22.17	29.15
D:\study\database\collaborationDatabase\ratDatabase\rat_groundtruth\assignment_002\20151029_111-2_2_take1_Camera01\4040.bmp	-21.04	27.86
D:\study\database\collaborationDatabase\ratDatabase\rat_groundtruth\assignment_002\20151029_111-2_2_take1_Camera01\4041.bmp	-22.17	29.15
D:\study\database\collaborationDatabase\ratDatabase\rat_groundtruth\assignment_002\20151029_111-2_2_take1_Camera01\4042.bmp	-18.43	28.46
D:\study\database\collaborationDatabase\ratDatabase\rat_groundtruth\assignment_002\20151029_111-2_2_take1_Camera01\4043.bmp	-22.17	29.15
D:\study\database\collaborationDatabase\ratDatabase\rat_groundtruth\assignment_002\20151029_111-2_2_take1_Camera01\4044.bmp	-21.04	27.86
D:\study\database\collaborationDatabase\ratDatabase\rat_groundtruth\assignment_002\20151029_111-2_2_take1_Camera01\4045.bmp	-20.32	28.79
D:\study\database\collaborationDatabase\ratDatabase\rat_groundtruth\assignment_002\20151029_111-2_2_take1_Camera01\4046.bmp	-20.32	28.79
D:\study\database\collaborationDatabase\ratDatabase\rat_groundtruth\assignment_002\20151029_111-2_2_take1_Camera01\4047.bmp	-22.17	29.15
D:\study\database\collaborationDatabase\ratDatabase\rat_groundtruth\assignment_002\20151029_111-2_2_take1_Camera01\4048.bmp	-20.32	28.79
D:\study\database\collaborationDatabase\ratDatabase\rat_groundtruth\assignment_002\20151029_111-2_2_take1_Camera01\4049.bmp	-20.32	28.79
D:\study\database\collaborationDatabase\ratDatabase\rat_groundtruth\assignment_002\20151029_111-2_2_take1_Camera01\4050.bmp	-18.43	28.46
D:\study\database\collaborationDatabase\ratDatabase\rat_groundtruth\assignment_002\20151029_111-2_2_take1_Camera01\4051.bmp	-15.64	25.96
D:\study\database\collaborationDatabase\ratDatabase\rat_groundtruth\assignment_002\20151029_111-2_2_take1_Camera01\4052.bmp	-21.04	27.86
D:\study\database\collaborationDatabase\ratDatabase\rat_groundtruth\assignment_002\20151029_111-2_2_take1_Camera01\4053.bmp	-17.74	26.25
D:\study\database\collaborationDatabase\ratDatabase\rat_groundtruth\assignment_002\20151029_111-2_2_take1_Camera01\4054.bmp	-22.17	29.15
D:\study\database\collaborationDatabase\ratDatabase\rat_groundtruth\assignment_002\20151029_111-2_2_take1_Camera01\4055.bmp	-23.96	29.55
D:\study\database\collaborationDatabase\ratDatabase\rat_groundtruth\assignment_002\20151029_111-2_2_take1_Camera01\4056.bmp	-19.09	27.51
D:\study\database\collaborationDatabase\ratDatabase\rat_groundtruth\assignment_002\20151029_111-2_2_take1_Camera01\4057.bmp	-22.17	29.15
D:\study\database\collaborationDatabase\ratDatabase\rat_groundtruth\assignment_002\20151029_111-2_2_take1_Camera01\4058.bmp	-22.17	29.15
D:\study\database\collaborationDatabase\ratDatabase\rat_groundtruth\assignment_002\20151029_111-2_2_take1_Camera01\4059.bmp	-22.17	29.15
D:\study\database\collaborationDatabase\ratDatabase\rat_groundtruth\assignment_002\20151029_111-2_2_take1_Camera01\4060.bmp	-22.93	28.23
D:\study\database\collaborationDatabase\ratDatabase\rat_groundtruth\assignment_002\20151029_111-2_2_take1_Camera01\4061.bmp	-22.17	29.15
D:\study\database\collaborationDatabase\ratDatabase\rat_groundtruth\assignment_002\20151029_111-2_2_take1_Camera01\4062.bmp	-20.32	28.79
D:\study\database\collaborationDatabase\ratDatabase\rat_groundtruth\assignment_002\20151029_111-2_2_take1_Camera01\4063.bmp	-19.80	26.57
D:\study\database\collaborationDatabase\ratDatabase\rat_groundtruth\assignment_002\20151029_111-2_2_take1_Camera01\4064.bmp	-22.93	28.23
D:\study\database\collaborationDatabase\ratDatabase\rat_groundtruth\assignment_002\20151029_111-2_2_take1_Camera01\4065.bmp	-18.43	28.46
D:\study\database\collaborationDatabase\ratDatabase\rat_groundtruth\assignment_002\20151029_111-2_2_take1_Camera01\4066.bmp	-20.32	28.79
D:\study\database\collaborationDatabase\ratDatabase\rat_groundtruth\assignment_002\20151029_111-2_2_take1_Camera01\4067.bmp	-19.09	27.51
D:\study\database\collaborationDatabase\ratDatabase\rat_groundtruth\assignment_002\20151029_111-2_2_take1_Camera01\4068.bmp	-20.32	28.79
D:\study\database\collaborationDatabase\ratDatabase\rat_groundtruth\assignment_002\20151029_111-2_2_take1_Camera01\4069.bmp	-19.09	27.51
D:\study\database\collaborationDatabase\ratDatabase\rat_groundtruth\assignment_002\20151029_111-2_2_take1_Camera01\4070.bmp	-22.17	29.15
D:\study\database\collaborationDatabase\ratDatabase\rat_groundtruth\assignment_002\20151029_111-2_2_take1_Camera01\4071.bmp	-19.09	27.51
D:\study\database\collaborationDatabase\ratDatabase\rat_groundtruth\assignment_002\20151029_111-2_2_take1_Camera01\4072.bmp	-19.09	27.51
D:\study\database\collaborationDatabase\ratDatabase\rat_groundtruth\assignment_002\20151029_111-2_2_take1_Camera01\4073.bmp	-21.04	27.86
D:\study\database\collaborationDatabase\ratDatabase\rat_groundtruth\assignment_002\20151029_111-2_2_take1_Camera01\4074.bmp	-18.43	28.46
D:\study\database\collaborationDatabase\ratDatabase\rat_groundtruth\assignment_002\20151029_111-2_2_take1_Camera01\4075.bmp	-19.09	27.51
D:\study\database\collaborationDatabase\ratDatabase\rat_groundtruth\assignment_002\20151029_111-2_2_take1_Camera01\4076.bmp	-20.32	28.79
D:\study\database\collaborationDatabase\ratDatabase\rat_groundtruth\assignment_002\20151029_111-2_2_take1_Camera01\4077.bmp	-18.43	28.46
D:\study\database\collaborationDatabase\ratDatabase\rat_groundtruth\assignment_002\20151029_111-2_2_take1_Camera01\4078.bmp	-20.32	28.79
D:\study\database\collaborationDatabase\ratDatabase\rat_groundtruth\assignment_002\20151029_111-2_2_take1_Camera01\4079.bmp	-22.93	28.23
D:\study\database\collaborationDatabase\ratDatabase\rat_groundtruth\assignment_002\20151029_111-2_2_take1_Camera01\4080.bmp	-22.93	28.23
D:\study\database\collaborationDatabase\ratDatabase\rat_groundtruth\assignment_002\20151029_111-2_2_take1_Camera01\4081.bmp	-17.10	27.20
D:\study\database\collaborationDatabase\ratDatabase\rat_groundtruth\assignment_002\20151029_111-2_2_take1_Camera01\4082.bmp	-22.17	29.15
D:\study\database\collaborationDatabase\ratDatabase\rat_groundtruth\assignment_002\20151029_111-2_2_take1_Camera01\4083.bmp	-21.04	27.86
D:\study\database\collaborationDatabase\ratDatabase\rat_groundtruth\assignment_002\20151029_111-2_2_take1_Camera01\4084.bmp	-18.43	28.46
D:\study\database\collaborationDatabase\ratDatabase\rat_groundtruth\assignment_002\20151029_111-2_2_take1_Camera01\4085.bmp	-20.32	28.79
D:\study\database\collaborationDatabase\ratDatabase\rat_groundtruth\assignment_002\20151029_111-2_2_take1_Camera01\4086.bmp	-20.32	28.79
D:\study\database\collaborationDatabase\ratDatabase\rat_groundtruth\assignment_002\20151029_111-2_2_take1_Camera01\4087.bmp	-17.10	27.20
D:\study\database\collaborationDatabase\ratDatabase\rat_groundtruth\assignment_002\20151029_111-2_2_take1_Camera01\4088.bmp	-22.17	29.15
D:\study\database\collaborationDatabase\ratDatabase\rat_groundtruth\assignment_002\20151029_111-2_2_take1_Camera01\4089.bmp	-19.09	27.51
D:\study\database\collaborationDatabase\ratDatabase\rat_groundtruth\assignment_002\20151029_111-2_2_take1_Camera01\4090.bmp	-22.93	28.23
D:\study\database\collaborationDatabase\ratDatabase\rat_groundtruth\assignment_002\20151029_111-2_2_take1_Camera01\4091.bmp	-20.32	28.79
D:\study\database\collaborationDatabase\ratDatabase\rat_groundtruth\assignment_002\20151029_111-2_2_take1_Camera01\4092.bmp	-22.93	28.23
D:\study\database\collaborationDatabase\ratDatabase\rat_groundtruth\assignment_002\20151029_111-2_2_take1_Camera01\4093.bmp	-19.09	27.51
D:\study\database\collaborationDatabase\ratDatabase\rat_groundtruth\assignment_002\20151029_111-2_2_take1_Camera01\4094.bmp	-21.04	27.86
D:\study\database\collaborationDatabase\ratDatabase\rat_groundtruth\assignment_002\20151029_111-2_2_take1_Camera01\4095.bmp	-20.32	28.79
D:\study\database\collaborationDatabase\ratDatabase\rat_groundtruth\assignment_002\20151029_111-2_2_take1_Camera01\4096.bmp	-20.32	28.79
D:\study\database\collaborationDatabase\ratDatabase\rat_groundtruth\assignment_002\20151029_111-2_2_take1_Camera01\4097.bmp	-18.43	28.46
D:\study\database\collaborationDatabase\ratDatabase\rat_groundtruth\assignment_002\20151029_111-2_2_take1_Camera01\4098.bmp	-22.93	28.23
D:\study\database\collaborationDatabase\ratDatabase\rat_groundtruth\assignment_002\20151029_111-2_2_take1_Camera01\4099.bmp	-21.04	27.86
D:\study\database\collaborationDatabase\ratDatabase\rat_groundtruth\assignment_002\20151029_111-2_2_take1_Camera01\4100.bmp	-22.17	29.15
D:\study\database\collaborationDatabase\ratDatabase\rat_groundtruth\assignment_002\20151029_111-2_2_take1_Camera01\4101.bmp	-23.75	27.31
D:\study\database\collaborationDatabase\ratDatabase\rat_groundtruth\assignment_002\20151029_111-2_2_take1_Camera01\4102.bmp	-20.32	28.79
D:\study\database\collaborationDatabase\ratDatabase\rat_groundtruth\assignment_002\20151029_111-2_2_take1_Camera01\4103.bmp	-20.32	28.79
D:\study\database\collaborationDatabase\ratDatabase\rat_groundtruth\assignment_002\20151029_111-2_2_take1_Camera01\4104.bmp	-20.32	28.79
D:\study\database\collaborationDatabase\ratDatabase\rat_groundtruth\assignment_002\20151029_111-2_2_take1_Camera01\4105.bmp	-19.09	27.51
D:\study\database\collaborationDatabase\ratDatabase\rat_groundtruth\assignment_002\20151029_111-2_2_take1_Camera01\4106.bmp	-22.93	28.23
D:\study\database\collaborationDatabase\ratDatabase\rat_groundtruth\assignment_002\20151029_111-2_2_take1_Camera01\4107.bmp	-18.43	28.46
D:\study\database\collaborationDatabase\ratDatabase\rat_groundtruth\assignment_002\20151029_111-2_2_take1_Camera01\4108.bmp	-18.43	28.46
D:\study\database\collaborationDatabase\ratDatabase\rat_groundtruth\assignment_002\20151029_111-2_2_take1_Camera01\4109.bmp	-18.43	28.46
D:\study\database\collaborationDatabase\ratDatabase\rat_groundtruth\assignment_002\20151029_111-2_2_take1_Camera01\4110.bmp	-17.74	26.25
D:\study\database\collaborationDatabase\ratDatabase\rat_groundtruth\assignment_002\20151029_111-2_2_take1_Camera01\4111.bmp	-20.32	28.79
D:\study\database\collaborationDatabase\ratDatabase\rat_groundtruth\assignment_002\20151029_111-2_2_take1_Camera01\4112.bmp	-18.43	28.46
D:\study\database\collaborationDatabase\ratDatabase\rat_groundtruth\assignment_002\20151029_111-2_2_take1_Camera01\4113.bmp	-20.32	28.79
D:\study\database\collaborationDatabase\ratDatabase\rat_groundtruth\assignment_002\20151029_111-2_2_take1_Camera01\4114.bmp	-22.93	28.23
D:\study\database\collaborationDatabase\ratDatabase\rat_groundtruth\assignment_002\20151029_111-2_2_take1_Camera01\4115.bmp	-24.90	30.87
D:\study\database\collaborationDatabase\ratDatabase\rat_groundtruth\assignment_002\20151029_111-2_2_take1_Camera01\4116.bmp	-19.09	27.51
D:\study\database\collaborationDatabase\ratDatabase\rat_groundtruth\assignment_002\20151029_111-2_2_take1_Camera01\4117.bmp	-22.17	29.15
D:\study\database\collaborationDatabase\ratDatabase\rat_groundtruth\assignment_002\20151029_111-2_2_take1_Camera01\4118.bmp	-22.17	29.15
D:\study\database\collaborationDatabase\ratDatabase\rat_groundtruth\assignment_002\20151029_111-2_2_take1_Camera01\4119.bmp	-19.09	27.51
D:\study\database\collaborationDatabase\ratDatabase\rat_groundtruth\assignment_002\20151029_111-2_2_take1_Camera01\4120.bmp	-21.04	27.86
D:\study\database\collaborationDatabase\ratDatabase\rat_groundtruth\assignment_002\20151029_111-2_2_take1_Camera01\4121.bmp	-21.04	27.86
D:\study\database\collaborationDatabase\ratDatabase\rat_groundtruth\assignment_002\20151029_111-2_2_take1_Camera01\4122.bmp	-23.20	30.46
D:\study\database\collaborationDatabase\ratDatabase\rat_groundtruth\assignment_002\20151029_111-2_2_take1_Camera01\4123.bmp	-20.32	28.79
D:\study\database\collaborationDatabase\ratDatabase\rat_groundtruth\assignment_002\20151029_111-2_2_take1_Camera01\4124.bmp	-18.43	28.46
D:\study\database\collaborationDatabase\ratDatabase\rat_groundtruth\assignment_002\20151029_111-2_2_take1_Camera01\4125.bmp	-22.17	29.15
D:\study\database\collaborationDatabase\ratDatabase\rat_groundtruth\assignment_002\20151029_111-2_2_take1_Camera01\4126.bmp	-17.74	26.25
D:\study\database\collaborationDatabase\ratDatabase\rat_groundtruth\assignment_002\20151029_111-2_2_take1_Camera01\4127.bmp	-21.04	27.86
D:\study\database\collaborationDatabase\ratDatabase\rat_groundtruth\assignment_002\20151029_111-2_2_take1_Camera01\4128.bmp	-20.32	28.79
D:\study\database\collaborationDatabase\ratDatabase\rat_groundtruth\assignment_002\20151029_111-2_2_take1_Camera01\4129.bmp	-21.04	27.86
D:\study\database\collaborationDatabase\ratDatabase\rat_groundtruth\assignment_002\20151029_111-2_2_take1_Camera01\4130.bmp	-20.32	28.79
D:\study\database\collaborationDatabase\ratDatabase\rat_groundtruth\assignment_002\20151029_111-2_2_take1_Camera01\4131.bmp	-20.32	28.79
D:\study\database\collaborationDatabase\ratDatabase\rat_groundtruth\assignment_002\20151029_111-2_2_take1_Camera01\4132.bmp	-21.04	27.86
D:\study\database\collaborationDatabase\ratDatabase\rat_groundtruth\assignment_002\20151029_111-2_2_take1_Camera01\4133.bmp	-20.32	28.79
D:\study\database\collaborationDatabase\ratDatabase\rat_groundtruth\assignment_002\20151029_111-2_2_take1_Camera01\4134.bmp	-20.32	28.79
D:\study\database\collaborationDatabase\ratDatabase\rat_groundtruth\assignment_002\20151029_111-2_2_take1_Camera01\4135.bmp	-20.32	28.79
D:\study\database\collaborationDatabase\ratDatabase\rat_groundtruth\assignment_002\20151029_111-2_2_take1_Camera01\4136.bmp	-18.43	28.46
D:\study\database\collaborationDatabase\ratDatabase\rat_groundtruth\assignment_002\20151029_111-2_2_take1_Camera01\4137.bmp	-20.32	28.79
D:\study\database\collaborationDatabase\ratDatabase\rat_groundtruth\assignment_002\20151029_111-2_2_take1_Camera01\4138.bmp	-20.32	28.79
D:\study\database\collaborationDatabase\ratDatabase\rat_groundtruth\assignment_002\20151029_111-2_2_take1_Camera01\4139.bmp	-19.09	27.51
D:\study\database\collaborationDatabase\ratDatabase\rat_groundtruth\assignment_002\20151029_111-2_2_take1_Camera01\4140.bmp	-20.32	28.79
D:\study\database\collaborationDatabase\ratDatabase\rat_groundtruth\assignment_002\20151029_111-2_2_take1_Camera01\4141.bmp	-22.17	29.15
D:\study\database\collaborationDatabase\ratDatabase\rat_groundtruth\assignment_002\20151029_111-2_2_take1_Camera01\4142.bmp	-21.04	27.86
D:\study\database\collaborationDatabase\ratDatabase\rat_groundtruth\assignment_002\20151029_111-2_2_take1_Camera01\4143.bmp	-21.04	27.86
D:\study\database\collaborationDatabase\ratDatabase\rat_groundtruth\assignment_002\20151029_111-2_2_take1_Camera01\4144.bmp	-20.32	28.79
D:\study\database\collaborationDatabase\ratDatabase\rat_groundtruth\assignment_002\20151029_111-2_2_take1_Camera01\4145.bmp	-21.04	27.86
D:\study\database\collaborationDatabase\ratDatabase\rat_groundtruth\assignment_002\20151029_111-2_2_take1_Camera01\4146.bmp	-19.09	27.51
D:\study\database\collaborationDatabase\ratDatabase\rat_groundtruth\assignment_002\20151029_111-2_2_take1_Camera01\4147.bmp	-22.17	29.15
D:\study\database\collaborationDatabase\ratDatabase\rat_groundtruth\assignment_002\20151029_111-2_2_take1_Camera01\4148.bmp	-22.93	28.23
D:\study\database\collaborationDatabase\ratDatabase\rat_groundtruth\assignment_002\20151029_111-2_2_take1_Camera01\4149.bmp	-20.32	28.79
D:\study\database\collaborationDatabase\ratDatabase\rat_groundtruth\assignment_002\20151029_111-2_2_take1_Camera01\4150.bmp	-20.32	28.79
D:\study\database\collaborationDatabase\ratDatabase\rat_groundtruth\assignment_002\20151029_111-2_2_take1_Camera01\4151.bmp	-18.43	28.46
D:\study\database\collaborationDatabase\ratDatabase\rat_groundtruth\assignment_002\20151029_111-2_2_take1_Camera01\4152.bmp	-21.04	27.86
D:\study\database\collaborationDatabase\ratDatabase\rat_groundtruth\assignment_002\20151029_111-2_2_take1_Camera01\4153.bmp	-19.09	27.51
D:\study\database\collaborationDatabase\ratDatabase\rat_groundtruth\assignment_002\20151029_111-2_2_take1_Camera01\4154.bmp	-21.04	27.86
D:\study\database\collaborationDatabase\ratDatabase\rat_groundtruth\assignment_002\20151029_111-2_2_take1_Camera01\4155.bmp	-25.71	29.97
D:\study\database\collaborationDatabase\ratDatabase\rat_groundtruth\assignment_002\20151029_111-2_2_take1_Camera01\4156.bmp	-20.32	28.79
D:\study\database\collaborationDatabase\ratDatabase\rat_groundtruth\assignment_002\20151029_111-2_2_take1_Camera01\4157.bmp	-22.17	29.15
D:\study\database\collaborationDatabase\ratDatabase\rat_groundtruth\assignment_002\20151029_111-2_2_take1_Camera01\4158.bmp	-19.09	27.51
D:\study\database\collaborationDatabase\ratDatabase\rat_groundtruth\assignment_002\20151029_111-2_2_take1_Camera01\4159.bmp	-19.09	27.51
D:\study\database\collaborationDatabase\ratDatabase\rat_groundtruth\assignment_002\20151029_111-2_2_take1_Camera01\4160.bmp	-20.32	28.79
D:\study\database\collaborationDatabase\ratDatabase\rat_groundtruth\assignment_002\20151029_111-2_2_take1_Camera01\4161.bmp	-21.45	30.08
D:\study\database\collaborationDatabase\ratDatabase\rat_groundtruth\assignment_002\20151029_111-2_2_take1_Camera01\4162.bmp	-23.96	29.55
D:\study\database\collaborationDatabase\ratDatabase\rat_groundtruth\assignment_002\20151029_111-2_2_take1_Camera01\4163.bmp	-23.20	30.46
D:\study\database\collaborationDatabase\ratDatabase\rat_groundtruth\assignment_002\20151029_111-2_2_take1_Camera01\4164.bmp	-19.09	27.51
D:\study\database\collaborationDatabase\ratDatabase\rat_groundtruth\assignment_002\20151029_111-2_2_take1_Camera01\4165.bmp	-24.90	30.87
D:\study\database\collaborationDatabase\ratDatabase\rat_groundtruth\assignment_002\20151029_111-2_2_take1_Camera01\4166.bmp	-19.09	27.51
D:\study\database\collaborationDatabase\ratDatabase\rat_groundtruth\assignment_002\20151029_111-2_2_take1_Camera01\4167.bmp	-22.17	29.15
D:\study\database\collaborationDatabase\ratDatabase\rat_groundtruth\assignment_002\20151029_111-2_2_take1_Camera01\4168.bmp	-17.10	27.20
D:\study\database\collaborationDatabase\ratDatabase\rat_groundtruth\assignment_002\20151029_111-2_2_take1_Camera01\4169.bmp	-22.17	29.15
D:\study\database\collaborationDatabase\ratDatabase\rat_groundtruth\assignment_002\20151029_111-2_2_take1_Camera01\4170.bmp	-19.09	27.51
D:\study\database\collaborationDatabase\ratDatabase\rat_groundtruth\assignment_002\20151029_111-2_2_take1_Camera01\4171.bmp	-22.17	29.15
D:\study\database\collaborationDatabase\ratDatabase\rat_groundtruth\assignment_002\20151029_111-2_2_take1_Camera01\4172.bmp	-21.04	27.86
D:\study\database\collaborationDatabase\ratDatabase\rat_groundtruth\assignment_002\20151029_111-2_2_take1_Camera01\4173.bmp	-21.04	27.86
D:\study\database\collaborationDatabase\ratDatabase\rat_groundtruth\assignment_002\20151029_111-2_2_take1_Camera01\4174.bmp	-24.90	30.87
D:\study\database\collaborationDatabase\ratDatabase\rat_groundtruth\assignment_002\20151029_111-2_2_take1_Camera01\4175.bmp	-21.04	27.86
D:\study\database\collaborationDatabase\ratDatabase\rat_groundtruth\assignment_002\20151029_111-2_2_take1_Camera01\4176.bmp	-21.04	27.86
D:\study\database\collaborationDatabase\ratDatabase\rat_groundtruth\assignment_002\20151029_111-2_2_take1_Camera01\4177.bmp	-20.32	28.79
D:\study\database\collaborationDatabase\ratDatabase\rat_groundtruth\assignment_002\20151029_111-2_2_take1_Camera01\4178.bmp	-20.32	28.79
D:\study\database\collaborationDatabase\ratDatabase\rat_groundtruth\assignment_002\20151029_111-2_2_take1_Camera01\4179.bmp	-20.32	28.79
D:\study\database\collaborationDatabase\ratDatabase\rat_groundtruth\assignment_002\20151029_111-2_2_take1_Camera01\4180.bmp	-19.09	27.51
D:\study\database\collaborationDatabase\ratDatabase\rat_groundtruth\assignment_002\20151029_111-2_2_take1_Camera01\4181.bmp	-23.20	30.46
D:\study\database\collaborationDatabase\ratDatabase\rat_groundtruth\assignment_002\20151029_111-2_2_take1_Camera01\4182.bmp	-23.96	29.55
D:\study\database\collaborationDatabase\ratDatabase\rat_groundtruth\assignment_002\20151029_111-2_2_take1_Camera01\4183.bmp	-19.09	27.51
D:\study\database\collaborationDatabase\ratDatabase\rat_groundtruth\assignment_002\20151029_111-2_2_take1_Camera01\4184.bmp	-19.09	27.51
D:\study\database\collaborationDatabase\ratDatabase\rat_groundtruth\assignment_002\20151029_111-2_2_take1_Camera01\4185.bmp	-23.96	29.55
D:\study\database\collaborationDatabase\ratDatabase\rat_groundtruth\assignment_002\20151029_111-2_2_take1_Camera01\4186.bmp	-23.20	30.46
D:\study\database\collaborationDatabase\ratDatabase\rat_groundtruth\assignment_002\20151029_111-2_2_take1_Camera01\4187.bmp	-14.04	24.74
D:\study\database\collaborationDatabase\ratDatabase\rat_groundtruth\assignment_002\20151029_111-2_2_take1_Camera01\4188.bmp	-22.17	29.15
D:\study\database\collaborationDatabase\ratDatabase\rat_groundtruth\assignment_002\20151029_111-2_2_take1_Camera01\4189.bmp	-22.17	29.15
D:\study\database\collaborationDatabase\ratDatabase\rat_groundtruth\assignment_002\20151029_111-2_2_take1_Camera01\4190.bmp	-19.09	27.51
D:\study\database\collaborationDatabase\ratDatabase\rat_groundtruth\assignment_002\20151029_111-2_2_take1_Camera01\4191.bmp	-19.09	27.51
D:\study\database\collaborationDatabase\ratDatabase\rat_groundtruth\assignment_002\20151029_111-2_2_take1_Camera01\4192.bmp	-21.45	30.08
D:\study\database\collaborationDatabase\ratDatabase\rat_groundtruth\assignment_002\20151029_111-2_2_take1_Camera01\4193.bmp	-21.45	30.08
D:\study\database\collaborationDatabase\ratDatabase\rat_groundtruth\assignment_002\20151029_111-2_2_take1_Camera01\4194.bmp	-26.57	31.30
D:\study\database\collaborationDatabase\ratDatabase\rat_groundtruth\assignment_002\20151029_111-2_2_take1_Camera01\4195.bmp	-18.43	28.46
D:\study\database\collaborationDatabase\ratDatabase\rat_groundtruth\assignment_002\20151029_111-2_2_take1_Camera01\4196.bmp	-22.17	29.15
D:\study\database\collaborationDatabase\ratDatabase\rat_groundtruth\assignment_002\20151029_111-2_2_take1_Camera01\4197.bmp	-23.20	30.46
D:\study\database\collaborationDatabase\ratDatabase\rat_groundtruth\assignment_002\20151029_111-2_2_take1_Camera01\4198.bmp	-19.09	27.51
D:\study\database\collaborationDatabase\ratDatabase\rat_groundtruth\assignment_002\20151029_111-2_2_take1_Camera01\4199.bmp	-14.53	27.89
D:\study\database\collaborationDatabase\ratDatabase\rat_groundtruth\assignment_002\20151029_111-2_2_take1_Camera01\4200.bmp	-22.17	29.15
D:\study\database\collaborationDatabase\ratDatabase\rat_groundtruth\assignment_002\20151029_111-2_2_take1_Camera01\4201.bmp	-22.17	29.15
D:\study\database\collaborationDatabase\ratDatabase\rat_groundtruth\assignment_002\20151029_111-2_2_take1_Camera01\4202.bmp	-17.10	27.20
D:\study\database\collaborationDatabase\ratDatabase\rat_groundtruth\assignment_002\20151029_111-2_2_take1_Camera01\4203.bmp	-22.17	29.15
D:\study\database\collaborationDatabase\ratDatabase\rat_groundtruth\assignment_002\20151029_111-2_2_take1_Camera01\4204.bmp	-22.17	29.15
D:\study\database\collaborationDatabase\ratDatabase\rat_groundtruth\assignment_002\20151029_111-2_2_take1_Camera01\4205.bmp	-21.45	30.08
D:\study\database\collaborationDatabase\ratDatabase\rat_groundtruth\assignment_002\20151029_111-2_2_take1_Camera01\4206.bmp	-23.20	30.46
D:\study\database\collaborationDatabase\ratDatabase\rat_groundtruth\assignment_002\20151029_111-2_2_take1_Camera01\4207.bmp	-22.17	29.15
D:\study\database\collaborationDatabase\ratDatabase\rat_groundtruth\assignment_002\20151029_111-2_2_take1_Camera01\4208.bmp	-18.43	28.46
D:\study\database\collaborationDatabase\ratDatabase\rat_groundtruth\assignment_002\20151029_111-2_2_take1_Camera01\4209.bmp	-21.45	30.08
D:\study\database\collaborationDatabase\ratDatabase\rat_groundtruth\assignment_002\20151029_111-2_2_take1_Camera01\4210.bmp	-19.09	27.51
D:\study\database\collaborationDatabase\ratDatabase\rat_groundtruth\assignment_002\20151029_111-2_2_take1_Camera01\4211.bmp	-21.04	27.86
D:\study\database\collaborationDatabase\ratDatabase\rat_groundtruth\assignment_002\20151029_111-2_2_take1_Camera01\4212.bmp	-21.04	27.86
D:\study\database\collaborationDatabase\ratDatabase\rat_groundtruth\assignment_002\20151029_111-2_2_take1_Camera01\4213.bmp	-23.20	30.46
D:\study\database\collaborationDatabase\ratDatabase\rat_groundtruth\assignment_002\20151029_111-2_2_take1_Camera01\4214.bmp	-18.43	28.46
D:\study\database\collaborationDatabase\ratDatabase\rat_groundtruth\assignment_002\20151029_111-2_2_take1_Camera01\4215.bmp	-17.10	27.20
D:\study\database\collaborationDatabase\ratDatabase\rat_groundtruth\assignment_002\20151029_111-2_2_take1_Camera01\4216.bmp	-19.09	27.51
D:\study\database\collaborationDatabase\ratDatabase\rat_groundtruth\assignment_002\20151029_111-2_2_take1_Camera01\4217.bmp	-21.45	30.08
D:\study\database\collaborationDatabase\ratDatabase\rat_groundtruth\assignment_002\20151029_111-2_2_take1_Camera01\4218.bmp	-19.09	27.51
D:\study\database\collaborationDatabase\ratDatabase\rat_groundtruth\assignment_002\20151029_111-2_2_take1_Camera01\4219.bmp	-20.32	28.79
D:\study\database\collaborationDatabase\ratDatabase\rat_groundtruth\assignment_002\20151029_111-2_2_take1_Camera01\4220.bmp	-19.09	27.51
D:\study\database\collaborationDatabase\ratDatabase\rat_groundtruth\assignment_002\20151029_111-2_2_take1_Camera01\4221.bmp	-24.90	30.87
D:\study\database\collaborationDatabase\ratDatabase\rat_groundtruth\assignment_002\20151029_111-2_2_take1_Camera01\4222.bmp	-22.17	29.15
D:\study\database\collaborationDatabase\ratDatabase\rat_groundtruth\assignment_002\20151029_111-2_2_take1_Camera01\4223.bmp	-18.43	28.46
D:\study\database\collaborationDatabase\ratDatabase\rat_groundtruth\assignment_002\20151029_111-2_2_take1_Camera01\4224.bmp	-25.71	29.97
D:\study\database\collaborationDatabase\ratDatabase\rat_groundtruth\assignment_002\20151029_111-2_2_take1_Camera01\4225.bmp	-19.09	27.51
D:\study\database\collaborationDatabase\ratDatabase\rat_groundtruth\assignment_002\20151029_111-2_2_take1_Camera01\4226.bmp	-21.04	27.86
D:\study\database\collaborationDatabase\ratDatabase\rat_groundtruth\assignment_002\20151029_111-2_2_take1_Camera01\4227.bmp	-21.04	27.86
D:\study\database\collaborationDatabase\ratDatabase\rat_groundtruth\assignment_002\20151029_111-2_2_take1_Camera01\4228.bmp	-17.10	27.20
D:\study\database\collaborationDatabase\ratDatabase\rat_groundtruth\assignment_002\20151029_111-2_2_take1_Camera01\4229.bmp	-19.09	27.51
D:\study\database\collaborationDatabase\ratDatabase\rat_groundtruth\assignment_002\20151029_111-2_2_take1_Camera01\4230.bmp	-23.96	29.55
D:\study\database\collaborationDatabase\ratDatabase\rat_groundtruth\assignment_002\20151029_111-2_2_take1_Camera01\4231.bmp	-20.32	28.79
D:\study\database\collaborationDatabase\ratDatabase\rat_groundtruth\assignment_002\20151029_111-2_2_take1_Camera01\4232.bmp	-19.09	27.51
D:\study\database\collaborationDatabase\ratDatabase\rat_groundtruth\assignment_002\20151029_111-2_2_take1_Camera01\4233.bmp	-25.71	29.97
D:\study\database\collaborationDatabase\ratDatabase\rat_groundtruth\assignment_002\20151029_111-2_2_take1_Camera01\4234.bmp	-25.71	29.97
D:\study\database\collaborationDatabase\ratDatabase\rat_groundtruth\assignment_002\20151029_111-2_2_take1_Camera01\4235.bmp	-18.43	28.46
D:\study\database\collaborationDatabase\ratDatabase\rat_groundtruth\assignment_002\20151029_111-2_2_take1_Camera01\4236.bmp	-18.43	28.46
D:\study\database\collaborationDatabase\ratDatabase\rat_groundtruth\assignment_002\20151029_111-2_2_take1_Camera01\4237.bmp	-22.17	29.15
D:\study\database\collaborationDatabase\ratDatabase\rat_groundtruth\assignment_002\20151029_111-2_2_take1_Camera01\4238.bmp	-19.09	27.51
D:\study\database\collaborationDatabase\ratDatabase\rat_groundtruth\assignment_002\20151029_111-2_2_take1_Camera01\4239.bmp	-19.09	27.51
D:\study\database\collaborationDatabase\ratDatabase\rat_groundtruth\assignment_002\20151029_111-2_2_take1_Camera01\4240.bmp	-20.32	28.79
D:\study\database\collaborationDatabase\ratDatabase\rat_groundtruth\assignment_002\20151029_111-2_2_take1_Camera01\4241.bmp	-24.90	30.87
D:\study\database\collaborationDatabase\ratDatabase\rat_groundtruth\assignment_002\20151029_111-2_2_take1_Camera01\4242.bmp	-21.04	27.86
D:\study\database\collaborationDatabase\ratDatabase\rat_groundtruth\assignment_002\20151029_111-2_2_take1_Camera01\4243.bmp	-23.20	30.46
D:\study\database\collaborationDatabase\ratDatabase\rat_groundtruth\assignment_002\20151029_111-2_2_take1_Camera01\4244.bmp	-17.74	26.25
D:\study\database\collaborationDatabase\ratDatabase\rat_groundtruth\assignment_002\20151029_111-2_2_take1_Camera01\4245.bmp	-21.04	27.86
D:\study\database\collaborationDatabase\ratDatabase\rat_groundtruth\assignment_002\20151029_111-2_2_take1_Camera01\4246.bmp	-22.17	29.15
D:\study\database\collaborationDatabase\ratDatabase\rat_groundtruth\assignment_002\20151029_111-2_2_take1_Camera01\4247.bmp	-19.09	27.51
D:\study\database\collaborationDatabase\ratDatabase\rat_groundtruth\assignment_002\20151029_111-2_2_take1_Camera01\4248.bmp	-18.43	28.46
D:\study\database\collaborationDatabase\ratDatabase\rat_groundtruth\assignment_002\20151029_111-2_2_take1_Camera01\4249.bmp	-23.20	30.46
D:\study\database\collaborationDatabase\ratDatabase\rat_groundtruth\assignment_002\20151029_111-2_2_take1_Camera01\4250.bmp	-18.43	28.46
D:\study\database\collaborationDatabase\ratDatabase\rat_groundtruth\assignment_002\20151029_111-2_2_take1_Camera01\4251.bmp	-23.96	29.55
D:\study\database\collaborationDatabase\ratDatabase\rat_groundtruth\assignment_002\20151029_111-2_2_take1_Camera01\4252.bmp	-21.04	27.86
D:\study\database\collaborationDatabase\ratDatabase\rat_groundtruth\assignment_002\20151029_111-2_2_take1_Camera01\4253.bmp	-18.43	28.46
D:\study\database\collaborationDatabase\ratDatabase\rat_groundtruth\assignment_002\20151029_111-2_2_take1_Camera01\4254.bmp	-22.17	29.15
D:\study\database\collaborationDatabase\ratDatabase\rat_groundtruth\assignment_002\20151029_111-2_2_take1_Camera01\4255.bmp	-21.04	27.86
D:\study\database\collaborationDatabase\ratDatabase\rat_groundtruth\assignment_002\20151029_111-2_2_take1_Camera01\4256.bmp	-22.17	29.15
D:\study\database\collaborationDatabase\ratDatabase\rat_groundtruth\assignment_002\20151029_111-2_2_take1_Camera01\4257.bmp	-19.09	27.51
D:\study\database\collaborationDatabase\ratDatabase\rat_groundtruth\assignment_002\20151029_111-2_2_take1_Camera01\4258.bmp	-25.71	29.97
D:\study\database\collaborationDatabase\ratDatabase\rat_groundtruth\assignment_002\20151029_111-2_2_take1_Camera01\4259.bmp	-22.17	29.15
D:\study\database\collaborationDatabase\ratDatabase\rat_groundtruth\assignment_002\20151029_111-2_2_take1_Camera01\4260.bmp	-21.04	27.86
D:\study\database\collaborationDatabase\ratDatabase\rat_groundtruth\assignment_002\20151029_111-2_2_take1_Camera01\4261.bmp	-22.17	29.15
D:\study\database\collaborationDatabase\ratDatabase\rat_groundtruth\assignment_002\20151029_111-2_2_take1_Camera01\4262.bmp	-20.32	28.79
D:\study\database\collaborationDatabase\ratDatabase\rat_groundtruth\assignment_002\20151029_111-2_2_take1_Camera01\4263.bmp	-22.17	29.15
D:\study\database\collaborationDatabase\ratDatabase\rat_groundtruth\assignment_002\20151029_111-2_2_take1_Camera01\4264.bmp	-19.09	27.51
D:\study\database\collaborationDatabase\ratDatabase\rat_groundtruth\assignment_002\20151029_111-2_2_take1_Camera01\4265.bmp	-21.04	27.86
D:\study\database\collaborationDatabase\ratDatabase\rat_groundtruth\assignment_002\20151029_111-2_2_take1_Camera01\4266.bmp	-18.43	28.46
D:\study\database\collaborationDatabase\ratDatabase\rat_groundtruth\assignment_002\20151029_111-2_2_take1_Camera01\4267.bmp	-23.20	30.46
D:\study\database\collaborationDatabase\ratDatabase\rat_groundtruth\assignment_002\20151029_111-2_2_take1_Camera01\4268.bmp	-25.71	29.97
D:\study\database\collaborationDatabase\ratDatabase\rat_groundtruth\assignment_002\20151029_111-2_2_take1_Camera01\4269.bmp	-21.45	30.08
D:\study\database\collaborationDatabase\ratDatabase\rat_groundtruth\assignment_002\20151029_111-2_2_take1_Camera01\4270.bmp	-19.09	27.51
D:\study\database\collaborationDatabase\ratDatabase\rat_groundtruth\assignment_002\20151029_111-2_2_take1_Camera01\4271.bmp	-20.32	28.79
D:\study\database\collaborationDatabase\ratDatabase\rat_groundtruth\assignment_002\20151029_111-2_2_take1_Camera01\4272.bmp	-23.20	30.46
D:\study\database\collaborationDatabase\ratDatabase\rat_groundtruth\assignment_002\20151029_111-2_2_take1_Camera01\4273.bmp	-21.04	27.86
D:\study\database\collaborationDatabase\ratDatabase\rat_groundtruth\assignment_002\20151029_111-2_2_take1_Camera01\4274.bmp	-16.50	28.16
D:\study\database\collaborationDatabase\ratDatabase\rat_groundtruth\assignment_002\20151029_111-2_2_take1_Camera01\4275.bmp	-19.09	27.51
D:\study\database\collaborationDatabase\ratDatabase\rat_groundtruth\assignment_002\20151029_111-2_2_take1_Camera01\4276.bmp	-21.04	27.86
D:\study\database\collaborationDatabase\ratDatabase\rat_groundtruth\assignment_002\20151029_111-2_2_take1_Camera01\4277.bmp	-19.09	27.51
D:\study\database\collaborationDatabase\ratDatabase\rat_groundtruth\assignment_002\20151029_111-2_2_take1_Camera01\4278.bmp	-18.43	28.46
D:\study\database\collaborationDatabase\ratDatabase\rat_groundtruth\assignment_002\20151029_111-2_2_take1_Camera01\4279.bmp	-21.04	27.86
D:\study\database\collaborationDatabase\ratDatabase\rat_groundtruth\assignment_002\20151029_111-2_2_take1_Camera01\4280.bmp	-19.09	27.51
D:\study\database\collaborationDatabase\ratDatabase\rat_groundtruth\assignment_002\20151029_111-2_2_take1_Camera01\4281.bmp	-22.17	29.15
D:\study\database\collaborationDatabase\ratDatabase\rat_groundtruth\assignment_002\20151029_111-2_2_take1_Camera01\4282.bmp	-19.09	27.51
D:\study\database\collaborationDatabase\ratDatabase\rat_groundtruth\assignment_002\20151029_111-2_2_take1_Camera01\4283.bmp	-21.04	27.86
D:\study\database\collaborationDatabase\ratDatabase\rat_groundtruth\assignment_002\20151029_111-2_2_take1_Camera01\4284.bmp	-22.17	29.15
D:\study\database\collaborationDatabase\ratDatabase\rat_groundtruth\assignment_002\20151029_111-2_2_take1_Camera01\4285.bmp	-19.09	27.51
D:\study\database\collaborationDatabase\ratDatabase\rat_groundtruth\assignment_002\20151029_111-2_2_take1_Camera01\4286.bmp	-22.17	29.15
D:\study\database\collaborationDatabase\ratDatabase\rat_groundtruth\assignment_002\20151029_111-2_2_take1_Camera01\4287.bmp	-19.09	27.51
D:\study\database\collaborationDatabase\ratDatabase\rat_groundtruth\assignment_002\20151029_111-2_2_take1_Camera01\4288.bmp	-19.09	27.51
D:\study\database\collaborationDatabase\ratDatabase\rat_groundtruth\assignment_002\20151029_111-2_2_take1_Camera01\4289.bmp	-22.17	29.15
D:\study\database\collaborationDatabase\ratDatabase\rat_groundtruth\assignment_002\20151029_111-2_2_take1_Camera01\4290.bmp	-23.96	29.55
D:\study\database\collaborationDatabase\ratDatabase\rat_groundtruth\assignment_002\20151029_111-2_2_take1_Camera01\4291.bmp	-19.80	26.57
D:\study\database\collaborationDatabase\ratDatabase\rat_groundtruth\assignment_002\20151029_111-2_2_take1_Camera01\4292.bmp	-22.17	29.15
D:\study\database\collaborationDatabase\ratDatabase\rat_groundtruth\assignment_002\20151029_111-2_2_take1_Camera01\4293.bmp	-25.71	29.97
D:\study\database\collaborationDatabase\ratDatabase\rat_groundtruth\assignment_002\20151029_111-2_2_take1_Camera01\4294.bmp	-19.09	27.51
D:\study\database\collaborationDatabase\ratDatabase\rat_groundtruth\assignment_002\20151029_111-2_2_take1_Camera01\4295.bmp	-19.09	27.51
D:\study\database\collaborationDatabase\ratDatabase\rat_groundtruth\assignment_002\20151029_111-2_2_take1_Camera01\4296.bmp	-25.71	29.97
D:\study\database\collaborationDatabase\ratDatabase\rat_groundtruth\assignment_002\20151029_111-2_2_take1_Camera01\4297.bmp	-18.43	28.46
D:\study\database\collaborationDatabase\ratDatabase\rat_groundtruth\assignment_002\20151029_111-2_2_take1_Camera01\4298.bmp	-19.09	27.51
D:\study\database\collaborationDatabase\ratDatabase\rat_groundtruth\assignment_002\20151029_111-2_2_take1_Camera01\4299.bmp	-25.71	29.97
D:\study\database\collaborationDatabase\ratDatabase\rat_groundtruth\assignment_002\20151029_111-2_2_take1_Camera01\4300.bmp	-25.71	29.97
D:\study\database\collaborationDatabase\ratDatabase\rat_groundtruth\assignment_002\20151029_111-2_2_take1_Camera01\4301.bmp	-23.96	29.55
D:\study\database\collaborationDatabase\ratDatabase\rat_groundtruth\assignment_002\20151029_111-2_2_take1_Camera01\4302.bmp	-23.96	29.55
D:\study\database\collaborationDatabase\ratDatabase\rat_groundtruth\assignment_002\20151029_111-2_2_take1_Camera01\4303.bmp	-23.96	29.55
D:\study\database\collaborationDatabase\ratDatabase\rat_groundtruth\assignment_002\20151029_111-2_2_take1_Camera01\4304.bmp	-22.17	29.15
D:\study\database\collaborationDatabase\ratDatabase\rat_groundtruth\assignment_002\20151029_111-2_2_take1_Camera01\4305.bmp	-17.10	27.20
D:\study\database\collaborationDatabase\ratDatabase\rat_groundtruth\assignment_002\20151029_111-2_2_take1_Camera01\4306.bmp	-19.09	27.51
D:\study\database\collaborationDatabase\ratDatabase\rat_groundtruth\assignment_002\20151029_111-2_2_take1_Camera01\4307.bmp	-22.17	29.15
D:\study\database\collaborationDatabase\ratDatabase\rat_groundtruth\assignment_002\20151029_111-2_2_take1_Camera01\4308.bmp	-19.09	27.51
D:\study\database\collaborationDatabase\ratDatabase\rat_groundtruth\assignment_002\20151029_111-2_2_take1_Camera01\4309.bmp	-16.50	28.16
D:\study\database\collaborationDatabase\ratDatabase\rat_groundtruth\assignment_002\20151029_111-2_2_take1_Camera01\4310.bmp	-19.09	27.51
D:\study\database\collaborationDatabase\ratDatabase\rat_groundtruth\assignment_002\20151029_111-2_2_take1_Camera01\4311.bmp	-23.20	30.46
D:\study\database\collaborationDatabase\ratDatabase\rat_groundtruth\assignment_002\20151029_111-2_2_take1_Camera01\4312.bmp	-17.10	27.20
D:\study\database\collaborationDatabase\ratDatabase\rat_groundtruth\assignment_002\20151029_111-2_2_take1_Camera01\4313.bmp	-23.96	29.55
D:\study\database\collaborationDatabase\ratDatabase\rat_groundtruth\assignment_002\20151029_111-2_2_take1_Camera01\4314.bmp	-19.09	27.51
D:\study\database\collaborationDatabase\ratDatabase\rat_groundtruth\assignment_002\20151029_111-2_2_take1_Camera01\4315.bmp	-21.45	30.08
D:\study\database\collaborationDatabase\ratDatabase\rat_groundtruth\assignment_002\20151029_111-2_2_take1_Camera01\4316.bmp	-23.96	29.55
D:\study\database\collaborationDatabase\ratDatabase\rat_groundtruth\assignment_002\20151029_111-2_2_take1_Camera01\4317.bmp	-18.43	28.46
D:\study\database\collaborationDatabase\ratDatabase\rat_groundtruth\assignment_002\20151029_111-2_2_take1_Camera01\4318.bmp	-22.17	29.15
D:\study\database\collaborationDatabase\ratDatabase\rat_groundtruth\assignment_002\20151029_111-2_2_take1_Camera01\4319.bmp	-22.17	29.15
D:\study\database\collaborationDatabase\ratDatabase\rat_groundtruth\assignment_002\20151029_111-2_2_take1_Camera01\4320.bmp	-19.09	27.51
D:\study\database\collaborationDatabase\ratDatabase\rat_groundtruth\assignment_002\20151029_111-2_2_take1_Camera01\4321.bmp	-25.71	29.97
D:\study\database\collaborationDatabase\ratDatabase\rat_groundtruth\assignment_002\20151029_111-2_2_take1_Camera01\4322.bmp	-23.96	29.55
D:\study\database\collaborationDatabase\ratDatabase\rat_groundtruth\assignment_002\20151029_111-2_2_take1_Camera01\4323.bmp	-23.96	29.55
D:\study\database\collaborationDatabase\ratDatabase\rat_groundtruth\assignment_002\20151029_111-2_2_take1_Camera01\4324.bmp	-23.96	29.55
D:\study\database\collaborationDatabase\ratDatabase\rat_groundtruth\assignment_002\20151029_111-2_2_take1_Camera01\4325.bmp	-20.32	28.79
D:\study\database\collaborationDatabase\ratDatabase\rat_groundtruth\assignment_002\20151029_111-2_2_take1_Camera01\4326.bmp	-21.45	30.08
D:\study\database\collaborationDatabase\ratDatabase\rat_groundtruth\assignment_002\20151029_111-2_2_take1_Camera01\4327.bmp	-19.09	27.51
D:\study\database\collaborationDatabase\ratDatabase\rat_groundtruth\assignment_002\20151029_111-2_2_take1_Camera01\4328.bmp	-21.04	27.86
D:\study\database\collaborationDatabase\ratDatabase\rat_groundtruth\assignment_002\20151029_111-2_2_take1_Camera01\4329.bmp	-20.32	28.79
D:\study\database\collaborationDatabase\ratDatabase\rat_groundtruth\assignment_002\20151029_111-2_2_take1_Camera01\4330.bmp	-21.04	27.86
D:\study\database\collaborationDatabase\ratDatabase\rat_groundtruth\assignment_002\20151029_111-2_2_take1_Camera01\4331.bmp	-23.96	29.55
D:\study\database\collaborationDatabase\ratDatabase\rat_groundtruth\assignment_002\20151029_111-2_2_take1_Camera01\4332.bmp	-23.96	29.55
D:\study\database\collaborationDatabase\ratDatabase\rat_groundtruth\assignment_002\20151029_111-2_2_take1_Camera01\4333.bmp	-25.71	29.97
D:\study\database\collaborationDatabase\ratDatabase\rat_groundtruth\assignment_002\20151029_111-2_2_take1_Camera01\4334.bmp	-26.57	31.30
D:\study\database\collaborationDatabase\ratDatabase\rat_groundtruth\assignment_002\20151029_111-2_2_take1_Camera01\4335.bmp	-19.09	27.51
D:\study\database\collaborationDatabase\ratDatabase\rat_groundtruth\assignment_002\20151029_111-2_2_take1_Camera01\4336.bmp	-14.53	27.89
D:\study\database\collaborationDatabase\ratDatabase\rat_groundtruth\assignment_002\20151029_111-2_2_take1_Camera01\4337.bmp	-23.96	29.55
D:\study\database\collaborationDatabase\ratDatabase\rat_groundtruth\assignment_002\20151029_111-2_2_take1_Camera01\4338.bmp	-19.09	27.51
D:\study\database\collaborationDatabase\ratDatabase\rat_groundtruth\assignment_002\20151029_111-2_2_take1_Camera01\4339.bmp	-16.50	28.16
D:\study\database\collaborationDatabase\ratDatabase\rat_groundtruth\assignment_002\20151029_111-2_2_take1_Camera01\4340.bmp	-19.09	27.51
D:\study\database\collaborationDatabase\ratDatabase\rat_groundtruth\assignment_002\20151029_111-2_2_take1_Camera01\4341.bmp	-23.96	29.55
D:\study\database\collaborationDatabase\ratDatabase\rat_groundtruth\assignment_002\20151029_111-2_2_take1_Camera01\4342.bmp	-20.32	28.79
D:\study\database\collaborationDatabase\ratDatabase\rat_groundtruth\assignment_002\20151029_111-2_2_take1_Camera01\4343.bmp	-20.32	28.79
D:\study\database\collaborationDatabase\ratDatabase\rat_groundtruth\assignment_002\20151029_111-2_2_take1_Camera01\4344.bmp	-21.04	27.86
D:\study\database\collaborationDatabase\ratDatabase\rat_groundtruth\assignment_002\20151029_111-2_2_take1_Camera01\4345.bmp	-17.10	27.20
D:\study\database\collaborationDatabase\ratDatabase\rat_groundtruth\assignment_002\20151029_111-2_2_take1_Camera01\4346.bmp	-18.43	28.46
D:\study\database\collaborationDatabase\ratDatabase\rat_groundtruth\assignment_002\20151029_111-2_2_take1_Camera01\4347.bmp	-21.04	27.86
D:\study\database\collaborationDatabase\ratDatabase\rat_groundtruth\assignment_002\20151029_111-2_2_take1_Camera01\4348.bmp	-23.96	29.55
D:\study\database\collaborationDatabase\ratDatabase\rat_groundtruth\assignment_002\20151029_111-2_2_take1_Camera01\4349.bmp	-22.17	29.15
D:\study\database\collaborationDatabase\ratDatabase\rat_groundtruth\assignment_002\20151029_111-2_2_take1_Camera01\4350.bmp	-19.09	27.51
D:\study\database\collaborationDatabase\ratDatabase\rat_groundtruth\assignment_002\20151029_111-2_2_take1_Camera01\4351.bmp	-26.57	31.30
D:\study\database\collaborationDatabase\ratDatabase\rat_groundtruth\assignment_002\20151029_111-2_2_take1_Camera01\4352.bmp	-25.71	29.97
D:\study\database\collaborationDatabase\ratDatabase\rat_groundtruth\assignment_002\20151029_111-2_2_take1_Camera01\4353.bmp	-17.10	27.20
D:\study\database\collaborationDatabase\ratDatabase\rat_groundtruth\assignment_002\20151029_111-2_2_take1_Camera01\4354.bmp	-23.20	30.46
D:\study\database\collaborationDatabase\ratDatabase\rat_groundtruth\assignment_002\20151029_111-2_2_take1_Camera01\4355.bmp	-22.17	29.15
D:\study\database\collaborationDatabase\ratDatabase\rat_groundtruth\assignment_002\20151029_111-2_2_take1_Camera01\4356.bmp	-23.96	29.55
D:\study\database\collaborationDatabase\ratDatabase\rat_groundtruth\assignment_002\20151029_111-2_2_take1_Camera01\4357.bmp	-23.96	29.55
D:\study\database\collaborationDatabase\ratDatabase\rat_groundtruth\assignment_002\20151029_111-2_2_take1_Camera01\4358.bmp	-22.17	29.15
D:\study\database\collaborationDatabase\ratDatabase\rat_groundtruth\assignment_002\20151029_111-2_2_take1_Camera01\4359.bmp	-24.90	30.87
D:\study\database\collaborationDatabase\ratDatabase\rat_groundtruth\assignment_002\20151029_111-2_2_take1_Camera01\4360.bmp	-19.09	27.51
D:\study\database\collaborationDatabase\ratDatabase\rat_groundtruth\assignment_002\20151029_111-2_2_take1_Camera01\4361.bmp	-19.09	27.51
D:\study\database\collaborationDatabase\ratDatabase\rat_groundtruth\assignment_002\20151029_111-2_2_take1_Camera01\4362.bmp	-23.96	29.55
D:\study\database\collaborationDatabase\ratDatabase\rat_groundtruth\assignment_002\20151029_111-2_2_take1_Camera01\4363.bmp	-17.10	27.20
D:\study\database\collaborationDatabase\ratDatabase\rat_groundtruth\assignment_002\20151029_111-2_2_take1_Camera01\4364.bmp	-23.96	29.55
D:\study\database\collaborationDatabase\ratDatabase\rat_groundtruth\assignment_002\20151029_111-2_2_take1_Camera01\4365.bmp	-19.09	27.51
D:\study\database\collaborationDatabase\ratDatabase\rat_groundtruth\assignment_002\20151029_111-2_2_take1_Camera01\4366.bmp	-22.17	29.15
D:\study\database\collaborationDatabase\ratDatabase\rat_groundtruth\assignment_002\20151029_111-2_2_take1_Camera01\4367.bmp	-24.90	30.87
D:\study\database\collaborationDatabase\ratDatabase\rat_groundtruth\assignment_002\20151029_111-2_2_take1_Camera01\4368.bmp	-18.43	28.46
D:\study\database\collaborationDatabase\ratDatabase\rat_groundtruth\assignment_002\20151029_111-2_2_take1_Camera01\4369.bmp	-21.04	27.86
D:\study\database\collaborationDatabase\ratDatabase\rat_groundtruth\assignment_002\20151029_111-2_2_take1_Camera01\4370.bmp	-25.71	29.97
D:\study\database\collaborationDatabase\ratDatabase\rat_groundtruth\assignment_002\20151029_111-2_2_take1_Camera01\4371.bmp	-19.09	27.51
D:\study\database\collaborationDatabase\ratDatabase\rat_groundtruth\assignment_002\20151029_111-2_2_take1_Camera01\4372.bmp	-23.96	29.55
D:\study\database\collaborationDatabase\ratDatabase\rat_groundtruth\assignment_002\20151029_111-2_2_take1_Camera01\4373.bmp	-23.96	29.55
D:\study\database\collaborationDatabase\ratDatabase\rat_groundtruth\assignment_002\20151029_111-2_2_take1_Camera01\4374.bmp	-21.45	30.08
D:\study\database\collaborationDatabase\ratDatabase\rat_groundtruth\assignment_002\20151029_111-2_2_take1_Camera01\4375.bmp	-20.32	28.79
D:\study\database\collaborationDatabase\ratDatabase\rat_groundtruth\assignment_002\20151029_111-2_2_take1_Camera01\4376.bmp	-23.20	30.46
D:\study\database\collaborationDatabase\ratDatabase\rat_groundtruth\assignment_002\20151029_111-2_2_take1_Camera01\4377.bmp	-25.71	29.97
D:\study\database\collaborationDatabase\ratDatabase\rat_groundtruth\assignment_002\20151029_111-2_2_take1_Camera01\4378.bmp	-19.09	27.51
D:\study\database\collaborationDatabase\ratDatabase\rat_groundtruth\assignment_002\20151029_111-2_2_take1_Camera01\4379.bmp	-19.09	27.51
D:\study\database\collaborationDatabase\ratDatabase\rat_groundtruth\assignment_002\20151029_111-2_2_take1_Camera01\4380.bmp	-21.80	26.93
D:\study\database\collaborationDatabase\ratDatabase\rat_groundtruth\assignment_002\20151029_111-2_2_take1_Camera01\4381.bmp	-23.96	29.55
D:\study\database\collaborationDatabase\ratDatabase\rat_groundtruth\assignment_002\20151029_111-2_2_take1_Camera01\4382.bmp	-23.96	29.55
D:\study\database\collaborationDatabase\ratDatabase\rat_groundtruth\assignment_002\20151029_111-2_2_take1_Camera01\4383.bmp	-19.09	27.51
D:\study\database\collaborationDatabase\ratDatabase\rat_groundtruth\assignment_002\20151029_111-2_2_take1_Camera01\4384.bmp	-21.04	27.86
D:\study\database\collaborationDatabase\ratDatabase\rat_groundtruth\assignment_002\20151029_111-2_2_take1_Camera01\4385.bmp	-19.09	27.51
D:\study\database\collaborationDatabase\ratDatabase\rat_groundtruth\assignment_002\20151029_111-2_2_take1_Camera01\4386.bmp	-23.96	29.55
D:\study\database\collaborationDatabase\ratDatabase\rat_groundtruth\assignment_002\20151029_111-2_2_take1_Camera01\4387.bmp	-19.09	27.51
D:\study\database\collaborationDatabase\ratDatabase\rat_groundtruth\assignment_002\20151029_111-2_2_take1_Camera01\4388.bmp	-23.96	29.55
D:\study\database\collaborationDatabase\ratDatabase\rat_groundtruth\assignment_002\20151029_111-2_2_take1_Camera01\4389.bmp	-20.32	28.79
D:\study\database\collaborationDatabase\ratDatabase\rat_groundtruth\assignment_002\20151029_111-2_2_take1_Camera01\4390.bmp	-18.43	28.46
D:\study\database\collaborationDatabase\ratDatabase\rat_groundtruth\assignment_002\20151029_111-2_2_take1_Camera01\4391.bmp	-19.09	27.51
D:\study\database\collaborationDatabase\ratDatabase\rat_groundtruth\assignment_002\20151029_111-2_2_take1_Camera01\4392.bmp	-23.96	29.55
D:\study\database\collaborationDatabase\ratDatabase\rat_groundtruth\assignment_002\20151029_111-2_2_take1_Camera01\4393.bmp	-19.09	27.51
D:\study\database\collaborationDatabase\ratDatabase\rat_groundtruth\assignment_002\20151029_111-2_2_take1_Camera01\4394.bmp	-17.10	27.20
D:\study\database\collaborationDatabase\ratDatabase\rat_groundtruth\assignment_002\20151029_111-2_2_take1_Camera01\4395.bmp	-17.10	27.20
D:\study\database\collaborationDatabase\ratDatabase\rat_groundtruth\assignment_002\20151029_111-2_2_take1_Camera01\4396.bmp	-21.45	30.08
D:\study\database\collaborationDatabase\ratDatabase\rat_groundtruth\assignment_002\20151029_111-2_2_take1_Camera01\4397.bmp	-24.90	30.87
D:\study\database\collaborationDatabase\ratDatabase\rat_groundtruth\assignment_002\20151029_111-2_2_take1_Camera01\4398.bmp	-20.32	28.79
D:\study\database\collaborationDatabase\ratDatabase\rat_groundtruth\assignment_002\20151029_111-2_2_take1_Camera01\4399.bmp	-23.96	29.55
D:\study\database\collaborationDatabase\ratDatabase\rat_groundtruth\assignment_002\20151029_111-2_2_take1_Camera01\4400.bmp	-20.32	28.79
D:\study\database\collaborationDatabase\ratDatabase\rat_groundtruth\assignment_002\20151029_111-2_2_take1_Camera01\4401.bmp	-19.09	27.51
D:\study\database\collaborationDatabase\ratDatabase\rat_groundtruth\assignment_002\20151029_111-2_2_take1_Camera01\4402.bmp	-19.09	27.51
D:\study\database\collaborationDatabase\ratDatabase\rat_groundtruth\assignment_002\20151029_111-2_2_take1_Camera01\4403.bmp	-15.07	26.93
D:\study\database\collaborationDatabase\ratDatabase\rat_groundtruth\assignment_002\20151029_111-2_2_take1_Camera01\4404.bmp	-23.20	30.46
D:\study\database\collaborationDatabase\ratDatabase\rat_groundtruth\assignment_002\20151029_111-2_2_take1_Camera01\4405.bmp	-23.96	29.55
D:\study\database\collaborationDatabase\ratDatabase\rat_groundtruth\assignment_002\20151029_111-2_2_take1_Camera01\4406.bmp	-23.20	30.46
D:\study\database\collaborationDatabase\ratDatabase\rat_groundtruth\assignment_002\20151029_111-2_2_take1_Camera01\4407.bmp	-23.96	29.55
D:\study\database\collaborationDatabase\ratDatabase\rat_groundtruth\assignment_002\20151029_111-2_2_take1_Camera01\4408.bmp	-19.09	27.51
D:\study\database\collaborationDatabase\ratDatabase\rat_groundtruth\assignment_002\20151029_111-2_2_take1_Camera01\4409.bmp	-23.96	29.55
D:\study\database\collaborationDatabase\ratDatabase\rat_groundtruth\assignment_002\20151029_111-2_2_take1_Camera01\4410.bmp	-23.96	29.55
D:\study\database\collaborationDatabase\ratDatabase\rat_groundtruth\assignment_002\20151029_111-2_2_take1_Camera01\4411.bmp	-23.96	29.55
D:\study\database\collaborationDatabase\ratDatabase\rat_groundtruth\assignment_002\20151029_111-2_2_take1_Camera01\4412.bmp	-23.96	29.55
D:\study\database\collaborationDatabase\ratDatabase\rat_groundtruth\assignment_002\20151029_111-2_2_take1_Camera01\4413.bmp	-23.96	29.55
D:\study\database\collaborationDatabase\ratDatabase\rat_groundtruth\assignment_002\20151029_111-2_2_take1_Camera01\4414.bmp	-23.96	29.55
D:\study\database\collaborationDatabase\ratDatabase\rat_groundtruth\assignment_002\20151029_111-2_2_take1_Camera01\4415.bmp	-23.96	29.55
D:\study\database\collaborationDatabase\ratDatabase\rat_groundtruth\assignment_002\20151029_111-2_2_take1_Camera01\4416.bmp	-19.09	27.51
D:\study\database\collaborationDatabase\ratDatabase\rat_groundtruth\assignment_002\20151029_111-2_2_take1_Camera01\4417.bmp	-21.45	30.08
D:\study\database\collaborationDatabase\ratDatabase\rat_groundtruth\assignment_002\20151029_111-2_2_take1_Camera01\4418.bmp	-19.09	27.51
D:\study\database\collaborationDatabase\ratDatabase\rat_groundtruth\assignment_002\20151029_111-2_2_take1_Camera01\4419.bmp	-18.43	28.46
D:\study\database\collaborationDatabase\ratDatabase\rat_groundtruth\assignment_002\20151029_111-2_2_take1_Camera01\4420.bmp	-26.57	31.30
D:\study\database\collaborationDatabase\ratDatabase\rat_groundtruth\assignment_002\20151029_111-2_2_take1_Camera01\4421.bmp	-23.20	30.46
D:\study\database\collaborationDatabase\ratDatabase\rat_groundtruth\assignment_002\20151029_111-2_2_take1_Camera01\4422.bmp	-23.96	29.55
D:\study\database\collaborationDatabase\ratDatabase\rat_groundtruth\assignment_002\20151029_111-2_2_take1_Camera01\4423.bmp	-15.07	26.93
D:\study\database\collaborationDatabase\ratDatabase\rat_groundtruth\assignment_002\20151029_111-2_2_take1_Camera01\4424.bmp	-19.09	27.51
D:\study\database\collaborationDatabase\ratDatabase\rat_groundtruth\assignment_002\20151029_111-2_2_take1_Camera01\4425.bmp	-22.17	29.15
D:\study\database\collaborationDatabase\ratDatabase\rat_groundtruth\assignment_002\20151029_111-2_2_take1_Camera01\4426.bmp	-24.90	30.87
D:\study\database\collaborationDatabase\ratDatabase\rat_groundtruth\assignment_002\20151029_111-2_2_take1_Camera01\4427.bmp	-19.09	27.51
D:\study\database\collaborationDatabase\ratDatabase\rat_groundtruth\assignment_002\20151029_111-2_2_take1_Camera01\4428.bmp	-17.10	27.20
D:\study\database\collaborationDatabase\ratDatabase\rat_groundtruth\assignment_002\20151029_111-2_2_take1_Camera01\4429.bmp	-23.96	29.55
D:\study\database\collaborationDatabase\ratDatabase\rat_groundtruth\assignment_002\20151029_111-2_2_take1_Camera01\4430.bmp	-23.96	29.55
D:\study\database\collaborationDatabase\ratDatabase\rat_groundtruth\assignment_002\20151029_111-2_2_take1_Camera01\4431.bmp	-23.96	29.55
D:\study\database\collaborationDatabase\ratDatabase\rat_groundtruth\assignment_002\20151029_111-2_2_take1_Camera01\4432.bmp	-22.17	29.15
D:\study\database\collaborationDatabase\ratDatabase\rat_groundtruth\assignment_002\20151029_111-2_2_take1_Camera01\4433.bmp	-21.45	30.08
D:\study\database\collaborationDatabase\ratDatabase\rat_groundtruth\assignment_002\20151029_111-2_2_take1_Camera01\4434.bmp	-23.96	29.55
D:\study\database\collaborationDatabase\ratDatabase\rat_groundtruth\assignment_002\20151029_111-2_2_take1_Camera01\4435.bmp	-22.17	29.15
D:\study\database\collaborationDatabase\ratDatabase\rat_groundtruth\assignment_002\20151029_111-2_2_take1_Camera01\4436.bmp	-19.09	27.51
D:\study\database\collaborationDatabase\ratDatabase\rat_groundtruth\assignment_002\20151029_111-2_2_take1_Camera01\4437.bmp	-23.20	30.46
D:\study\database\collaborationDatabase\ratDatabase\rat_groundtruth\assignment_002\20151029_111-2_2_take1_Camera01\4438.bmp	-22.17	29.15
D:\study\database\collaborationDatabase\ratDatabase\rat_groundtruth\assignment_002\20151029_111-2_2_take1_Camera01\4439.bmp	-21.04	27.86
D:\study\database\collaborationDatabase\ratDatabase\rat_groundtruth\assignment_002\20151029_111-2_2_take1_Camera01\4440.bmp	-22.17	29.15
D:\study\database\collaborationDatabase\ratDatabase\rat_groundtruth\assignment_002\20151029_111-2_2_take1_Camera01\4441.bmp	-22.17	29.15
D:\study\database\collaborationDatabase\ratDatabase\rat_groundtruth\assignment_002\20151029_111-2_2_take1_Camera01\4442.bmp	-23.96	29.55
D:\study\database\collaborationDatabase\ratDatabase\rat_groundtruth\assignment_002\20151029_111-2_2_take1_Camera01\4443.bmp	-23.96	29.55
D:\study\database\collaborationDatabase\ratDatabase\rat_groundtruth\assignment_002\20151029_111-2_2_take1_Camera01\4444.bmp	-17.10	27.20
D:\study\database\collaborationDatabase\ratDatabase\rat_groundtruth\assignment_002\20151029_111-2_2_take1_Camera01\4445.bmp	-25.71	29.97
D:\study\database\collaborationDatabase\ratDatabase\rat_groundtruth\assignment_002\20151029_111-2_2_take1_Camera01\4446.bmp	-23.96	29.55
D:\study\database\collaborationDatabase\ratDatabase\rat_groundtruth\assignment_002\20151029_111-2_2_take1_Camera01\4447.bmp	-23.96	29.55
D:\study\database\collaborationDatabase\ratDatabase\rat_groundtruth\assignment_002\20151029_111-2_2_take1_Camera01\4448.bmp	-22.17	29.15
D:\study\database\collaborationDatabase\ratDatabase\rat_groundtruth\assignment_002\20151029_111-2_2_take1_Camera01\4449.bmp	-20.32	28.79
D:\study\database\collaborationDatabase\ratDatabase\rat_groundtruth\assignment_002\20151029_111-2_2_take1_Camera01\4450.bmp	-23.96	29.55
D:\study\database\collaborationDatabase\ratDatabase\rat_groundtruth\assignment_002\20151029_111-2_2_take1_Camera01\4451.bmp	-23.96	29.55
D:\study\database\collaborationDatabase\ratDatabase\rat_groundtruth\assignment_002\20151029_111-2_2_take1_Camera01\4452.bmp	-22.17	29.15
D:\study\database\collaborationDatabase\ratDatabase\rat_groundtruth\assignment_002\20151029_111-2_2_take1_Camera01\4453.bmp	-24.78	28.64
D:\study\database\collaborationDatabase\ratDatabase\rat_groundtruth\assignment_002\20151029_111-2_2_take1_Camera01\4454.bmp	-22.17	29.15
D:\study\database\collaborationDatabase\ratDatabase\rat_groundtruth\assignment_002\20151029_111-2_2_take1_Camera01\4455.bmp	-24.90	30.87
D:\study\database\collaborationDatabase\ratDatabase\rat_groundtruth\assignment_002\20151029_111-2_2_take1_Camera01\4456.bmp	-21.04	27.86
D:\study\database\collaborationDatabase\ratDatabase\rat_groundtruth\assignment_002\20151029_111-2_2_take1_Camera01\4457.bmp	-23.96	29.55
D:\study\database\collaborationDatabase\ratDatabase\rat_groundtruth\assignment_002\20151029_111-2_2_take1_Camera01\4458.bmp	-19.09	27.51
D:\study\database\collaborationDatabase\ratDatabase\rat_groundtruth\assignment_002\20151029_111-2_2_take1_Camera01\4459.bmp	-17.10	27.20
D:\study\database\collaborationDatabase\ratDatabase\rat_groundtruth\assignment_002\20151029_111-2_2_take1_Camera01\4460.bmp	-15.07	26.93
D:\study\database\collaborationDatabase\ratDatabase\rat_groundtruth\assignment_002\20151029_111-2_2_take1_Camera01\4461.bmp	-23.96	29.55
D:\study\database\collaborationDatabase\ratDatabase\rat_groundtruth\assignment_002\20151029_111-2_2_take1_Camera01\4462.bmp	-23.20	30.46
D:\study\database\collaborationDatabase\ratDatabase\rat_groundtruth\assignment_002\20151029_111-2_2_take1_Camera01\4463.bmp	-22.17	29.15
D:\study\database\collaborationDatabase\ratDatabase\rat_groundtruth\assignment_002\20151029_111-2_2_take1_Camera01\4464.bmp	-20.32	28.79
D:\study\database\collaborationDatabase\ratDatabase\rat_groundtruth\assignment_002\20151029_111-2_2_take1_Camera01\4465.bmp	-26.57	31.30
D:\study\database\collaborationDatabase\ratDatabase\rat_groundtruth\assignment_002\20151029_111-2_2_take1_Camera01\4466.bmp	-21.04	27.86
D:\study\database\collaborationDatabase\ratDatabase\rat_groundtruth\assignment_002\20151029_111-2_2_take1_Camera01\4467.bmp	-24.90	30.87
D:\study\database\collaborationDatabase\ratDatabase\rat_groundtruth\assignment_002\20151029_111-2_2_take1_Camera01\4468.bmp	-25.71	29.97
D:\study\database\collaborationDatabase\ratDatabase\rat_groundtruth\assignment_002\20151029_111-2_2_take1_Camera01\4469.bmp	-18.43	28.46
D:\study\database\collaborationDatabase\ratDatabase\rat_groundtruth\assignment_002\20151029_111-2_2_take1_Camera01\4470.bmp	-21.04	27.86
D:\study\database\collaborationDatabase\ratDatabase\rat_groundtruth\assignment_002\20151029_111-2_2_take1_Camera01\4471.bmp	-23.96	29.55
D:\study\database\collaborationDatabase\ratDatabase\rat_groundtruth\assignment_002\20151029_111-2_2_take1_Camera01\4472.bmp	-22.17	29.15
D:\study\database\collaborationDatabase\ratDatabase\rat_groundtruth\assignment_002\20151029_111-2_2_take1_Camera01\4473.bmp	-23.96	29.55
D:\study\database\collaborationDatabase\ratDatabase\rat_groundtruth\assignment_002\20151029_111-2_2_take1_Camera01\4474.bmp	-20.32	28.79
D:\study\database\collaborationDatabase\ratDatabase\rat_groundtruth\assignment_002\20151029_111-2_2_take1_Camera01\4475.bmp	-23.96	29.55
D:\study\database\collaborationDatabase\ratDatabase\rat_groundtruth\assignment_002\20151029_111-2_2_take1_Camera01\4476.bmp	-20.32	28.79
D:\study\database\collaborationDatabase\ratDatabase\rat_groundtruth\assignment_002\20151029_111-2_2_take1_Camera01\4477.bmp	-23.96	29.55
D:\study\database\collaborationDatabase\ratDatabase\rat_groundtruth\assignment_002\20151029_111-2_2_take1_Camera01\4478.bmp	-17.10	27.20
D:\study\database\collaborationDatabase\ratDatabase\rat_groundtruth\assignment_002\20151029_111-2_2_take1_Camera01\4479.bmp	-21.04	27.86
D:\study\database\collaborationDatabase\ratDatabase\rat_groundtruth\assignment_002\20151029_111-2_2_take1_Camera01\4480.bmp	-23.20	30.46
D:\study\database\collaborationDatabase\ratDatabase\rat_groundtruth\assignment_002\20151029_111-2_2_take1_Camera01\4481.bmp	-22.17	29.15
D:\study\database\collaborationDatabase\ratDatabase\rat_groundtruth\assignment_002\20151029_111-2_2_take1_Camera01\4482.bmp	-19.09	27.51
D:\study\database\collaborationDatabase\ratDatabase\rat_groundtruth\assignment_002\20151029_111-2_2_take1_Camera01\4483.bmp	-24.90	30.87
D:\study\database\collaborationDatabase\ratDatabase\rat_groundtruth\assignment_002\20151029_111-2_2_take1_Camera01\4484.bmp	-19.09	27.51
D:\study\database\collaborationDatabase\ratDatabase\rat_groundtruth\assignment_002\20151029_111-2_2_take1_Camera01\4485.bmp	-23.96	29.55
D:\study\database\collaborationDatabase\ratDatabase\rat_groundtruth\assignment_002\20151029_111-2_2_take1_Camera01\4486.bmp	-22.17	29.15
D:\study\database\collaborationDatabase\ratDatabase\rat_groundtruth\assignment_002\20151029_111-2_2_take1_Camera01\4487.bmp	-23.96	29.55
D:\study\database\collaborationDatabase\ratDatabase\rat_groundtruth\assignment_002\20151029_111-2_2_take1_Camera01\4488.bmp	-23.96	29.55
D:\study\database\collaborationDatabase\ratDatabase\rat_groundtruth\assignment_002\20151029_111-2_2_take1_Camera01\4489.bmp	-19.09	27.51
D:\study\database\collaborationDatabase\ratDatabase\rat_groundtruth\assignment_002\20151029_111-2_2_take1_Camera01\4490.bmp	-23.96	29.55
D:\study\database\collaborationDatabase\ratDatabase\rat_groundtruth\assignment_002\20151029_111-2_2_take1_Camera01\4491.bmp	-23.20	30.46
D:\study\database\collaborationDatabase\ratDatabase\rat_groundtruth\assignment_002\20151029_111-2_2_take1_Camera01\4492.bmp	-17.10	27.20
D:\study\database\collaborationDatabase\ratDatabase\rat_groundtruth\assignment_002\20151029_111-2_2_take1_Camera01\4493.bmp	-23.96	29.55
D:\study\database\collaborationDatabase\ratDatabase\rat_groundtruth\assignment_002\20151029_111-2_2_take1_Camera01\4494.bmp	-21.04	27.86
D:\study\database\collaborationDatabase\ratDatabase\rat_groundtruth\assignment_002\20151029_111-2_2_take1_Camera01\4495.bmp	-23.96	29.55
D:\study\database\collaborationDatabase\ratDatabase\rat_groundtruth\assignment_002\20151029_111-2_2_take1_Camera01\4496.bmp	-21.04	27.86
D:\study\database\collaborationDatabase\ratDatabase\rat_groundtruth\assignment_002\20151029_111-2_2_take1_Camera01\4497.bmp	-23.96	29.55
D:\study\database\collaborationDatabase\ratDatabase\rat_groundtruth\assignment_002\20151029_111-2_2_take1_Camera01\4498.bmp	-22.17	29.15
D:\study\database\collaborationDatabase\ratDatabase\rat_groundtruth\assignment_002\20151029_111-2_2_take1_Camera01\4499.bmp	-19.09	27.51
D:\study\database\collaborationDatabase\ratDatabase\rat_groundtruth\assignment_002\20151029_111-2_2_take1_Camera01\4500.bmp	-22.17	29.15
D:\study\database\collaborationDatabase\ratDatabase\rat_groundtruth\assignment_002\20151029_111-2_2_take1_Camera01\4500.bmp	-22.17	29.15
